# Supplementary material for: Crystal structures of two CuII compounds: catena-poly[[chlorido­copper(II)]-μ-N-[eth­oxy(pyridin-2-yl)methyl­idene]-N′-[oxido(pyridin-3-yl)methyl­idene]hydrazine-κ4 N,N′,O:N′′] and di-μ-chlorido-1:4κ2 Cl:Cl-2:3κ2 Cl:Cl-di­chlorido-2κCl,4κCl-bis[μ3-eth­oxy(pyridin-2-yl)methano­lato-1:2:3κ3 O:N,O:O;1:3:4κ3 O:O:N,O]bis­[μ2-eth­oxy(pyridin-2-yl)methano­lato-1:2κ3 N,O:O;3:4κ3 N,O:O]tetracopper(II)
Source: Acta Crystallogr E Crystallogr Commun. 2019 Jun 28;75(Pt 7):1069–75. doi: 10.1107/S2056989019008922 (PMC6659337; doi:10.1107/S2056989019008922)
Supplement: Supplementary file 1 [file e-75-01069-sup1.cif]

##############################################################################
#                                                                            #
# This CIF contains the data in a paper accepted for publication in          #
# Acta Crystallographica Section E. It conforms to the requirements of       #
# Notes for Authors for Acta Crystallographica Section E, and has been       #
# peer reviewed under the auspices of the IUCr Commission on Journals.       #
#                                                                            #
# Full details of the Crystallographic Information File format               #
# are given in the paper "The Crystallographic Information File (CIF):       #
# a New Standard Archive File for Crystallography" by S. R. Hall, F. H.      #
# Allen and I. D. Brown [Acta Cryst. (1991), A47, 655-685].                  #
#                                                                            #
# The current version of the core CIF dictionary is obtainable from          #
# ftp://ftp.iucr.org/pub/cif_core.dic.                                       #
#                                                                            #
# Software is freely available for graphical display of the structure(s)     #
# in this CIF. For information consult the CIF software page                 #
# http://www.iucr.org/resources/cif/software.                                #
#                                                                            #
# This file may be used for bona fide research purposes within the           #
# scientific community so long as proper attribution is given to the journal # 
# article from which it was obtained.                                        #
#                                                                            #
##############################################################################
data_I
_database_code_depnum_ccdc_archive 'CCDC 1935841'
_audit_creation_method     'SHELXL-2018/3'
_journal_date_recd_electronic     2019-06-11
_journal_date_accepted     2019-06-21
_journal_name_full     'Acta Crystallographica, Section E'
_journal_year     2019
_journal_volume     75
_journal_issue      7
_journal_page_first     1069
_journal_page_last     1075
_journal_paper_category     GM
_journal_paper_doi     10.1107/S2056989019008922
_journal_coeditor_code     SJ5575
_publ_contact_author_name
;
'Mohamed Gaye'
;
_publ_contact_author_address
;
D\'epartement de Chimie
Facult\'e des Sciences et Techniques
Universit\'e Cheikh Anta Diop
Dakar S\'en\'egal
;
_publ_contact_author_email     'mlgayeastou@yahoo.fr'
_publ_contact_author_phone     '00221338247804'
_publ_section_title
;\
Crystal structures of two Cu^II^ compounds:
poly[chlorido{<i>N</i>-[ethoxy(pyridin-2-yl)methylidene-
\k<i>N</i>]-<i>N</i>'-[oxido(pyridin-3-yl)methylidene-\k<i>O</i>]hydrazine-\
\k<i>N</i>}copper(II)] and
di-\m-chlorido-1:4\k^2^<i>Cl</i>:<i>Cl</i>-2:3\k^2^<i>Cl</i>:<i>Cl</i>-\
dichlorido-2\k<i>Cl</i>,4\k<i>Cl</i>-bis[\m~3~-ethoxy(pyridin-2-yl)\
methanolato-1:2:3\k^3^<i>O</i>:<i>N</i>,<i>O</i>:<i>O</i>;1:3:\
4\k^3^<i>O</i>:<i>O</i>:<i>N</i>,<i>O</i>]bis[\m~2~-ethoxy(pyridin-2-yl)\
methanolato-1:2\k^3^<i>N</i>,<i>O</i>:<i>O</i>;3:4\k^3^<i>N</i>,<i>O</i>:\
<i>O</i>]tetracopper(II)
;
loop_
    _publ_author_name
    _publ_author_address
    'Sall, Ousmane'
;D\'epartement de Chimie
Facult\'e des Sciences et Techniques
Universit\'e Cheikh Anta Diop
Dakar
Senegal
;
    'Tamboura, Farba Bouyagui'
;D\'epartement de Chimie
Facult\'e des Sciences et Techniques
Universit\'e Alioune Diop
Bambey
Senegal
;
    'Sy, Adama'
;D\'epartement de Chimie
Facult\'e des Sciences et Techniques
Universit\'e Cheikh Anta Diop
Dakar
Senegal
;
    'Barry, Aliou Hamady'
;D\'epartement de Chimie
Facult\'e des Sciences et Techniques
Universit\'e de Nouakchott
Nouakchott
Mauritania
;
    'Thiam, Elhadj Ibrahima'
;D\'epartement de Chimie
Facult\'e des Sciences et Techniques
Universit\'e Cheikh Anta Diop
Dakar
Senegal
;
    'Gaye, Mohamed'
;D\'epartement de Chimie
Facult\'e des Sciences et Techniques
Universit\'e Cheikh Anta Diop
Dakar
Senegal
;
    'Ellena, Javier'
;
Instituto de F\'isica de S\~ao Carlos, Universidade de S\~ao Paulo,
CP 369, 13.560-970 -- S\~ao Carlos, SP,
Brazil
;
_publ_section_synopsis
;
A linear polymeric Cu^II^ complex and a Cu^II^ open-cube complex were
synthesized using the tridentate Schiff base ligand,
{1-[1-(pyridyl)(2-ethoxyethylidene)]-2-[(pyridin-3-yl)carbonyl]}hydrazine and
copper(II) acetate and their molecular and crystal structures determined.
;
_chemical_name_systematic
;\
<i>catena</i>-Poly[[chloridocopper(II)]-\m-<i>N</i>-[ethoxy(pyridin-2-\
yl)methylidene]-<i>N</i>'-[oxido(pyridin-3-yl)methylidene]hydrazine-\
\k^4^<i>N</i>,<i>N</i>',<i>O</i>:<i>N</i>'']
;
_chemical_name_common     ?
_chemical_formula_moiety     'C14 H13 Cl Cu N4 O2'
_chemical_formula_sum     'C14 H13 Cl Cu N4 O2'
_chemical_formula_iupac     '[Cu (C14 H13 N4 O2) Cl]'
_chemical_formula_weight     368.27
_chemical_melting_point     ?
_space_group_crystal_system     monoclinic
_space_group_name_H-M_alt     'P 21/n'
_space_group_name_Hall     '-P 2yn'
loop_
    _space_group_symop_operation_xyz
    'x, y, z'
    '-x+1/2, y+1/2, -z+1/2'
    '-x, -y, -z'
    'x-1/2, -y-1/2, z-1/2'
_cell_length_a     11.1472(9)
_cell_length_b     9.9573(6)
_cell_length_c     14.4904(11)
_cell_angle_alpha     90
_cell_angle_beta     111.595(9)
_cell_angle_gamma     90
_cell_volume     1495.5(2)
_cell_formula_units_Z     4
_cell_measurement_reflns_used     2449
_cell_measurement_theta_min     3.4930
_cell_measurement_theta_max     28.8310
_cell_measurement_temperature     293(2)
_exptl_crystal_description     block
_exptl_crystal_colour     'clear light yellow'
_exptl_crystal_size_max     0.3
_exptl_crystal_size_mid     0.2
_exptl_crystal_size_min     0.1
_exptl_crystal_density_diffrn     1.636
_exptl_crystal_density_meas     ?
_exptl_crystal_density_method     ?
_exptl_crystal_F_000     748
_exptl_absorpt_coefficient_mu     1.650
_exptl_absorpt_correction_type     multi-scan
_exptl_absorpt_process_details
;
(CrysAlisPro; Rigaku OD, 2017)
;
_exptl_absorpt_correction_T_min     0.96705
_exptl_absorpt_correction_T_max     1.00000
_diffrn_ambient_temperature     293(2)
_diffrn_source     'fine-focus sealed X-ray tube'
_diffrn_radiation_type     MoK\a
_diffrn_radiation_wavelength     0.71073
_diffrn_radiation_monochromator     graphite
_diffrn_measurement_device_type
                                   'Rigaku Oxford Diffraction XtaLAB Mini (ROW)'
_diffrn_measurement_device     'two-circle diffractometer'
_diffrn_measurement_method     '\w scans'
_diffrn_detector     'CCD plate'
_diffrn_detector_area_resol_mean     ?
_diffrn_reflns_number     8476
_diffrn_reflns_av_R_equivalents     0.0211
_diffrn_reflns_av_unetI/netI     0.0438
_diffrn_reflns_theta_min     2.837
_diffrn_reflns_theta_max     34.506
_diffrn_reflns_theta_full     25.242
_diffrn_measured_fraction_theta_max     0.880
_diffrn_measured_fraction_theta_full     0.999
_diffrn_reflns_limit_h_min     -5
_diffrn_reflns_limit_h_max     17
_diffrn_reflns_limit_k_min     -14
_diffrn_reflns_limit_k_max     12
_diffrn_reflns_limit_l_min     -21
_diffrn_reflns_limit_l_max     20
_diffrn_radiation_probe     x-ray
_refine_special_details     ?
_reflns_number_total     5569
_reflns_number_gt     3671
_reflns_threshold_expression     'I > 2\s(I)'
_refine_ls_structure_factor_coef     Fsqd
_refine_ls_matrix_type     full
_refine_ls_R_factor_all     0.0783
_refine_ls_R_factor_gt     0.0406
_refine_ls_wR_factor_gt     0.0919
_refine_ls_wR_factor_ref     0.1090
_refine_ls_goodness_of_fit_ref     1.016
_refine_ls_restrained_S_all     1.016
_refine_ls_number_reflns     5569
_refine_ls_number_parameters     200
_refine_ls_number_restraints     0
_refine_ls_hydrogen_treatment     constr
_refine_ls_weighting_scheme     calc
_refine_ls_weighting_details
              'w=1/[\s^2^(Fo^2^)+(0.0492P)^2^+0.1803P] where P=(Fo^2^+2Fc^2^)/3'
_atom_sites_solution_hydrogens     geom
_atom_sites_solution_primary     ?
_atom_sites_solution_secondary     ?
_refine_ls_shift/su_max     0.001
_refine_ls_shift/su_mean     0.000
_refine_diff_density_max     0.403
_refine_diff_density_min     -0.415
_refine_ls_extinction_method     none
_refine_ls_extinction_coef     .
loop_
    _atom_type_symbol
    _atom_type_description
    _atom_type_scat_dispersion_real
    _atom_type_scat_dispersion_imag
    _atom_type_scat_source
    'C' 'C' 0.0033 0.0016
                         'International Tables Vol C Tables 4.2.6.8 and 6.1.1.4'
    'H' 'H' 0.0000 0.0000
                         'International Tables Vol C Tables 4.2.6.8 and 6.1.1.4'
    'Cl' 'Cl' 0.1484 0.1585
                         'International Tables Vol C Tables 4.2.6.8 and 6.1.1.4'
    'Cu' 'Cu' 0.3201 1.2651
                         'International Tables Vol C Tables 4.2.6.8 and 6.1.1.4'
    'N' 'N' 0.0061 0.0033
                         'International Tables Vol C Tables 4.2.6.8 and 6.1.1.4'
    'O' 'O' 0.0106 0.0060
                         'International Tables Vol C Tables 4.2.6.8 and 6.1.1.4'
_computing_data_collection
;
CrysAlisPro (Rigaku OD, 2017)
;
_computing_cell_refinement
;
CrysAlisPro (Rigaku OD, 2017)
;
_computing_data_reduction
;
CrysAlisPro (Rigaku OD, 2017)
;
_computing_structure_solution
;
<i>SHELXT2018/3</i> (Sheldrick, 2015a)
;
_computing_structure_refinement
;
<i>SHELXL2018/3</i> (Sheldrick, 2015b)
;
_computing_molecular_graphics
;
<i>OLEX2</i> (Dolomanov <i>et al.</i>,  2009)
and Mercury (Macrae <i>et al.</i>, 2008)
;
_computing_publication_material
;
<i>OLEX2</i> (Dolomanov <i>et al.</i>,  2009)
;
loop_
    _atom_site_type_symbol
    _atom_site_label
    _atom_site_fract_x
    _atom_site_fract_y
    _atom_site_fract_z
    _atom_site_U_iso_or_equiv
    _atom_site_adp_type
    _atom_site_calc_flag
    _atom_site_occupancy
    _atom_site_disorder_assembly
    _atom_site_disorder_group
    Cu Cu1 0.47474(2) 0.32922(3) 0.65558(2) 0.03498(9) Uani d 1 . .
    Cl Cl2 0.34273(6) 0.44640(6) 0.71389(4) 0.04555(14) Uani d 1 . .
    O O16 0.61729(15) 0.46011(15) 0.68180(11) 0.0409(3) Uani d 1 . .
    N N11 0.52597(16) 0.29579(17) 0.54312(13) 0.0351(4) Uani d 1 . .
    O O13 0.47178(19) 0.17375(17) 0.39271(13) 0.0548(5) Uani d 1 . .
    N N3 0.93076(16) 0.70447(17) 0.71207(13) 0.0347(4) Uani d 1 . .
    N N22 0.34839(17) 0.17999(17) 0.58487(13) 0.0360(4) Uani d 1 . .
    N N10 0.62800(18) 0.3710(2) 0.53850(14) 0.0408(4) Uani d 1 . .
    C C5 0.77400(18) 0.5424(2) 0.62038(14) 0.0316(4) Uani d 1 . .
    C C9 0.66495(18) 0.4523(2) 0.61446(14) 0.0325(4) Uani d 1 . .
    C C17 0.3576(2) 0.1438(2) 0.49841(15) 0.0350(4) Uani d 1 . .
    C C4 0.82919(19) 0.6265(2) 0.70085(15) 0.0337(4) Uani d 1 . .
    H H4 0.793616 0.628682 0.749681 0.040 Uiso calc 1 . .
    C C12 0.4615(2) 0.2121(2) 0.47694(15) 0.0356(4) Uani d 1 . .
    C C6 0.8249(2) 0.5432(2) 0.54629(16) 0.0392(4) Uani d 1 . .
    H H6 0.789474 0.489398 0.490347 0.047 Uiso calc 1 . .
    C C8 0.9789(2) 0.7018(2) 0.64056(16) 0.0414(5) Uani d 1 . .
    H H8 1.050395 0.754901 0.647646 0.050 Uiso calc 1 . .
    C C7 0.9278(2) 0.6241(3) 0.55673(17) 0.0450(5) Uani d 1 . .
    H H7 0.962947 0.626743 0.507670 0.054 Uiso calc 1 . .
    C C18 0.2755(2) 0.0507(2) 0.43614(18) 0.0479(6) Uani d 1 . .
    H H18 0.281599 0.028794 0.375622 0.057 Uiso calc 1 . .
    C C21 0.2599(2) 0.1209(3) 0.61202(17) 0.0455(5) Uani d 1 . .
    H H21 0.253554 0.145443 0.671970 0.055 Uiso calc 1 . .
    C C20 0.1774(3) 0.0248(3) 0.5549(2) 0.0551(6) Uani d 1 . .
    H H20 0.117711 -0.016619 0.576519 0.066 Uiso calc 1 . .
    C C14 0.5530(3) 0.2442(3) 0.34999(18) 0.0490(6) Uani d 1 . .
    H H14A 0.643386 0.228648 0.389388 0.059 Uiso calc 1 . .
    H H14B 0.536575 0.339998 0.347922 0.059 Uiso calc 1 . .
    C C19 0.1847(3) -0.0087(3) 0.4658(2) 0.0573(7) Uani d 1 . .
    H H19 0.128097 -0.071808 0.425264 0.069 Uiso calc 1 . .
    C C15 0.5207(3) 0.1908(3) 0.2480(2) 0.0725(9) Uani d 1 . .
    H H15A 0.429643 0.199448 0.211706 0.109 Uiso calc 1 . .
    H H15B 0.544680 0.097758 0.251411 0.109 Uiso calc 1 . .
    H H15C 0.566903 0.240523 0.214954 0.109 Uiso calc 1 . .
loop_
    _atom_site_aniso_label
    _atom_site_aniso_U_11
    _atom_site_aniso_U_22
    _atom_site_aniso_U_33
    _atom_site_aniso_U_12
    _atom_site_aniso_U_13
    _atom_site_aniso_U_23
    Cu1 0.03827(14) 0.04034(15) 0.02896(13) -0.00397(10) 0.01546(10)
                                                                    -0.00355(11)
    Cl2 0.0534(3) 0.0477(3) 0.0432(3) 0.0115(2) 0.0267(3) 0.0022(2)
    O16 0.0442(8) 0.0487(8) 0.0340(7) -0.0114(7) 0.0194(6) -0.0095(7)
    N11 0.0368(8) 0.0381(9) 0.0340(8) -0.0065(7) 0.0173(7) -0.0053(7)
    O13 0.0726(12) 0.0579(11) 0.0474(10) -0.0254(9) 0.0381(9) -0.0184(8)
    N3 0.0373(8) 0.0373(9) 0.0298(8) -0.0047(7) 0.0126(7) -0.0014(7)
    N22 0.0375(8) 0.0412(9) 0.0303(8) -0.0038(7) 0.0138(7) 0.0020(7)
    N10 0.0422(9) 0.0468(10) 0.0380(10) -0.0118(8) 0.0201(8) -0.0099(8)
    C5 0.0321(9) 0.0334(9) 0.0275(9) 0.0014(7) 0.0089(7) 0.0013(8)
    C9 0.0333(9) 0.0349(9) 0.0283(9) 0.0006(8) 0.0103(8) 0.0011(8)
    C17 0.0403(10) 0.0331(10) 0.0324(10) -0.0021(8) 0.0142(8) 0.0012(8)
    C4 0.0369(10) 0.0363(10) 0.0294(9) -0.0006(8) 0.0139(8) 0.0004(8)
    C12 0.0410(10) 0.0380(10) 0.0319(10) -0.0045(8) 0.0182(8) -0.0034(8)
    C6 0.0435(11) 0.0439(11) 0.0297(10) -0.0041(9) 0.0129(9) -0.0045(9)
    C8 0.0451(12) 0.0464(12) 0.0367(11) -0.0099(9) 0.0197(9) -0.0042(9)
    C7 0.0526(13) 0.0542(13) 0.0357(11) -0.0082(11) 0.0250(10) -0.0049(10)
    C18 0.0556(14) 0.0505(13) 0.0389(12) -0.0151(11) 0.0189(11) -0.0105(11)
    C21 0.0471(12) 0.0583(14) 0.0352(11) -0.0097(11) 0.0198(10) 0.0025(11)
    C20 0.0527(14) 0.0652(16) 0.0499(14) -0.0203(12) 0.0219(12) 0.0025(13)
    C14 0.0583(14) 0.0520(14) 0.0460(13) -0.0135(11) 0.0299(11) -0.0080(11)
    C19 0.0589(15) 0.0622(16) 0.0515(15) -0.0280(13) 0.0212(13) -0.0107(13)
    C15 0.091(2) 0.087(2) 0.0555(16) -0.0389(18) 0.0467(16) -0.0246(16)
_geom_special_details
;
 All esds (except the esd in the dihedral angle between two l.s. planes)
 are estimated using the full covariance matrix.  The cell esds are taken
 into account individually in the estimation of esds in distances, angles
 and torsion angles; correlations between esds in cell parameters are only
 used when they are defined by crystal symmetry.  An approximate (isotropic)
 treatment of cell esds is used for estimating esds involving l.s. planes.
;
loop_
    _geom_bond_atom_site_label_1
    _geom_bond_atom_site_label_2
    _geom_bond_site_symmetry_2
    _geom_bond_distance
    _geom_bond_publ_flag
    Cu1 N11 . 1.9437(17) y
    Cu1 O16 . 1.9808(15) y
    Cu1 N22 . 2.0444(17) y
    Cu1 N3 2_646 2.2009(17) y
    Cu1 Cl2 . 2.2707(6) y
    O16 C9 . 1.274(2) ?
    N11 C12 . 1.274(3) ?
    N11 N10 . 1.384(2) ?
    O13 C12 . 1.323(3) ?
    O13 C14 . 1.452(3) ?
    N3 C8 . 1.331(3) ?
    N3 C4 . 1.333(3) ?
    N22 C21 . 1.326(3) ?
    N22 C17 . 1.344(3) ?
    N10 C9 . 1.305(3) ?
    C5 C4 . 1.382(3) ?
    C5 C6 . 1.387(3) ?
    C5 C9 . 1.488(3) ?
    C17 C18 . 1.380(3) ?
    C17 C12 . 1.472(3) ?
    C4 H4 . 0.9300 ?
    C6 C7 . 1.363(3) ?
    C6 H6 . 0.9300 ?
    C8 C7 . 1.374(3) ?
    C8 H8 . 0.9300 ?
    C7 H7 . 0.9300 ?
    C18 C19 . 1.371(3) ?
    C18 H18 . 0.9300 ?
    C21 C20 . 1.374(3) ?
    C21 H21 . 0.9300 ?
    C20 C19 . 1.364(4) ?
    C20 H20 . 0.9300 ?
    C14 C15 . 1.485(3) ?
    C14 H14A . 0.9700 ?
    C14 H14B . 0.9700 ?
    C19 H19 . 0.9300 ?
    C15 H15A . 0.9600 ?
    C15 H15B . 0.9600 ?
    C15 H15C . 0.9600 ?
loop_
    _geom_angle_atom_site_label_1
    _geom_angle_atom_site_label_2
    _geom_angle_atom_site_label_3
    _geom_angle_site_symmetry_1
    _geom_angle_site_symmetry_3
    _geom_angle
    _geom_angle_publ_flag
    N11 Cu1 O16 . . 79.11(7) y
    N11 Cu1 N22 . . 79.40(7) y
    O16 Cu1 N22 . . 158.51(7) y
    N11 Cu1 N3 . 2_646 116.09(7) y
    O16 Cu1 N3 . 2_646 96.39(7) y
    N22 Cu1 N3 . 2_646 92.70(7) y
    N11 Cu1 Cl2 . . 146.17(6) y
    O16 Cu1 Cl2 . . 100.05(5) y
    N22 Cu1 Cl2 . . 97.97(5) ?
    N3 Cu1 Cl2 2_646 . 97.68(5) ?
    C9 O16 Cu1 . . 110.13(13) ?
    C12 N11 N10 . . 124.29(17) ?
    C12 N11 Cu1 . . 119.01(14) ?
    N10 N11 Cu1 . . 116.63(13) ?
    C12 O13 C14 . . 122.21(18) ?
    C8 N3 C4 . . 117.47(18) ?
    C8 N3 Cu1 . 2_656 119.26(14) ?
    C4 N3 Cu1 . 2_656 123.23(14) ?
    C21 N22 C17 . . 118.57(19) ?
    C21 N22 Cu1 . . 128.61(16) ?
    C17 N22 Cu1 . . 112.78(13) ?
    C9 N10 N11 . . 107.74(17) ?
    C4 C5 C6 . . 117.88(19) ?
    C4 C5 C9 . . 120.96(18) ?
    C6 C5 C9 . . 121.15(18) ?
    O16 C9 N10 . . 126.39(19) ?
    O16 C9 C5 . . 118.76(17) ?
    N10 C9 C5 . . 114.86(18) ?
    N22 C17 C18 . . 122.0(2) ?
    N22 C17 C12 . . 114.18(18) ?
    C18 C17 C12 . . 123.8(2) ?
    N3 C4 C5 . . 123.38(19) ?
    N3 C4 H4 . . 118.3 ?
    C5 C4 H4 . . 118.3 ?
    N11 C12 O13 . . 131.82(19) ?
    N11 C12 C17 . . 114.38(18) ?
    O13 C12 C17 . . 113.79(18) ?
    C7 C6 C5 . . 119.0(2) ?
    C7 C6 H6 . . 120.5 ?
    C5 C6 H6 . . 120.5 ?
    N3 C8 C7 . . 123.0(2) ?
    N3 C8 H8 . . 118.5 ?
    C7 C8 H8 . . 118.5 ?
    C6 C7 C8 . . 119.3(2) ?
    C6 C7 H7 . . 120.4 ?
    C8 C7 H7 . . 120.4 ?
    C19 C18 C17 . . 118.3(2) ?
    C19 C18 H18 . . 120.9 ?
    C17 C18 H18 . . 120.9 ?
    N22 C21 C20 . . 122.4(2) ?
    N22 C21 H21 . . 118.8 ?
    C20 C21 H21 . . 118.8 ?
    C19 C20 C21 . . 118.7(2) ?
    C19 C20 H20 . . 120.6 ?
    C21 C20 H20 . . 120.6 ?
    O13 C14 C15 . . 106.9(2) ?
    O13 C14 H14A . . 110.3 ?
    C15 C14 H14A . . 110.3 ?
    O13 C14 H14B . . 110.3 ?
    C15 C14 H14B . . 110.3 ?
    H14A C14 H14B . . 108.6 ?
    C20 C19 C18 . . 119.9(2) ?
    C20 C19 H19 . . 120.0 ?
    C18 C19 H19 . . 120.0 ?
    C14 C15 H15A . . 109.5 ?
    C14 C15 H15B . . 109.5 ?
    H15A C15 H15B . . 109.5 ?
    C14 C15 H15C . . 109.5 ?
    H15A C15 H15C . . 109.5 ?
    H15B C15 H15C . . 109.5 ?
loop_
    _geom_hbond_atom_site_label_D
    _geom_hbond_atom_site_label_H
    _geom_hbond_atom_site_label_A
    _geom_hbond_site_symmetry_A
    _geom_hbond_distance_DH
    _geom_hbond_distance_HA
    _geom_hbond_distance_DA
    _geom_hbond_angle_DHA
    _geom_hbond_publ_flag
    C8 H8 Cl2 2_656 0.93 2.71 3.354(2) 127.5 yes
    C20 H20 Cl2 2_546 0.93 2.93 3.527(3) 123.5 yes
    C14 H14B Cl2 3_666 0.97 2.83 3.534(3) 129.9 yes
    C14 H14B O16 3_666 0.97 2.56 3.441(3) 151.4 yes
_shelx_space_group_comment
;
The symmetry employed for this shelxl refinement is uniquely defined
by the following loop, which should always be used as a source of
symmetry information in preference to the above space-group names.
They are only intended as comments.
;
_shelx_hkl_file
;
   0   0   2 44.1147 6.35992   2
   0   0   3-26.8052 7.61297   2
   0   0   4 3682.00 72.6996   2
   0   0   5 0.06123 9.76319   2
   0   0   6 5156.77 102.703   2
   0   0   7-4.36294 8.84428   2
   0   0   8 297.857 18.3007   2
   0   0   9 2.65162 9.97986   2
   0   0  10 3239.62 79.1729   2
   0   0  11 4.39088 12.6178   2
   0   0  12 378.688 25.8732   2
   0   0  13 3.30632 13.6877   2
   0   0  14 440.149 30.4997   2
   0   0  15-10.9214 19.1492   2
   0   0  16 1224.01 54.3789   2
   0   0  17 25.4462 21.3636   2
   0  -1   2 6242.55 113.885   2
   0   1   3 43561.8 745.755   2
   0  -1   3 44396.7 751.967   2
   0  -1   4 1515.29 36.8699   2
   0   1   4 1377.63 31.3765   2
   0  -1   5 13925.8 252.381   2
   0   1   5 13871.4 245.934   2
   0   1   6 9.22719 8.09144   2
   0  -1   6 22.6174 11.5948   2
   0  -1   7-3.15497 11.1180   2
   0   1   7 2.62094 7.30029   2
   0  -1   8 4443.51 100.108   2
   0   1   8 4645.84 95.1454   2
   0  -1   9 108.289 15.2193   2
   0   1   9 114.309 13.0056   2
   0   1  10 1214.81 39.3183   2
   0  -1  10 1152.75 42.7919   2
   0   1  11 1334.35 44.2231   2
   0  -1  11 1363.98 48.4050   2
   0   1  12 977.468 38.5424   2
   0  -1  12 1001.24 42.0281   2
   0   1  13 23.6089 14.9716   2
   0  -1  13 15.7098 15.6219   2
   0  -1  14 1341.78 54.5471   2
   0   1  14 1365.08 50.7114   2
   0   1  15 37.4969 16.5302   2
   0  -1  15 9.16510 18.3881   2
   0   1  16 103.729 19.9112   2
   0  -1  16 141.393 24.0899   2
   0  -1  17 139.032 25.6242   2
   0  -1  18 352.691 36.3502   2
   0  -2   0 1764.66 36.0611   2
   0  -2   1 15879.0 276.373   2
   0  -2  -1 15469.0 271.204   2
   0  -2   1 16764.9 277.906   1
   0  -2   2 1322.54 32.8899   2
   0  -2   3 280.490 15.3139   2
   0  -2   4 4073.53 85.8355   2
   0  -2  -4 4123.75 74.7416   2
   0  -2   5 4317.58 93.2483   2
   0   2   5 4454.98 82.2823   2
   0   2   6 4599.63 88.0656   2
   0  -2   6 4652.59 99.6263   2
   0   2   7 3292.81 68.0595   2
   0  -2   7 3322.86 78.9237   2
   0  -2   8 1668.21 51.7393   2
   0   2   8 1814.72 43.8874   2
   0   2   9 3098.02 68.6601   2
   0  -2   9 2901.29 77.6783   2
   0   2  10 2384.37 59.1878   2
   0  -2  10 2365.15 68.8299   2
   0  -2  11 1302.81 50.1431   2
   0   2  11 1366.90 42.3490   2
   0  -2  12 2276.47 70.8487   2
   0   2  12 2266.26 61.2960   2
   0  -2  13 185.669 23.9880   2
   0   2  13 174.780 17.9111   2
   0   2  14 161.369 18.3774   2
   0  -2  14 135.660 23.8997   2
   0  -2  15 715.915 43.3596   2
   0  -2  16 669.371 42.5129   2
   0  -2  17 477.382 40.3841   2
   0  -2  18 88.7217 26.5071   2
   0  -3   0 12.3315 6.78966   2
   0  -3   0-4.44698 9.53282   1
   0  -3  -1 3236.82 61.9968   2
   0  -3   1 3245.74 66.7858   2
   0  -3   1 3388.89 69.3011   1
   0  -3   2 3568.26 73.0975   2
   0  -3  -2 3453.16 63.0926   2
   0  -3   3 3687.45 78.6071   2
   0  -3   4 6683.08 132.770   2
   0  -3   5 2473.42 62.0960   2
   0  -3   6 91.3677 14.0937   2
   0  -3   7 3556.99 86.1995   2
   0  -3   8 582.024 30.5376   2
   0  -3   9 15624.0 298.538   2
   0  -3  10 1427.68 52.3802   2
   0  -3  11 2842.15 82.3162   2
   0  -3  12 92.3546 20.6821   2
   0  -3  13 1632.55 62.7476   2
   0  -3  14 7.16901 19.2848   2
   0  -3  15 129.823 25.0192   2
   0  -3  16 52.2647 24.4213   2
   0  -3  17 521.927 42.7296   2
   0  -3  18 21.8633 24.9976   2
   0  -3  19 263.264 37.9611   2
   0  -4   0 97.7602 11.3814   2
   0  -4   0 132.298 17.9799   1
   0  -4   1 96.3780 16.5020   1
   0  -4   1 86.5856 11.9887   2
   0  -4  -1 79.2440 8.62891   2
   0  -4   2 15.5006 12.8640   1
   0  -4  -2 5.73823 5.44338   2
   0  -4   2 12.8003 11.2647   2
   0  -4   3 8660.96 166.377   2
   0  -4   4 467.767 23.8096   2
   0  -4   5 3834.16 88.6859   2
   0  -4   6 360.193 22.9404   2
   0  -4   7 1834.72 57.4122   2
   0  -4   8 70.0630 16.2288   2
   0  -4   9 8344.11 177.616   2
   0  -4  10 7.44139 15.9188   2
   0  -4  11 3198.87 91.3443   2
   0  -4  12 465.020 34.7678   2
   0  -4  13 703.161 42.7086   2
   0  -4  14 40.5793 20.0462   2
   0  -4  15 0.38948 22.4405   2
   0  -4  16 34.4703 26.0095   2
   0  -4  17 336.066 39.3374   2
   0  -4  18-48.9578 27.3897   2
   0  -4  19 19.9052 26.7898   2
   0  -5   0 13.3459 11.7136   1
   0  -5   0 5.05763 8.20901   2
   0  -5   1 7.19994 12.1134   1
   0  -5   1 21.6538 10.0634   2
   0  -5  -1-0.67415 6.48767   2
   0  -5   2 3850.50 82.2512   2
   0  -5  -2 3532.27 71.6570   2
   0  -5   2 3923.10 85.8637   1
   0  -5   3 9036.90 176.615   2
   0  -5   4 324.394 21.8260   2
   0  -5   5 259.645 20.9726   2
   0  -5   6 4831.54 111.832   2
   0  -5   7 2527.00 72.7880   2
   0  -5   8 9734.48 203.206   2
   0  -5   9 625.591 36.0027   2
   0  -5  10 520.456 33.5135   2
   0  -5  11 117.598 23.2008   2
   0  -5  12 1069.73 52.7394   2
   0  -5  13 654.825 43.1909   2
   0  -5  14 673.289 45.8881   2
   0  -5  15 57.1009 26.0344   2
   0  -5  16-2.13448 25.1951   2
   0  -5  17 47.3499 28.5977   2
   0  -5  18 160.761 35.8835   2
   0  -5  19 184.527 37.5314   2
   0  -6   0 13742.7 259.473   1
   0  -6   0 13658.6 250.710   2
   0  -6   1 4977.09 109.232   1
   0  -6  -1 4944.14 109.100   1
   0  -6  -1 4798.96 98.3537   2
   0  -6   1 4997.22 103.934   2
   0  -6   2 82.1693 13.5335   2
   0  -6  -2 73.8368 8.76363   2
   0  -6   2 98.8832 17.3033   1
   0  -6   3 501.029 25.7562   2
   0  -6   4 2978.37 77.0464   2
   0  -6   5-23.0498 14.8878   2
   0  -6   6 2737.64 77.0068   2
   0  -6   7 160.696 22.1299   2
   0  -6   8 33.1926 16.9005   2
   0  -6   9 181.739 24.5695   2
   0  -6  10 1748.38 66.4386   2
   0  -6  11 44.8989 20.4166   2
   0  -6  12 1097.52 55.1379   2
   0  -6  13-27.1767 23.3427   2
   0  -6  14 9.93263 23.9485   2
   0  -6  15 7.62169 25.8633   2
   0  -6  16 396.378 43.3156   2
   0  -6  17 61.4190 32.6520   2
   0  -6  18 19.3275 29.8466   2
   0  -6  19 64.8192 34.9977   2
   0  -7   0-22.9509 15.0234   1
   0  -7   0 17.6573 11.2160   2
   0  -7  -1 83.7046 12.3640   2
   0  -7   1 72.2538 15.8904   1
   0  -7   1 78.2420 13.8058   2
   0  -7  -1 101.294 18.3291   1
   0  -7  -2 5088.09 106.538   2
   0  -7   2 5686.01 118.730   2
   0  -7   2 5727.02 123.917   1
   0  -7   3-2.94096 14.3108   2
   0  -7   4 5014.46 116.842   2
   0  -7   5 270.534 24.5543   2
   0  -7   6 114.030 20.9529   2
   0  -7   7 784.393 41.4009   2
   0  -7   8 1263.06 53.4289   2
   0  -7   9 1219.05 54.0927   2
   0  -7  10 534.140 38.6399   2
   0  -7  11 1.75736 21.9298   2
   0  -7  12 620.614 44.3145   2
   0  -7  13 34.3000 22.2140   2
   0  -7  14 662.502 48.9252   2
   0  -7  15 21.3390 27.7287   2
   0  -7  16 32.1230 30.7338   2
   0  -7  17 24.4593 31.9970   2
   0  -7  18 209.206 40.2379   2
   0  -8   0 5950.66 126.628   2
   0  -8   0 6064.30 136.178   1
   0  -8  -1 3198.44 76.8956   2
   0  -8   1 3318.70 89.1490   1
   0  -8  -1 3505.14 89.5803   1
   0  -8   1 3383.62 82.9479   2
   0  -8   2 1923.36 59.0077   2
   0  -8  -2 2011.90 63.1111   1
   0  -8   2 1843.88 62.8329   1
   0  -8   3 140.500 19.2077   2
   0  -8   4 671.708 35.9317   2
   0  -8   5 2637.24 79.4193   2
   0  -8   6 70.2852 19.6498   2
   0  -8   7 35.0137 21.2614   2
   0  -8   8 12.4612 18.2342   2
   0  -8   9 1.82469 20.9956   2
   0  -8  10 79.2768 23.2287   2
   0  -8  11 347.984 35.4367   2
   0  -8  12 59.7012 23.4906   2
   0  -8  13-46.0808 26.9207   2
   0  -8  14 108.436 31.4878   2
   0  -8  15 222.142 34.9231   2
   0  -8  16 224.965 36.5770   2
   0  -8  17 56.5695 31.7122   2
   0  -8  18 35.9197 31.3837   2
   0  -9   0 7.07561 16.4720   1
   0  -9   0 1.18784 13.0369   2
   0  -9  -1 749.777 40.1435   1
   0  -9  -1 648.804 29.5078   2
   0  -9   1 781.760 40.8321   1
   0  -9   1 849.508 36.1269   2
   0  -9  -2 42.9854 18.5608   1
   0  -9   2 25.2904 17.7136   1
   0  -9   2 34.3914 15.2279   2
   0  -9  -3 3244.42 92.9639   1
   0  -9   3 3300.96 89.2310   2
   0  -9   4 17.2995 17.4321   2
   0  -9   5 430.560 32.6327   2
   0  -9   6-4.36478 17.0431   2
   0  -9   7 958.639 49.7910   2
   0  -9   8 80.7942 23.8122   2
   0  -9   9 120.533 26.4143   2
   0  -9  10 123.553 28.9092   2
   0  -9  11 214.235 34.6135   2
   0  -9  12-1.50278 25.1043   2
   0  -9  13 101.093 30.9217   2
   0  -9  14-12.8599 28.6377   2
   0  -9  15 67.2873 28.0644   2
   0  -9  16-16.5277 33.3439   2
   0  -9  17 111.572 37.3103   2
   0 -10   0 971.530 40.7836   2
   0 -10   0 1069.60 50.1655   1
   0 -10   1 1798.80 65.8124   1
   0 -10  -1 1769.39 65.4925   1
   0 -10   1 1597.18 55.7116   2
   0 -10  -2 216.281 27.4970   1
   0 -10   2 170.108 22.1606   2
   0 -10  -3 21.1192 18.9137   1
   0 -10   3 27.7168 18.1136   2
   0 -10  -4 98.9405 23.3303   1
   0 -10   4 79.6913 21.8623   2
   0 -10   5 881.681 47.2177   2
   0 -10   6 49.3323 20.6729   2
   0 -10   7 110.193 25.9474   2
   0 -10   8 21.8218 22.3096   2
   0 -10   9 77.4242 23.5432   2
   0 -10  10-17.6790 23.2648   2
   0 -10  11 181.341 33.5176   2
   0 -10  12 15.0261 27.9551   2
   0 -10  13 25.8970 25.8419   2
   0 -10  14 34.1896 33.2219   2
   0 -10  15-5.90074 28.6643   2
   0 -10  16-97.6441 37.2620   2
   0 -11   0-2.42269 20.2104   1
   0 -11   1 54.0865 24.1351   1
   0 -11  -1 40.2017 22.0962   1
   0 -11  -2 349.249 32.8464   1
   0 -11   2 392.153 30.3386   2
   0 -11   3-5.35207 18.5936   2
   0 -11  -3 34.7711 23.1744   1
   0 -11   4 638.392 39.9771   2
   0 -11  -4 683.064 44.5682   1
   0 -11  -5 15.8781 21.1072   1
   0 -11   5 0.78556 18.9484   2
   0 -11   6 18.5883 22.4061   2
   0 -11  -6-3.80682 22.4327   1
   0 -11   7 864.868 50.7977   2
   0 -11   8 5.08968 21.8899   2
   0 -11   9 351.234 39.6862   2
   0 -11  10-10.9283 25.3397   2
   0 -11  11 22.3859 25.2745   2
   0 -11  12 70.0312 31.3204   2
   0 -11  13 381.039 48.0196   2
   0 -11  14-32.9598 31.4329   2
   0 -11  15 8.94113 34.7627   2
   0 -12   0 162.501 28.2731   1
   0 -12  -1 22.7799 20.7255   1
   0 -12  -2 16.8995 22.8030   1
   0 -12  -3 31.1152 23.2205   1
   0 -12   4 448.104 37.7703   2
   0 -12  -4 470.085 40.2812   1
   0 -12   5 159.424 28.0290   2
   0 -12  -5 113.327 27.7406   1
   0 -12   6 252.586 34.1295   2
   0 -12  -6 254.886 34.9679   1
   0 -12   7 46.1776 27.1852   2
   0 -12  -7 39.7803 26.2181   1
   0 -12   8 24.4741 26.6039   2
   0 -12   9 15.3235 25.5660   2
   0 -12  10 209.220 36.1291   2
   0 -12  11 31.8065 28.2152   2
   0 -12  12 489.780 50.6592   2
   0 -12  13 77.4536 34.4144   2
   0 -13  -1 52.9234 24.6291   1
   0 -13  -2 174.154 29.5243   1
   0 -13  -3 17.6079 24.8674   1
   0 -13  -4-3.83801 23.5307   1
   0 -13  -5 36.1629 26.6246   1
  -1   0  17 86.7543 21.1302   2
  -1   0  16 1.06218 17.8107   2
  -1   0  15 5280.36 129.232   2
  -1   0  14 14.9310 16.0381   2
  -1   0  13 2371.84 70.2481   2
  -1   0  12 12.0901 14.0632   2
  -1   0  11 433.587 25.2979   2
  -1   0  10-4.07851 12.0628   2
  -1   0   9 529.442 25.6738   2
  -1   0   8-11.5605 11.0178   2
  -1   0   7 27003.5 475.505   2
  -1   0   6-0.07318 10.8604   2
  -1   0   5 5561.35 106.836   2
  -1   0   4 8.88813 7.89896   2
  -1   0   3 4729.17 88.4111   2
   1   0  -2 49.7315 8.31123   2
   1   0   1 30291.8 517.579   2
   1   0   2 55.5153 8.29096   2
   1   0   3 48911.9 836.779   2
   1   0   4-41.9611 10.4812   2
   1   0   5 103.335 12.5584   2
   1   0   6-22.0793 10.1282   2
   1   0   7 2768.43 65.3002   2
   1   0   8-12.1398 10.4807   2
   1   0   9 3669.42 85.9601   2
   1   0  10-20.3984 12.8835   2
   1   0  11 229.308 20.0272   2
   1   0  12 20.3687 13.8330   2
   1   0  13 1384.35 51.1845   2
   1   0  14-3.72485 15.9236   2
   1   0  15 2.23800 16.7928   2
   1   0  16-5.24570 18.6150   2
  -1  -1  18 187.886 29.6198   2
  -1  -1  17 1058.67 53.2672   2
  -1  -1  16 1606.19 64.3810   2
   1  -1 -15 1459.56 54.5035   2
  -1  -1  15 1460.10 58.8393   2
   1  -1 -14 229.559 23.0106   2
  -1  -1  14 207.772 23.9691   2
  -1   1  14 226.606 22.2672   2
  -1  -1  13 101.529 19.0760   2
  -1   1  13 125.767 18.7047   2
  -1   1  12 823.516 34.9570   2
  -1  -1  12 766.616 37.4563   2
  -1  -1  11 2506.10 69.9627   2
  -1   1  11 2501.02 65.7095   2
  -1   1  10 1828.69 51.0695   2
  -1  -1  10 1791.08 54.8953   2
  -1   1   9 2321.30 57.7436   2
  -1  -1   9 2188.27 61.0343   2
  -1   1   8 109.899 11.9085   2
  -1  -1   8 105.154 13.6700   2
  -1  -1   7 5977.83 121.065   2
  -1   1   7 5958.96 116.776   2
  -1  -1   6 1091.53 34.5376   2
  -1   1   6 1166.62 31.1923   2
  -1   1   5 4159.01 80.0699   2
   1  -1  -5 4007.80 79.9860   2
  -1  -1   5 4109.63 84.6398   2
  -1  -1   4 335.283 15.8377   2
   1  -1  -4 303.494 13.4286   2
   1  -1  -3 103.238 9.06100   2
  -1  -1   3 43.7321 9.35986   2
  -1  -1   2 437.961 14.7647   2
   1  -1  -2 432.127 13.1365   2
  -1  -1   1 59762.9 1015.91   2
   1  -1   0 8272.54 143.993   2
   1   1   0 7208.88 140.956   2
   1  -1   1 3590.05 67.1069   1
   1  -1   1 3455.40 67.9164   2
   1  -1   2 21474.4 376.961   2
   1   1   2 21780.2 371.113   2
   1   1   3 7784.89 139.748   2
   1  -1   3 8080.13 146.536   2
   1  -1   4 6346.94 123.508   2
   1   1   4 6402.27 116.913   2
   1   1   5 6851.74 127.898   2
   1  -1   5 6975.74 134.384   2
   1  -1   6 9812.84 185.710   2
   1   1   6 9729.40 179.682   2
   1  -1   7 11083.3 209.332   2
   1   1   7 10922.6 203.011   2
   1  -1   8 979.735 36.5985   2
   1   1   8 959.259 31.3705   2
   1  -1   9 31.3007 12.2752   2
   1   1   9 12.2303 9.73180   2
   1   1  10 418.949 22.4408   2
   1  -1  10 384.237 25.9549   2
   1   1  11 2218.32 61.4730   2
   1  -1  11 2196.19 66.3892   2
   1  -1  12 307.790 26.4218   2
   1   1  12 309.345 23.0100   2
   1  -1  13 780.350 39.6836   2
   1   1  13 760.703 35.3253   2
   1   1  14 539.870 31.8129   2
   1  -1  14 492.133 33.5807   2
   1  -1  15 382.131 32.0183   2
   1   1  15 342.628 29.0062   2
   1  -1  16 20.4858 19.5648   2
   1  -1  17 318.563 33.8048   2
  -1  -2  19 85.4613 26.2271   2
  -1  -2  18 654.288 46.2085   2
  -1  -2  17 195.475 29.8165   2
  -1  -2  16 194.169 26.8942   2
  -1  -2  15-1.72546 18.7298   2
  -1  -2  14 1348.57 55.6301   2
   1  -2 -13 12.3735 14.4772   2
  -1  -2  13-6.44339 17.5873   2
   1  -2 -12 2754.15 71.4378   2
  -1  -2  12 2878.67 81.3547   2
   1  -2 -11 89.0096 15.7392   2
  -1  -2  11 72.3559 16.4894   2
  -1  -2  10 12.5508 14.4171   2
   1  -2 -10 15.2367 11.1506   2
  -1  -2   9 6817.28 145.840   2
   1  -2  -9 7002.65 136.144   2
  -1  -2   8 4446.63 99.8793   2
   1  -2  -8 4410.16 90.6623   2
  -1  -2   7 5512.04 116.071   2
   1  -2  -7 5463.56 106.261   2
   1  -2  -6 1484.80 36.0079   2
  -1  -2   6 1514.67 43.7859   2
  -1  -2   5 145.695 17.7949   2
   1  -2  -5 77.9585 9.56751   2
   1  -2  -4 629.469 18.0876   2
  -1  -2   4 684.432 24.3139   2
   1  -2  -3 5154.46 94.0311   2
  -1  -2   3 5192.97 100.466   2
  -1  -2   2 12506.6 221.648   2
   1  -2  -2 12466.6 217.355   2
   1  -2  -1 10939.7 196.304   2
  -1  -2   1 11392.9 197.068   1
  -1  -2   1 11199.9 196.748   2
  -1  -2   0 53.8933 5.43657   2
  -1  -2   0 48.9611 6.97475   1
   1  -2   0 29.1138 8.43757   2
   1  -2   1 22294.5 385.162   2
   1  -2   1 21893.4 385.119   1
   1  -2   2 118256. 2012.37   2
   1  -2   3 19344.2 343.391   2
   1  -2   4 8438.04 158.092   2
   1   2   4 8172.36 144.649   2
   1   2   5 5186.23 95.5431   2
   1  -2   5 5148.64 107.450   2
   1  -2   6 130.651 15.1632   2
   1   2   6 161.661 9.95405   2
   1  -2   7 5119.70 111.542   2
   1   2   7 5123.28 99.5815   2
   1  -2   8 7197.24 149.969   2
   1   2   8 7184.87 137.491   2
   1   2   9 1965.58 49.7476   2
   1  -2   9 2035.49 60.9147   2
   1   2  10 195.342 15.7634   2
   1  -2  10 192.421 22.3298   2
   1   2  11 448.085 22.8002   2
   1  -2  11 402.932 29.2251   2
   1   2  12 137.696 16.3161   2
   1  -2  12 174.791 23.0831   2
   1   2  13 1047.27 39.3760   2
   1  -2  13 950.469 46.9154   2
   1  -2  14 31.1075 18.6265   2
   1  -2  15 1252.37 56.8811   2
   1  -2  16 96.2464 24.4628   2
   1  -2  17-30.9800 25.4045   2
   1  -2  18 452.460 41.2369   2
  -1  -3  19 153.869 33.4101   2
  -1  -3  18-3.90267 24.6790   2
  -1  -3  17 32.8462 23.6212   2
  -1  -3  16 414.510 36.5474   2
  -1  -3  15 67.1653 20.5383   2
  -1  -3  14 56.6389 19.3919   2
  -1  -3  13-8.26260 19.2545   2
  -1  -3  12 998.443 45.8815   2
  -1  -3  11 9.40912 16.0528   2
  -1  -3  10 7158.99 152.034   2
   1  -3 -10 6728.11 134.639   2
  -1  -3   9 235.815 21.7674   2
   1  -3  -9 258.353 16.1256   2
   1  -3  -8 2386.80 54.6955   2
  -1  -3   8 2646.70 68.7219   2
   1  -3  -7 725.704 22.5354   2
  -1  -3   7 761.896 32.0451   2
   1  -3  -6 27178.6 478.724   2
  -1  -3   6 29374.7 495.738   2
   1  -3  -5 923.932 23.1948   2
  -1  -3   5 972.823 33.2173   2
   1  -3  -4 5465.74 100.403   2
  -1  -3   4 5645.74 111.925   2
  -1  -3   3 1206.66 34.9870   2
   1  -3  -3 1288.91 28.7894   2
  -1  -3   2 116.039 11.6466   2
   1  -3  -2 90.4203 8.03982   2
  -1  -3   1 13003.8 230.415   2
   1  -3  -1 12982.7 230.083   2
  -1  -3   1 13018.2 232.232   1
  -1  -3   0 1991.47 41.8779   2
   1  -3   0 1998.24 45.7879   2
  -1  -3   0 2108.77 45.4040   1
   1  -3   0 2034.24 49.3076   1
  -1  -3  -1 22.1490 4.52339   2
   1  -3   1 39.9236 12.0122   1
   1  -3   1 19.6541 9.38874   2
   1  -3   2 156.148 15.7737   1
   1  -3   2 151.736 13.2783   2
   1  -3   3 87.4116 15.8305   2
   1  -3   4 8934.83 173.055   2
   1  -3   5 2.70657 11.8713   2
   1   3   6 1946.23 39.2514   2
   1  -3   6 2023.34 56.4014   2
   1   3   7 1610.75 35.5958   2
   1  -3   7 1540.85 50.3239   2
   1  -3   8 537.460 30.0283   2
   1   3   8 559.896 18.6556   2
   1   3   9 174.703 11.9547   2
   1  -3   9 140.992 19.5838   2
   1  -3  10 9159.39 188.607   2
   1   3  10 8709.45 166.390   2
   1  -3  11 1240.18 50.7837   2
   1  -3  12 900.850 45.1901   2
   1  -3  13 7.23963 18.5584   2
   1  -3  14 104.807 25.2913   2
   1  -3  15 180.615 27.8019   2
   1  -3  16 1289.42 62.4831   2
   1  -3  17 24.1229 23.2534   2
   1  -3  18 86.2020 29.7782   2
  -1  -4  19-71.3483 30.6384   2
  -1  -4  18 464.676 45.1245   2
  -1  -4  17-14.4287 27.0923   2
  -1  -4  16 116.647 27.3999   2
  -1  -4  15 9.69980 20.9946   2
  -1  -4  14 570.418 39.8925   2
  -1  -4  13 82.6101 21.2812   2
  -1  -4  12 91.8773 21.8834   2
  -1  -4  11 53.0960 19.1638   2
  -1  -4  10 709.632 37.9708   2
  -1  -4   9 272.955 24.3610   2
  -1  -4   8 8573.61 177.501   2
  -1  -4   7 2557.37 69.4914   2
  -1  -4   6 806.537 33.1727   2
  -1  -4   5 592.163 27.2406   2
   1  -4  -4 5910.39 109.106   2
  -1  -4   4 6209.44 122.883   2
   1  -4  -3 2574.76 52.7428   2
  -1  -4   3 2618.78 61.2588   2
  -1  -4   2 9273.69 174.560   2
   1  -4  -2 9403.07 169.410   2
   1  -4  -1 452.740 19.0303   2
  -1  -4   1 482.602 21.5650   1
  -1  -4   1 470.157 18.9358   2
  -1  -4   0 1106.57 32.1655   1
   1  -4   0 984.531 30.4929   2
  -1  -4   0 1004.11 26.8649   2
   1  -4   0 1094.53 35.0901   1
  -1  -4  -1 1653.48 35.5725   2
   1  -4   1 1701.69 46.6432   1
   1  -4   1 1663.94 43.8911   2
   1  -4   2 10787.9 201.853   2
   1  -4   2 10709.5 203.301   1
   1  -4   3 93.5740 13.9217   2
   1  -4   4 53.0037 14.1884   2
   1  -4   5 920.881 36.6463   2
   1  -4   6 4484.18 104.644   2
   1  -4   7 279.014 22.8876   2
   1  -4   8 8570.48 180.341   2
   1  -4   9-3.98123 16.9606   2
   1  -4  10 218.132 24.5585   2
   1  -4  11 10.1705 19.2093   2
   1  -4  12 1878.08 68.8551   2
   1  -4  13 579.033 40.0501   2
   1  -4  14 1137.36 57.0271   2
   1  -4  15 132.482 26.6194   2
   1  -4  16 12.8116 25.2409   2
   1  -4  17 22.8794 23.7137   2
   1  -4  18 314.528 40.0339   2
  -1  -5  19 66.3549 30.5556   2
  -1  -5  18 188.443 34.5936   2
  -1  -5  17 34.9656 26.8941   2
  -1  -5  16 11.6104 23.7171   2
  -1  -5  15 393.594 36.4712   2
  -1  -5  14-0.18968 20.4449   2
  -1  -5  13 67.5968 24.0260   2
  -1  -5  12 196.123 26.1359   2
  -1  -5  11 497.868 36.0163   2
  -1  -5  10 2725.11 81.8314   2
  -1  -5   9 1620.80 57.8938   2
  -1  -5   8 2169.97 67.3300   2
  -1  -5   7 9123.38 188.003   2
  -1  -5   6 2983.61 77.6906   2
  -1  -5   5 5108.80 112.434   2
  -1  -5   4 979.347 34.8895   2
   1  -5  -3 479.021 17.3954   2
  -1  -5   3 450.180 21.6964   2
  -1  -5   2 0.58745 10.6410   1
   1  -5  -2 6.32280 7.45557   2
  -1  -5   2 7.85943 9.90298   2
   1  -5  -1 917.582 28.4266   2
  -1  -5   1 927.507 32.3205   1
  -1  -5   1 909.867 28.5901   2
   1  -5   0 534.210 22.3650   2
   1  -5   0 537.867 26.3773   1
  -1  -5   0 564.764 23.9871   1
  -1  -5   0 492.379 19.0386   2
  -1  -5  -1 677.068 20.7035   2
   1  -5   1 738.117 30.2356   1
   1  -5   1 743.801 28.4356   2
   1  -5   2 26.1325 17.6532   1
   1  -5   2 101.650 16.9108   2
   1  -5   3 3559.48 83.7818   2
   1  -5   4 821.446 34.0818   2
   1  -5   5 1729.89 54.5100   2
   1  -5   6 2331.73 67.9098   2
   1  -5   7 14.3949 17.6561   2
   1  -5   8 65.8792 18.5588   2
   1  -5   9 1846.82 65.2425   2
   1  -5  10 888.870 45.0018   2
   1  -5  11 6265.24 152.423   2
   1  -5  12 497.408 37.5106   2
   1  -5  13 6.71580 19.2340   2
   1  -5  14 44.9341 24.4370   2
   1  -5  15 539.973 44.7990   2
   1  -5  16 141.987 29.1616   2
   1  -5  17 57.8095 27.3018   2
   1  -5  18 62.0095 32.5830   2
  -1  -6  19 188.038 39.3568   2
  -1  -6  18-51.5036 29.9789   2
  -1  -6  17 130.032 32.9550   2
  -1  -6  16 147.926 33.9313   2
  -1  -6  15 313.779 38.4366   2
  -1  -6  14 48.6150 22.5881   2
  -1  -6  13 739.421 46.8206   2
  -1  -6  12 388.319 35.2672   2
  -1  -6  11 427.553 34.6377   2
  -1  -6  10 601.435 38.2642   2
  -1  -6   9 1368.68 54.9209   2
  -1  -6   8 957.439 44.5506   2
  -1  -6   7 3117.85 84.8280   2
  -1  -6   6 366.283 25.7106   2
  -1  -6   5 19.8712 13.0624   2
  -1  -6   4 186.224 18.5833   2
   1  -6  -3 7855.39 150.914   2
  -1  -6   3 8562.43 162.939   2
  -1  -6   2 2128.54 55.1154   2
   1  -6  -2 2061.35 50.4162   2
  -1  -6   2 2148.59 58.8974   1
  -1  -6   1 3464.87 80.8406   1
   1  -6  -1 3454.09 83.9707   1
   1  -6  -1 3440.46 75.6586   2
  -1  -6   1 3277.08 75.3340   2
   1  -6   0 609.527 29.6640   1
  -1  -6   0 610.002 23.3457   2
  -1  -6   0 654.291 28.5737   1
   1  -6   0 669.143 27.1915   2
  -1  -6  -1 3172.80 74.7096   1
   1  -6   1 3049.63 73.5737   2
   1  -6   1 3165.16 78.6664   1
  -1  -6  -1 2958.36 64.4497   2
   1  -6   2 4679.35 107.178   1
   1  -6   2 4579.32 103.077   2
   1  -6   3 1941.24 57.6560   2
   1  -6   4 2385.20 67.1750   2
   1  -6   5 245.539 23.6139   2
   1  -6   6 104.038 19.5774   2
   1  -6   7 2249.96 71.2760   2
   1  -6   8 144.672 23.1146   2
   1  -6   9 1149.75 52.4504   2
   1  -6  10 53.6565 19.2843   2
   1  -6  11 182.262 26.5424   2
   1  -6  12 184.382 28.2601   2
   1  -6  13 1160.76 60.8733   2
   1  -6  14-16.7056 27.2974   2
   1  -6  15 125.940 30.0810   2
   1  -6  16 88.8144 30.7993   2
   1  -6  17-0.39543 25.7025   2
   1  -6  18 49.6305 30.7928   2
  -1  -7  19 8.52015 29.0842   2
  -1  -7  18 53.3019 30.5118   2
  -1  -7  17 487.877 48.7757   2
  -1  -7  16 117.132 33.3309   2
  -1  -7  15 681.925 51.8548   2
  -1  -7  14 24.5126 23.6971   2
  -1  -7  13 119.906 28.5112   2
  -1  -7  12 8.70808 19.2437   2
  -1  -7  11 2421.59 85.1767   2
  -1  -7  10 599.502 40.5302   2
  -1  -7   9 229.943 27.2927   2
  -1  -7   8 22.4001 17.7567   2
  -1  -7   7 581.221 34.8423   2
  -1  -7   6 2339.25 71.3236   2
  -1  -7   5 4545.33 109.024   2
  -1  -7   4 714.085 34.1227   2
  -1  -7   3 1.64700 13.4713   2
   1  -7  -3 1.96532 8.32399   2
   1  -7  -2-2.35240 9.22575   2
  -1  -7   2-6.27226 12.0968   2
  -1  -7   2 4.94514 14.2214   1
   1  -7  -1 11756.4 223.970   2
   1  -7  -1 12088.4 236.194   1
  -1  -7   1 12063.5 232.477   1
  -1  -7   1 11902.4 225.307   2
   1  -7   0 487.502 31.3080   1
  -1  -7   0 511.525 22.8480   2
  -1  -7   0 519.439 27.4986   1
   1  -7   0 506.038 24.9585   2
   1  -7   1 2407.50 64.1669   2
   1  -7   1 2370.15 68.9241   1
  -1  -7  -1 2322.22 55.1118   2
  -1  -7  -1 2378.90 66.1750   1
   1  -7   2 232.748 24.1427   1
   1  -7   2 187.349 18.9691   2
  -1  -7  -2 210.238 20.3171   1
   1  -7   3 90.4835 16.9801   2
   1  -7   4 264.339 24.2594   2
   1  -7   5 4254.36 107.329   2
   1  -7   6-3.73497 18.6416   2
   1  -7   7 2246.73 73.6752   2
   1  -7   8 684.165 40.6662   2
   1  -7   9 424.311 35.5916   2
   1  -7  10 537.553 38.7699   2
   1  -7  11 178.867 27.9428   2
   1  -7  12 12.7365 22.0687   2
   1  -7  13 134.816 29.9993   2
   1  -7  14 75.1131 26.8057   2
   1  -7  15 420.336 43.0561   2
   1  -7  16 157.683 32.0941   2
   1  -7  17 127.016 32.7630   2
   1  -7  18-22.5531 34.1610   2
  -1  -8  18 58.3417 33.3243   2
  -1  -8  17-16.7882 32.2214   2
  -1  -8  16 126.548 35.9807   2
  -1  -8  15 468.068 44.4678   2
  -1  -8  14 102.852 32.0277   2
  -1  -8  13 149.593 28.3352   2
  -1  -8  12 507.066 42.4710   2
  -1  -8  11-21.7263 24.3117   2
  -1  -8  10 233.704 29.6445   2
  -1  -8   9 64.8455 23.3525   2
  -1  -8   8 595.912 39.1040   2
  -1  -8   7 182.966 25.4343   2
  -1  -8   6 236.330 25.6537   2
  -1  -8   5 43.4625 17.8599   2
  -1  -8   4 1071.96 44.0960   2
  -1  -8   3 235.498 22.0981   2
  -1  -8   2 1248.78 43.8189   2
  -1  -8   2 1287.85 48.4493   1
   1  -8  -2 1169.75 38.2438   2
   1  -8  -2 1206.83 50.3839   1
   1  -8  -1 372.676 22.4380   2
  -1  -8   1 358.748 26.8899   1
  -1  -8   1 359.590 22.4477   2
   1  -8  -1 347.471 27.9684   1
   1  -8   0 4.50958 16.8590   1
   1  -8   0 7.75973 12.4492   2
  -1  -8   0-3.24791 14.4346   1
  -1  -8   0 4.38289 10.9631   2
   1  -8   1 2665.44 77.6053   1
   1  -8   1 2609.48 70.8035   2
  -1  -8  -1 2525.39 73.6424   1
   1  -8   2 2804.26 81.1900   1
   1  -8   2 2696.35 75.3650   2
  -1  -8  -2 2720.92 76.9181   1
   1  -8   3 3506.62 91.3849   2
  -1  -8  -3 3442.17 90.6514   1
   1  -8   4 901.253 42.7854   2
   1  -8   5 425.303 31.2955   2
   1  -8   6 294.373 28.8181   2
   1  -8   7 236.179 28.7649   2
   1  -8   8 160.491 26.3321   2
   1  -8   9 451.041 38.1253   2
   1  -8  10 56.5953 25.9938   2
   1  -8  11-41.7432 22.9425   2
   1  -8  12-47.4331 27.9215   2
   1  -8  13 30.4302 27.0139   2
   1  -8  14 166.221 36.1920   2
   1  -8  15 8.85109 30.6151   2
   1  -8  16 93.7070 36.5936   2
   1  -8  17 116.453 39.1172   2
  -1  -9  18-3.70592 35.4666   2
  -1  -9  17 108.891 34.7354   2
  -1  -9  16 384.292 48.6958   2
  -1  -9  15-3.91517 30.2817   2
  -1  -9  14 256.704 39.3145   2
  -1  -9  13-0.35819 23.5115   2
  -1  -9  12 287.498 37.2550   2
  -1  -9  11 91.2050 28.9968   2
  -1  -9  10 626.776 46.4696   2
  -1  -9   9 15.9418 21.5844   2
  -1  -9   8 28.8158 21.3872   2
  -1  -9   7 100.497 21.5001   2
  -1  -9   6 572.323 36.4414   2
  -1  -9   5 222.422 25.6217   2
  -1  -9   4 22.2392 15.6008   2
  -1  -9   3-8.61662 14.7127   2
   1  -9  -3-5.72809 18.5436   1
   1  -9  -2 2363.22 75.8000   1
  -1  -9   2 2346.51 67.7343   2
  -1  -9   1-2.19014 12.9515   2
   1  -9  -1-17.7351 18.5692   1
   1  -9  -1-2.04764 12.0244   2
  -1  -9   1 17.8533 15.5821   1
   1  -9   0 3335.36 84.2495   2
   1  -9   0 3108.31 92.7692   1
  -1  -9   0 3577.49 92.8394   1
  -1  -9   0 3220.19 79.5503   2
  -1  -9  -1 152.397 21.0670   1
   1  -9   1 126.658 23.9517   1
   1  -9   1 178.441 20.0520   2
   1  -9   2 677.626 36.7095   2
  -1  -9  -2 799.019 38.9236   1
   1  -9   2 686.469 40.0078   1
  -1  -9  -3 105.183 20.8533   1
   1  -9   3 89.9444 19.7226   2
   1  -9   4 1736.05 63.8201   2
  -1  -9  -4 1800.90 63.0654   1
   1  -9   5 141.849 24.2745   2
   1  -9   6 2848.10 90.6153   2
   1  -9   7 51.6667 22.2989   2
   1  -9   8 51.7724 22.7014   2
   1  -9   9 42.7440 23.0908   2
   1  -9  10 220.668 33.2987   2
   1  -9  11 164.520 32.0988   2
   1  -9  12 20.3788 22.7179   2
   1  -9  13 48.7058 29.7944   2
   1  -9  14 354.686 45.3764   2
   1  -9  15 165.633 40.3920   2
   1  -9  16 10.6584 33.4620   2
   1  -9  17-58.3305 36.3653   2
  -1 -10  17 2.57403 32.2990   2
  -1 -10  16-21.0035 33.2130   2
  -1 -10  15 40.0325 31.2070   2
  -1 -10  14 186.702 36.8466   2
  -1 -10  13 274.374 39.2772   2
  -1 -10  12 135.187 31.2981   2
  -1 -10  11 50.6376 26.6452   2
  -1 -10  10 186.036 30.6996   2
  -1 -10   9 45.3138 20.6429   2
  -1 -10   8 376.977 36.6712   2
  -1 -10   7-15.3533 20.6307   2
  -1 -10   6 243.369 28.5353   2
  -1 -10   5 47.1768 18.5790   2
  -1 -10   4 836.208 42.4563   2
   1 -10  -4 898.493 47.7939   1
   1 -10  -3 90.4499 23.6367   1
  -1 -10   3 70.4477 18.0829   2
  -1 -10   2 424.212 28.6714   2
   1 -10  -2 444.975 35.3281   1
   1 -10  -1 19.9934 21.0110   1
  -1 -10   1 35.4364 14.5062   2
  -1 -10   1 21.2410 17.0030   1
  -1 -10   0 8.52415 17.0619   1
   1 -10   0 53.9601 23.2938   1
   1 -10   0 22.3204 15.0236   2
  -1 -10  -1 291.929 28.3753   1
   1 -10   1 272.074 24.6747   2
   1 -10   1 279.647 29.8556   1
   1 -10   2 498.707 37.6786   1
   1 -10   2 527.980 34.6298   2
  -1 -10  -2 491.864 35.5613   1
   1 -10   3 2518.12 80.9146   2
  -1 -10  -3 2648.96 81.8740   1
  -1 -10  -4 890.325 45.7103   1
   1 -10   4 883.512 46.5170   2
   1 -10   5 187.718 27.8694   2
  -1 -10  -5 142.196 23.9697   1
   1 -10   6 1083.28 54.4279   2
   1 -10   7 47.3176 23.1639   2
   1 -10   8 226.749 32.1428   2
   1 -10   9-9.13696 20.7892   2
   1 -10  10 30.5238 27.5530   2
   1 -10  11-0.12181 23.9335   2
   1 -10  12 163.557 36.1221   2
   1 -10  13 21.8318 27.9761   2
   1 -10  14 303.527 44.0937   2
   1 -10  15 106.185 38.4578   2
   1 -10  16-8.75867 34.4356   2
  -1 -11  15 23.9601 28.5192   2
  -1 -11  14 122.558 34.9192   2
  -1 -11  13 72.4477 35.5307   2
  -1 -11  12-7.30427 28.7835   2
  -1 -11  11 104.308 33.7630   2
  -1 -11  10 388.695 41.6998   2
  -1 -11   9 73.1157 27.9844   2
  -1 -11   8 148.116 28.9235   2
  -1 -11   7 12.4241 23.2379   2
   1 -11  -6 1021.81 56.1130   1
  -1 -11   6 1030.50 53.8407   2
   1 -11  -5 86.9113 25.8333   1
  -1 -11   5 59.1888 21.1576   2
  -1 -11   4 139.886 23.5140   2
   1 -11  -4 180.596 28.9371   1
   1 -11  -3 31.7492 24.6401   1
  -1 -11   3-5.40701 16.2781   2
   1 -11  -2 23.6181 21.6167   1
   1 -11  -1 82.4755 24.4335   1
  -1 -11   0 115.518 24.2269   1
   1 -11   0 112.585 24.8658   1
  -1 -11  -1 18.3608 18.6539   1
   1 -11   1 34.8354 17.7855   2
   1 -11   1 2.28990 22.4682   1
   1 -11   2 173.503 24.3981   2
  -1 -11  -2 224.219 28.6646   1
  -1 -11  -3-0.66766 19.4749   1
   1 -11   3 12.8271 18.5927   2
  -1 -11  -4 34.3407 19.5754   1
   1 -11   4 40.8171 22.0528   2
  -1 -11  -5 428.417 36.0816   1
   1 -11   5 443.156 38.3144   2
  -1 -11  -6 173.181 27.6821   1
   1 -11   6 204.194 30.1349   2
  -1 -11  -7 20.5722 21.2566   1
   1 -11   7 34.5488 22.3259   2
   1 -11   8 97.4642 27.3788   2
   1 -11   9 80.9189 29.8280   2
   1 -11  10 169.407 35.3286   2
   1 -11  11 59.0066 28.7500   2
   1 -11  12 143.726 36.1351   2
   1 -11  13-24.0288 31.9318   2
   1 -11  14 54.2147 34.8717   2
  -1 -12  13 165.154 38.2350   2
  -1 -12  12 6.29976 28.2786   2
  -1 -12  11 5.16737 28.5369   2
  -1 -12  10 26.0426 28.6501   2
  -1 -12   9 181.407 32.7172   2
  -1 -12   8 253.212 37.1979   2
  -1 -12   7 80.1407 24.9831   2
   1 -12  -7 40.7339 26.2707   1
   1 -12  -6 12.8432 24.4160   1
  -1 -12   6 2.73645 21.9832   2
   1 -12  -5-43.6959 26.5128   1
  -1 -12   5-28.5478 21.8876   2
   1 -12  -4 0.41765 21.9145   1
   1 -12  -3 1485.82 68.0455   1
   1 -12  -2 163.584 29.8307   1
   1 -12  -1 5.58033 22.6217   1
   1 -12   0-3.85842 24.3317   1
  -1 -12   0-11.3176 22.6201   1
   1 -12   1 439.064 40.6575   1
  -1 -12  -1 389.343 37.3308   1
  -1 -12  -2-30.3938 23.0105   1
   1 -12   3 220.882 30.3382   2
  -1 -12  -3 262.682 31.6640   1
  -1 -12  -4 5.07776 22.3645   1
   1 -12   4 15.8140 20.4350   2
   1 -12   5 56.6216 26.1356   2
  -1 -12  -5-4.93643 22.8827   1
   1 -12   6 58.4995 24.6187   2
   1 -12   7 313.782 39.4158   2
   1 -12   8-13.0365 29.0907   2
   1 -12   9 47.0877 28.9351   2
   1 -12  10-30.0160 32.3538   2
   1 -12  11 22.4560 29.4168   2
   1 -12  12-36.3343 34.0557   2
   1 -13  -7 105.944 31.3501   1
   1 -13  -6-19.3905 25.8807   1
   1 -13  -5 721.706 53.1432   1
   1 -13  -4 48.4550 28.2337   1
   1 -13  -3 42.8136 28.1330   1
   1 -13  -2 125.464 28.7401   1
   1 -13  -1 16.0816 24.3731   1
   1 -13   0 20.3744 24.7042   1
  -1 -13  -1 46.9151 26.5181   1
  -1 -13  -2 32.2120 25.4949   1
   1 -14  -3 315.092 40.9217   1
   1 -14  -2 69.6642 29.6761   1
   1 -14  -1 2.87900 25.1138   1
   2   0 -17-4.01158 21.2056   2
   2   0 -16 4319.49 115.099   2
   2   0 -15 15.1204 19.2393   2
  -2   0  14 0.06380 15.7997   2
   2   0 -14-1.71093 18.0391   2
  -2   0  13-19.6306 16.2406   2
  -2   0  12 12047.8 237.164   2
  -2   0  11-15.7148 13.3430   2
  -2   0  10 15515.1 290.212   2
  -2   0   9-16.5601 12.1644   2
  -2   0   8 5920.50 121.261   2
  -2   0   7-11.4672 10.2573   2
  -2   0   6 9265.92 174.463   2
   2   0  -6 9365.79 174.356   2
   2   0  -5-24.6050 12.8489   2
   2   0  -4 470.188 19.1722   2
   2   0  -3-0.13444 10.3255   2
   2   0  -2 35739.7 613.944   2
   2   0  -1-28.5873 7.54590   2
   2   0   0 23053.0 396.195   2
   2   0   0 22865.1 391.319   1
   2   0   1-12.9571 8.46136   2
   2   0   2 28.2932 9.37326   2
   2   0   3-28.8851 11.1950   2
   2   0   4 21298.5 375.166   2
   2   0   5-20.1852 10.6910   2
   2   0   6 21259.0 379.360   2
   2   0   7-6.90342 9.70394   2
   2   0   8 208.635 17.9635   2
   2   0   9-4.07028 12.7109   2
   2   0  10 4636.75 107.375   2
   2   0  11 16.1987 13.4131   2
   2   0  12 45.9846 15.2312   2
   2   0  13 2.49455 15.1588   2
   2   0  14 455.035 32.1871   2
   2   0  15-19.4733 19.1080   2
   2   1 -18 229.423 31.6642   2
   2   1 -17 109.118 27.1076   2
  -2  -1  17 52.7057 23.2316   2
   2  -1 -16 319.649 30.1837   2
  -2  -1  16 327.734 31.1338   2
   2  -1 -15 883.962 43.3761   2
  -2  -1  15 966.287 47.1387   2
  -2  -1  14 1950.24 65.5628   2
   2  -1 -14 1811.44 61.3787   2
   2  -1 -13 6110.85 137.970   2
  -2  -1  13 6412.85 144.136   2
  -2  -1  12 55.9435 16.2374   2
   2  -1 -12 73.2038 17.7126   2
  -2  -1  11 118.701 18.7703   2
   2  -1 -11 114.059 17.8681   2
  -2  -1  10 988.096 38.2956   2
   2  -1 -10 911.038 34.9647   2
  -2  -1   9 5090.08 111.407   2
   2  -1  -9 5047.20 107.353   2
  -2  -1   8 16535.4 303.405   2
   2  -1  -8 16400.2 298.938   2
  -2  -1   7 1200.59 37.7709   2
   2  -1  -7 1168.47 35.2241   2
   2  -1  -6 352.055 18.3798   2
  -2  -1   6 370.476 21.2478   2
  -2  -1   5 1612.43 43.1219   2
   2  -1  -5 1731.14 41.4074   2
  -2  -1   4 9259.14 170.611   2
   2  -1  -4 9272.99 168.623   2
   2   1  -3 1364.61 34.9118   2
   2  -1  -3 1388.72 33.8868   2
   2   1  -2 1035.11 27.0366   2
   2  -1  -2 1074.10 27.4905   2
   2   1  -1 64.0585 10.3391   2
   2  -1  -1 78.9991 12.3442   2
   2   1   0 70.0305 7.68819   2
   2  -1   0 50.8552 10.4950   2
   2  -1   1 22229.0 382.043   2
   2   1   1 21782.5 377.203   2
   2  -1   1 21731.3 378.810   1
   2   1   2 66.4257 7.46461   2
   2  -1   2 40.8698 9.58545   2
   2   1   3 2611.35 53.1833   2
   2  -1   3 2485.53 58.5826   2
   2  -1   4 829.873 28.5574   2
   2   1   4 787.896 23.5642   2
   2   1   5 717.996 24.1118   2
   2  -1   5 741.419 28.2051   2
   2   1   6 354.447 17.3441   2
   2  -1   6 362.179 20.8630   2
   2   1   7 1292.25 37.0458   2
   2  -1   7 1256.05 41.6660   2
   2  -1   8 3170.71 77.4169   2
   2   1   8 2950.27 70.7514   2
   2   1   9 3957.80 88.6857   2
   2  -1   9 3845.80 94.3877   2
   2  -1  10 1619.50 53.7035   2
   2   1  10 1529.62 47.5969   2
   2  -1  11 30.1147 15.8733   2
   2   1  11 24.8395 13.4104   2
   2  -1  12 3258.27 90.3337   2
   2   1  12 3342.48 84.8680   2
   2   1  13 29.7909 14.7618   2
   2  -1  13-19.1024 17.3668   2
   2  -1  14 131.554 22.8721   2
   2   1  14 106.375 18.1157   2
   2  -1  15 87.4532 22.5051   2
   2  -1  16 32.0917 21.1977   2
   2   2 -18-36.0665 26.4527   2
  -2  -2  18 59.9210 25.7143   2
  -2  -2  17 809.376 48.6628   2
  -2  -2  16 483.283 37.9526   2
  -2  -2  15 73.3169 23.0126   2
   2  -2 -14-7.11795 15.9670   2
  -2  -2  14 41.4857 19.3375   2
   2  -2 -13 3170.74 83.2405   2
  -2  -2  13 3370.69 92.6079   2
   2  -2 -12 109.952 18.7448   2
  -2  -2  12 117.413 18.8791   2
  -2  -2  11 3038.70 83.6210   2
   2  -2 -11 3162.14 76.9137   2
  -2  -2  10 138.841 18.6130   2
   2  -2 -10 115.698 15.5960   2
  -2  -2   9 2322.04 64.7837   2
   2  -2  -9 2380.94 58.7034   2
  -2  -2   8 23.2819 12.1921   2
   2  -2  -8 8.64943 10.6091   2
   2  -2  -7 1395.41 38.0981   2
  -2  -2   7 1375.32 42.7375   2
  -2  -2   6 10094.4 192.592   2
   2  -2  -6 10165.6 185.621   2
  -2  -2   5 6594.19 127.719   2
   2  -2  -5 6321.24 121.210   2
   2  -2  -4 224.184 13.1461   2
  -2  -2   4 195.789 15.1225   2
  -2  -2   3 118.606 11.4722   2
   2  -2  -3 126.060 11.1626   2
  -2  -2   2 4096.45 81.2505   2
   2  -2  -2 4094.11 80.9212   2
   2   2  -2 4293.50 81.7308   2
   2  -2  -1 66.3505 11.7791   2
   2   2  -1 91.8806 11.0816   2
   2  -2   0 112664. 1923.10   1
   2  -2   0 113315. 1923.03   2
   2  -2   1 61568.3 1056.60   1
   2  -2   1 61863.4 1058.03   2
   2   2   2 3506.96 65.2689   2
   2  -2   2 3462.13 75.0302   2
   2  -2   3 14337.4 260.040   2
   2   2   3 14212.9 247.921   2
   2  -2   4 3778.89 84.3603   2
   2   2   4 3827.03 72.9277   2
   2  -2   5 7059.44 140.379   2
   2   2   5 6843.33 127.144   2
   2   2   6 2.27949 6.45265   2
   2  -2   6 10.1002 11.0439   2
   2   2   7 11.8188 8.40366   2
   2  -2   7 13.6185 12.0798   2
   2   2   8 545.856 22.0624   2
   2  -2   8 540.714 29.3920   2
   2   2   9 2105.44 53.5891   2
   2  -2   9 2117.69 64.3490   2
   2  -2  10 5810.83 132.328   2
   2   2  10 5618.98 117.984   2
   2   2  11 222.979 17.7935   2
   2  -2  11 216.825 24.1588   2
   2  -2  12 125.568 22.8507   2
   2   2  12 119.118 15.4935   2
   2  -2  13 15.1281 18.9568   2
   2  -2  14 251.585 30.0476   2
   2  -2  15 270.483 29.4771   2
   2  -2  16 180.134 28.1558   2
   2  -2  17 52.6329 24.7705   2
   2   3 -19 431.452 43.0299   2
  -2  -3  19 385.641 39.0503   2
  -2  -3  18 68.1870 26.8128   2
  -2  -3  17 273.307 34.3826   2
  -2  -3  16-52.3685 23.7345   2
  -2  -3  15 269.780 29.5684   2
  -2  -3  14 854.768 46.7230   2
  -2  -3  13 1218.16 52.7602   2
   2  -3 -12 51.3392 13.9854   2
  -2  -3  12 46.5848 17.3541   2
  -2  -3  11 648.481 35.1716   2
   2  -3 -11 605.345 28.4546   2
  -2  -3  10 328.857 25.4715   2
   2  -3 -10 283.542 19.2033   2
  -2  -3   9 4387.19 102.964   2
   2  -3  -9 4255.30 90.6588   2
  -2  -3   8 1158.20 41.8477   2
   2  -3  -8 1124.44 32.9059   2
   2  -3  -7 2774.04 60.9189   2
  -2  -3   7 2784.36 70.6751   2
   2  -3  -6 653.748 21.7364   2
  -2  -3   6 587.154 26.8993   2
  -2  -3   5 13557.4 251.010   2
   2  -3  -5 13716.4 242.073   2
  -2  -3   4 743.639 28.1463   2
   2  -3  -4 718.971 22.5158   2
  -2  -3   3 17460.5 313.138   2
   2  -3  -3 17626.3 308.591   2
   2  -3  -2 2683.32 57.3232   2
  -2  -3   2 2666.56 58.2027   2
   2  -3  -1 3257.13 66.8137   2
  -2  -3   1 3074.63 63.8727   2
  -2  -3   0 192.164 11.8150   1
   2  -3   0 138.490 13.5078   1
   2   3   0 232.164 11.6440   2
   2  -3   0 160.377 14.5636   2
   2   3   1 14738.2 256.399   2
   2  -3   1 14881.3 267.527   1
   2  -3   1 14610.6 267.225   2
   2  -3   2 5183.12 106.839   2
   2   3   2 5155.81 92.5693   2
   2  -3   2 5281.40 106.355   1
   2   3   3 21726.4 379.445   2
   2  -3   3 22384.7 397.395   2
   2  -3   4 672.541 29.2283   2
   2   3   4 650.123 15.4477   2
   2  -3   5 3058.66 74.8712   2
   2   3   5 2960.73 56.4778   2
   2   3   6 65.0808 6.31382   2
   2  -3   6 73.7569 15.5365   2
   2  -3   7 7319.10 151.009   2
   2   3   7 6993.71 130.091   2
   2  -3   8 21.6263 15.2805   2
   2   3   8-0.57212 6.81404   2
   2   3   9 765.068 25.2455   2
   2  -3   9 810.441 38.6095   2
   2  -3  10 91.4215 18.6488   2
   2  -3  11 773.216 41.7017   2
   2  -3  12-15.4198 20.9368   2
   2  -3  13 1853.52 69.6678   2
   2  -3  14 614.112 41.7706   2
   2  -3  15 43.1351 21.8897   2
   2  -3  16 292.145 35.4617   2
   2  -3  17 98.2502 29.6308   2
  -2  -4  20-32.4188 32.4784   2
  -2  -4  19 28.4475 27.8946   2
  -2  -4  18-9.39912 27.1431   2
  -2  -4  17 88.2164 27.0067   2
  -2  -4  16 12.2476 22.1819   2
  -2  -4  15 297.223 33.0218   2
  -2  -4  14 61.1199 20.0509   2
  -2  -4  13 128.271 24.6659   2
  -2  -4  12 144.477 23.7084   2
  -2  -4  11 1190.25 50.2648   2
  -2  -4  10 65.5664 18.2725   2
  -2  -4   9 606.825 33.4041   2
   2  -4  -8 64.4055 10.8471   2
  -2  -4   8 86.6673 18.1931   2
  -2  -4   7 10248.3 200.316   2
   2  -4  -7 9987.46 183.374   2
  -2  -4   6 324.717 21.7429   2
   2  -4  -6 337.431 15.2184   2
   2  -4  -5 5441.45 104.441   2
  -2  -4   5 5518.87 115.822   2
   2  -4  -4 154.852 11.8767   2
  -2  -4   4 153.422 14.9337   2
  -2  -4   3 9.47858 10.8042   2
   2  -4  -3 27.0077 8.33067   2
   2  -4  -2 18.2506 8.83378   2
  -2  -4   2 16.1552 9.01407   2
   2  -4  -1 10972.4 200.916   2
  -2  -4   1 10940.4 198.698   1
  -2  -4   1 10729.2 197.413   2
  -2  -4   0 869.234 24.2471   2
   2  -4   0 883.650 30.2341   2
  -2  -4   0 893.877 26.5500   1
   2  -4   0 881.689 32.3066   1
   2   4   0 857.327 24.3438   2
   2  -4   1 13692.5 252.122   1
   2   4   1 13600.3 238.307   2
   2  -4   1 13420.8 250.112   2
   2   4   2 1821.90 35.9942   2
   2  -4   2 1829.09 50.3833   1
   2  -4   2 1675.19 48.8290   2
   2  -4   3 2867.29 71.5482   2
   2  -4   4 1207.59 41.9622   2
   2  -4   5 93.2809 15.1633   2
   2  -4   6-22.5282 15.0477   2
   2  -4   7 547.997 32.3164   2
   2  -4   8 3.44720 16.8623   2
   2  -4   9 4186.87 107.815   2
   2  -4  10 1779.01 64.8456   2
   2  -4  11 1772.06 67.4378   2
   2  -4  12 34.1101 21.6686   2
   2  -4  13 262.544 30.8045   2
   2  -4  14-11.8793 22.8805   2
   2  -4  15 710.651 49.0934   2
   2  -4  16-22.3417 24.2586   2
   2  -4  17 502.768 45.9358   2
   2  -4  18 52.5244 28.4274   2
  -2  -5  20 76.1936 34.2608   2
  -2  -5  19 66.0686 32.2706   2
  -2  -5  18 353.838 42.9531   2
  -2  -5  17 88.3164 26.2777   2
  -2  -5  16 600.327 47.2950   2
  -2  -5  15 179.616 29.8535   2
  -2  -5  14 383.461 35.0219   2
  -2  -5  13 863.090 47.4540   2
  -2  -5  12 7.91407 20.3452   2
  -2  -5  11 352.544 30.0862   2
  -2  -5  10 350.956 28.9737   2
  -2  -5   9 4534.85 111.877   2
  -2  -5   8 5173.95 120.974   2
  -2  -5   7 112.059 18.0228   2
  -2  -5   6 982.537 38.5664   2
  -2  -5   5 3219.23 77.5999   2
   2  -5  -5 3067.53 65.2999   2
   2  -5  -4 26436.5 464.470   2
  -2  -5   4 26838.7 474.779   2
   2  -5  -3 4477.12 90.9240   2
  -2  -5   3 4432.63 95.5384   2
  -2  -5   2 5519.18 111.378   2
   2  -5  -2 5498.33 110.546   2
   2  -5  -1 837.991 29.3287   2
  -2  -5   1 819.915 28.2014   1
  -2  -5   1 808.897 26.6571   2
  -2  -5   0 902.323 26.2788   2
  -2  -5   0 864.663 29.3976   1
   2  -5   0 872.953 31.5236   2
   2  -5   0 879.892 34.6643   1
   2   5   1 1939.47 42.9858   2
   2  -5   1 1880.86 55.2884   1
   2  -5   1 1973.82 53.1162   2
  -2  -5  -1 2006.79 49.6394   1
   2  -5   2 125.596 15.3088   2
   2   5   2 138.807 8.25893   2
   2  -5   2 156.073 18.1585   1
   2  -5   3 3216.28 80.2816   2
   2  -5   4 534.575 29.2353   2
   2  -5   5 340.913 25.0723   2
   2  -5   6 1285.06 48.7434   2
   2  -5   7 388.363 28.4135   2
   2  -5   8 967.913 45.3603   2
   2  -5   9 442.313 32.5541   2
   2  -5  10 21.5566 19.6786   2
   2  -5  11 192.730 26.6947   2
   2  -5  12 2066.55 78.2457   2
   2  -5  13 299.628 32.4737   2
   2  -5  14 872.513 53.6328   2
   2  -5  15-7.46769 23.5107   2
   2  -5  16 38.9092 27.8794   2
   2  -5  17 232.113 36.7677   2
   2  -5  18 246.624 41.3473   2
  -2  -6  20 100.631 36.8240   2
  -2  -6  19 45.3631 30.7683   2
  -2  -6  18 102.476 31.0047   2
  -2  -6  17 129.534 33.8455   2
  -2  -6  16 633.601 49.8760   2
  -2  -6  15-19.0636 23.0501   2
  -2  -6  14 8.91647 22.0351   2
  -2  -6  13 810.832 48.8680   2
  -2  -6  12 580.799 39.6030   2
  -2  -6  11 683.594 41.5639   2
  -2  -6  10 452.719 33.1023   2
  -2  -6   9 1511.62 57.1272   2
  -2  -6   8 176.776 23.2553   2
  -2  -6   7 28.0904 14.6177   2
  -2  -6   6 3514.21 89.1987   2
   2  -6  -5 2344.39 54.7027   2
  -2  -6   5 2551.97 67.9530   2
  -2  -6   4 3530.00 83.2124   2
   2  -6  -4 3360.58 73.7947   2
  -2  -6   3 1842.74 51.3617   2
   2  -6  -3 1805.27 47.2469   2
   2  -6  -2 3949.55 85.6299   2
  -2  -6   2 3858.19 86.2157   2
  -2  -6   1 101.802 13.7622   1
  -2  -6   1 95.6928 11.8730   2
   2  -6  -1 79.4258 16.6262   1
   2  -6  -1 85.5488 13.1277   2
  -2  -6   0 7826.86 151.056   2
   2  -6   0 8223.49 159.949   2
   2  -6   0 7984.78 166.047   1
  -2  -6   0 8043.82 157.786   1
   2  -6   1 23.0396 12.4226   2
  -2  -6  -1 32.3237 11.2315   1
   2  -6   1 23.1030 14.7484   1
   2   6   1 19.5312 7.85363   2
   2  -6   2 565.160 29.2582   2
   2  -6   2 571.344 31.2019   1
   2  -6   3 401.103 26.8076   2
   2  -6   4 2653.46 74.8431   2
   2  -6   5 367.314 28.2082   2
   2  -6   6 731.906 38.8218   2
   2  -6   7 1278.28 52.4006   2
   2  -6   8 496.151 35.4952   2
   2  -6   9 142.273 23.0689   2
   2  -6  10 1251.79 58.0774   2
   2  -6  11 13.5295 22.1393   2
   2  -6  12 152.692 26.2902   2
   2  -6  13-42.3129 24.4088   2
   2  -6  14 279.151 37.3812   2
   2  -6  15 119.596 29.9913   2
   2  -6  16 239.778 39.6550   2
   2  -6  17 3.93644 28.2813   2
  -2  -7  19 50.8879 35.9969   2
  -2  -7  18 222.403 39.7984   2
  -2  -7  17 63.1695 30.0942   2
  -2  -7  16 627.610 52.0709   2
  -2  -7  15 29.5652 23.3683   2
  -2  -7  14 1290.42 65.8365   2
  -2  -7  13 43.3874 26.5333   2
  -2  -7  12 515.910 39.6945   2
  -2  -7  11 123.892 24.2743   2
  -2  -7  10 393.232 33.9843   2
  -2  -7   9-7.25611 18.7657   2
  -2  -7   8 3720.42 100.622   2
  -2  -7   7 909.034 42.5875   2
  -2  -7   6 463.366 30.6022   2
  -2  -7   5 981.774 41.0327   2
   2  -7  -4 655.094 25.4907   2
  -2  -7   4 696.584 33.0274   2
  -2  -7   3 874.306 35.2713   2
   2  -7  -3 854.887 30.8699   2
   2  -7  -2 2101.74 55.4982   2
  -2  -7   2 2054.93 56.6133   2
   2  -7  -1 890.071 39.5933   1
   2  -7  -1 882.786 33.8748   2
  -2  -7   1 836.130 30.8341   2
  -2  -7   1 838.502 34.4620   1
  -2  -7   0 1387.98 39.6782   2
  -2  -7   0 1371.47 45.3541   1
   2  -7   0 1434.15 51.6154   1
   2  -7   0 1422.75 46.3167   2
   2  -7   1 83.4570 16.5688   2
   2  -7   1 48.1585 17.0930   1
  -2  -7  -1 99.4198 16.2705   1
  -2  -7  -2 4695.12 105.867   1
   2  -7   2 4830.13 110.782   2
   2  -7   2 4542.93 113.275   1
   2  -7   3 24.1427 15.9472   2
   2  -7   4 581.683 33.7197   2
   2  -7   5 209.508 24.5331   2
   2  -7   6 645.640 38.4812   2
   2  -7   7 245.829 27.5834   2
   2  -7   8 3076.65 94.5401   2
   2  -7   9 21.7428 23.2157   2
   2  -7  10 189.640 31.1555   2
   2  -7  11 330.904 36.1848   2
   2  -7  12 674.717 49.0384   2
   2  -7  13 36.2665 25.2459   2
   2  -7  14 28.3905 27.2221   2
   2  -7  15 85.5425 32.8754   2
   2  -7  16 108.935 34.7499   2
   2  -7  17 1.01037 27.2469   2
  -2  -8  19 0.79322 36.7276   2
  -2  -8  18 85.1867 33.5647   2
  -2  -8  17 277.611 41.8254   2
  -2  -8  16 161.074 35.5608   2
  -2  -8  15 126.741 34.0157   2
  -2  -8  14 244.856 34.9304   2
  -2  -8  13 30.9688 24.8913   2
  -2  -8  12 525.379 43.1633   2
  -2  -8  11 1302.48 61.7190   2
  -2  -8  10 735.337 45.1989   2
  -2  -8   9 121.794 23.2081   2
  -2  -8   8 269.796 28.6204   2
  -2  -8   7 10.5638 19.1420   2
  -2  -8   6 273.005 26.1001   2
  -2  -8   5 1096.86 45.2085   2
  -2  -8   4 25.1569 14.6978   2
  -2  -8   3 2.98475 13.5759   2
   2  -8  -3 12.8268 11.2090   2
  -2  -8   2 526.508 27.6456   2
   2  -8  -2 523.973 26.7577   2
   2  -8  -2 560.169 34.8813   1
   2  -8  -1 1250.17 44.0095   2
  -2  -8   1 1272.84 46.4402   1
  -2  -8   1 1209.99 40.5863   2
   2  -8  -1 1326.57 51.7921   1
  -2  -8   0 1707.13 48.2492   2
   2  -8   0 1790.04 62.5639   1
   2  -8   0 1718.61 54.7541   2
  -2  -8   0 1801.55 56.4397   1
  -2  -8  -1 1897.25 58.8916   1
   2  -8   1 1895.93 60.0606   2
   2  -8   1 1885.28 64.6845   1
   2  -8   2 1.93494 15.0835   2
  -2  -8  -2 18.6237 13.8344   1
   2  -8   2-1.08402 16.8270   1
   2  -8   3 688.615 37.7164   2
  -2  -8  -3 739.318 35.3325   1
   2  -8   4 802.661 40.6894   2
   2  -8   5 2453.68 78.0776   2
   2  -8   6 1898.03 69.3837   2
   2  -8   7 101.780 22.1579   2
   2  -8   8 8.35167 19.0328   2
   2  -8   9 105.298 23.4144   2
   2  -8  10 120.268 26.0672   2
   2  -8  11 0.43661 21.8946   2
   2  -8  12 16.6152 22.3846   2
   2  -8  13 70.3290 26.7803   2
   2  -8  14 26.0297 28.1402   2
   2  -8  15 99.5256 29.9849   2
   2  -8  16 45.9435 31.6926   2
   2  -8  17-79.2926 39.7669   2
  -2  -9  18 45.2417 36.1697   2
  -2  -9  17 21.8669 32.1357   2
  -2  -9  16 57.7444 34.5738   2
  -2  -9  15 194.931 34.3995   2
  -2  -9  14 2.12038 28.1402   2
  -2  -9  13 1414.79 71.6890   2
  -2  -9  12 48.2168 26.7061   2
  -2  -9  11 34.6719 23.7347   2
  -2  -9  10 251.988 32.6202   2
  -2  -9   9 2247.31 81.3058   2
  -2  -9   8 0.66941 19.4795   2
  -2  -9   7 648.944 39.6129   2
  -2  -9   6 6.63365 18.0895   2
  -2  -9   5 156.901 21.9842   2
  -2  -9   4 184.502 21.8452   2
   2  -9  -3 433.221 33.8016   1
  -2  -9   3 477.844 28.9894   2
   2  -9  -2 88.6976 21.7961   1
  -2  -9   2 90.4767 16.0187   2
   2  -9  -2 81.8784 14.4572   2
  -2  -9   1 75.9401 14.6277   2
  -2  -9   1 68.7223 17.5646   1
   2  -9  -1 103.936 17.9856   2
   2  -9  -1 53.6469 20.9168   1
  -2  -9   0 329.769 25.6552   1
   2  -9   0 315.747 25.0318   2
   2  -9   0 345.154 30.0927   1
   2  -9   1 762.587 42.7643   1
   2  -9   1 699.547 36.8024   2
  -2  -9  -1 714.604 36.4297   1
  -2  -9  -2-20.1481 15.9349   1
   2  -9   2 4.07905 19.7266   1
   2  -9   2-15.9905 15.5076   2
   2  -9   3 961.128 45.9925   2
  -2  -9  -3 1025.32 44.0297   1
   2  -9   4 206.031 25.3378   2
  -2  -9  -4 210.135 23.5521   1
   2  -9   5 80.1766 22.9817   2
   2  -9   6 3.44207 21.1474   2
   2  -9   7 1496.84 65.1640   2
   2  -9   8 524.950 41.4093   2
   2  -9   9 339.964 36.3766   2
   2  -9  10-20.8063 27.0860   2
   2  -9  11-0.11722 27.0921   2
   2  -9  12-30.6845 29.2114   2
   2  -9  13 283.125 39.0836   2
   2  -9  14 208.706 37.3453   2
   2  -9  15 0.88474 28.9005   2
   2  -9  16 51.2447 31.6857   2
  -2 -10  17 123.076 39.7153   2
  -2 -10  16 31.4988 31.8631   2
  -2 -10  15 134.909 36.3605   2
  -2 -10  14-11.5289 29.5755   2
  -2 -10  13-3.90297 29.7999   2
  -2 -10  12 405.202 42.1329   2
  -2 -10  11 983.438 58.2877   2
  -2 -10  10 178.779 30.1959   2
  -2 -10   9 48.3069 24.5243   2
  -2 -10   8 15.1169 21.1732   2
  -2 -10   7 183.064 26.2405   2
  -2 -10   6-30.0473 20.6844   2
  -2 -10   5 172.046 24.3868   2
  -2 -10   4 9.30184 15.7828   2
   2 -10  -4 25.2218 22.8251   1
  -2 -10   3 12.3097 15.1292   2
   2 -10  -3 4.84793 20.1806   1
  -2 -10   2 53.0790 15.7023   2
   2 -10  -2 19.2312 21.4025   1
   2 -10  -1 1386.62 60.1447   1
   2 -10  -1 1361.37 50.2860   2
   2 -10   0 443.167 29.8320   2
   2 -10   0 362.222 32.5339   1
  -2 -10   0 372.411 30.2258   1
   2 -10   1 23.5276 19.3424   1
  -2 -10  -1 44.0112 18.5018   1
   2 -10   1 21.1427 15.9571   2
   2 -10   2-6.91290 16.7604   2
  -2 -10  -2-23.5183 18.1341   1
   2 -10   2 6.64641 21.5634   1
  -2 -10  -3 268.315 26.8610   1
   2 -10   3 236.249 27.0448   2
  -2 -10  -4 395.971 32.7316   1
   2 -10   4 376.933 32.9055   2
  -2 -10  -5 2039.67 69.8303   1
   2 -10   5 1990.44 75.0511   2
   2 -10   6 176.028 28.7770   2
   2 -10   7-29.6559 24.7418   2
   2 -10   8-5.60681 23.7851   2
   2 -10   9 214.118 34.1664   2
   2 -10  10-9.78805 26.4907   2
   2 -10  11 242.114 39.0532   2
   2 -10  12 54.8669 29.9621   2
   2 -10  13 92.5216 35.5175   2
   2 -10  14 34.1487 33.3406   2
   2 -10  15 41.5285 36.0180   2
  -2 -11  15 26.2763 29.3479   2
  -2 -11  14 163.353 36.5778   2
  -2 -11  13 11.1269 27.5050   2
  -2 -11  12 116.010 32.2157   2
  -2 -11  11 9.14855 25.3752   2
  -2 -11  10-20.1688 26.7383   2
  -2 -11   9 247.762 33.7357   2
  -2 -11   8 122.258 25.9296   2
  -2 -11   7 124.551 25.0655   2
   2 -11  -6 37.3942 24.5798   1
  -2 -11   6 34.1818 21.8104   2
   2 -11  -5 695.742 47.7139   1
  -2 -11   5 722.525 43.6172   2
  -2 -11   4 19.5019 18.0555   2
   2 -11  -4 9.35490 21.4632   1
   2 -11  -3 831.901 49.8624   1
  -2 -11   3 797.219 41.5670   2
   2 -11  -2 92.8857 26.3475   1
   2 -11  -1 473.804 38.8535   1
   2 -11   0 539.259 35.0006   2
   2 -11   0 646.942 44.9950   1
  -2 -11   0 605.353 39.3018   1
   2 -11   1 97.8438 24.8607   1
   2 -11   1 89.7697 21.6822   2
  -2 -11  -1 118.750 22.7144   1
   2 -11   2 502.939 36.3068   2
  -2 -11  -2 506.273 36.5046   1
  -2 -11  -3 239.463 28.3017   1
   2 -11   3 255.064 30.0040   2
  -2 -11  -4 73.6865 21.1038   1
   2 -11   4 113.728 25.0280   2
  -2 -11  -5 72.6015 22.1786   1
   2 -11   5 91.2451 25.5469   2
   2 -11   6 119.818 27.4483   2
   2 -11   7 123.924 30.8631   2
   2 -11   8 385.525 41.7866   2
   2 -11   9-5.68114 23.8320   2
   2 -11  10 43.3385 29.5331   2
   2 -11  11 79.7071 32.9251   2
   2 -11  12-46.4348 35.1303   2
   2 -11  13 134.258 39.3892   2
   2 -11  14 47.5552 30.6882   2
  -2 -12  13 32.1525 34.4882   2
  -2 -12  12 24.4118 31.4463   2
  -2 -12  11-3.25224 25.3713   2
  -2 -12  10 25.7376 27.7875   2
  -2 -12   9-11.3161 24.4481   2
  -2 -12   8 118.637 27.5281   2
  -2 -12   7 138.283 28.6965   2
   2 -12  -7 83.8872 28.8657   1
   2 -12  -6 426.624 41.2544   1
  -2 -12   6 421.635 37.3058   2
   2 -12  -5 22.1944 24.1038   1
   2 -12  -4 720.311 50.2079   1
   2 -12  -3 121.416 28.6957   1
   2 -12  -2 335.934 37.7101   1
   2 -12  -1 179.774 31.6016   1
   2 -12   0 584.509 44.9194   1
  -2 -12  -1 56.1162 22.2360   1
   2 -12   1 53.1191 23.5428   1
   2 -12   2 41.7781 22.1567   2
  -2 -12  -2 15.5872 20.2249   1
   2 -12   3 55.3255 22.4221   2
   2 -12   4 324.067 35.5790   2
   2 -12   5-6.64994 22.3657   2
   2 -12   6-22.4598 25.0452   2
   2 -12   7 29.4307 24.6050   2
   2 -12   8 233.288 36.0479   2
   2 -12   9-26.5991 30.6179   2
   2 -12  10 89.0874 33.4678   2
   2 -12  11 25.1216 29.3455   2
   2 -12  12 28.0056 32.5250   2
   2 -13  -8 81.2963 32.0976   1
   2 -13  -7-1.27473 26.7894   1
   2 -13  -6 30.2838 25.4313   1
   2 -13  -5-26.4933 30.7756   1
   2 -13  -4 669.599 50.6840   1
   2 -13  -3 58.5083 31.0535   1
   2 -13  -2 244.690 35.4562   1
   2 -13  -1-34.4433 29.8871   1
   2 -13   0 19.2655 27.8363   1
   2 -14  -5 75.6586 31.2315   1
   2 -14  -4 29.6396 31.4586   1
   2 -14  -3-1.95117 27.3172   1
   2 -14  -2 105.807 33.3345   1
   2 -14  -1 202.096 35.1408   1
   3   0 -17 119.686 25.6593   2
   3   0 -16 6.78398 20.1787   2
   3   0 -15 3938.50 106.746   2
   3   0 -14 22.5487 18.9771   2
   3   0 -13 567.673 33.6706   2
   3   0 -12 6.55749 17.3644   2
   3   0 -11 1097.63 43.5321   2
   3   0 -10 10.5896 15.7645   2
   3   0  -9 26886.9 481.953   2
   3   0  -8 21.5022 13.9542   2
   3   0  -7 21274.9 382.158   2
   3   0  -6-11.4327 13.6724   2
   3   0  -5 4048.01 85.7690   2
   3   0  -4 8.35047 11.4601   2
   3   0  -3 130.796 15.1092   2
   3   0  -2 23.7208 11.9957   2
   3   0  -1 3509.32 72.2219   2
   3   0   0-7.37506 10.6202   2
   3   0   0 3.62864 5.09964   1
   3   0   1 8770.37 162.104   2
   3   0   2-8.89966 11.2330   2
   3   0   3 1202.51 35.3492   2
   3   0   4-2.64746 9.61195   2
   3   0   5 5213.32 107.939   2
   3   0   6-8.67600 10.5892   2
   3   0   7 4974.96 108.240   2
   3   0   8-5.59609 11.6018   2
   3   0   9 4001.07 95.4926   2
   3   0  10 24.9430 13.6693   2
   3   0  11 3250.28 86.6842   2
   3   0  12-9.98774 16.1199   2
   3   0  13 137.752 21.1994   2
   3   0  14 23.3866 18.2903   2
   3   0  15 10.3502 18.3569   2
   3   1 -18 4.25517 23.1257   2
   3   1 -17 1045.68 53.5976   2
   3  -1 -16-9.93929 19.9101   2
   3   1 -16 7.95641 21.1506   2
   3   1 -15 492.023 35.9452   2
   3  -1 -15 526.048 34.8779   2
   3  -1 -14 11.0349 17.5575   2
  -3  -1  14 5.97727 17.2574   2
   3   1 -14 21.3390 18.2584   2
  -3  -1  13 561.755 33.8590   2
   3  -1 -13 548.617 32.4831   2
   3   1 -13 504.969 33.9627   2
   3  -1 -12 2463.76 70.7139   2
   3   1 -12 2360.50 72.7190   2
  -3  -1  12 2526.79 72.5910   2
  -3  -1  11 6435.76 141.037   2
   3  -1 -11 6415.70 137.778   2
   3   1 -11 6384.35 140.906   2
   3  -1 -10 4960.40 109.906   2
  -3  -1  10 4920.42 112.252   2
   3   1 -10 4894.29 112.611   2
   3  -1  -9 3772.94 86.3809   2
  -3  -1   9 3713.99 88.6463   2
   3   1  -9 3750.82 89.2106   2
   3  -1  -8 267.091 19.1812   2
  -3  -1   8 256.907 19.0072   2
   3   1  -8 301.031 21.3091   2
   3  -1  -7 8290.23 161.243   2
   3   1  -7 8364.66 163.519   2
   3   1  -6 19338.2 345.140   2
   3  -1  -6 18994.0 342.916   2
   3  -1  -5 8545.32 163.802   2
   3   1  -5 8904.85 166.279   2
   3   1  -4 1081.51 33.2758   2
   3  -1  -4 1115.87 32.4789   2
   3   1  -3-10.9156 13.5312   2
   3  -1  -3 4.68074 11.9558   2
   3   1  -2 600.055 22.2721   2
   3  -1  -2 567.638 22.2553   2
   3  -1  -1 1308.09 35.1458   2
   3   1  -1 1377.60 34.6599   2
   3   1   0 3028.95 60.0608   2
   3  -1   0 2734.61 61.5591   2
   3  -1   0 2747.44 57.6728   1
   3  -1   1 560.883 18.4159   1
   3  -1   1 540.565 22.4071   2
   3   1   1 509.446 18.7472   2
   3   1   2 2168.87 48.8216   2
   3  -1   2 2084.41 53.0298   2
   3   1   3 2840.36 61.5285   2
   3  -1   3 2830.99 66.1632   2
   3  -1   4 6038.96 122.827   2
   3   1   4 6003.36 117.131   2
   3   1   5 13679.2 250.257   2
   3  -1   5 13944.3 256.746   2
   3   1   6 69.7975 11.1095   2
   3  -1   6 92.7483 14.5813   2
   3   1   7 1083.09 35.5167   2
   3  -1   7 1127.47 40.2628   2
   3   1   8 15.0598 10.8075   2
   3  -1   8 4.25783 12.9236   2
   3   1   9 1925.56 54.8353   2
   3  -1   9 1893.39 59.5270   2
   3  -1  10 200.117 22.5156   2
   3   1  10 215.646 19.6795   2
   3   1  11 2382.90 66.9763   2
   3  -1  11 2405.86 73.3339   2
   3   1  12 646.778 32.7176   2
   3  -1  12 645.500 37.7429   2
   3  -1  13 519.698 35.1522   2
   3   1  13 503.009 31.0526   2
   3  -1  14 111.394 22.0344   2
   3  -1  15 245.182 29.0297   2
   3  -1  16-46.5965 24.0860   2
   3   2 -19 516.590 46.2895   2
   3   2 -18 46.0150 25.3159   2
   3   2 -17 41.9403 24.5502   2
  -3  -2  16 101.908 24.2426   2
   3   2 -16 85.6934 23.2005   2
   3  -2 -15 356.653 28.8962   2
  -3  -2  15 437.504 34.7131   2
  -3  -2  14 5323.61 131.053   2
   3  -2 -14 5108.60 121.454   2
   3  -2 -13-2.33033 15.6349   2
  -3  -2  13-17.7857 18.4889   2
   3  -2 -12 371.410 25.6704   2
  -3  -2  12 351.162 27.8130   2
   3  -2 -11 1396.53 46.9056   2
  -3  -2  11 1499.88 52.8120   2
   3  -2 -10 6168.74 126.434   2
  -3  -2  10 5697.63 131.508   2
  -3  -2   9 16.3217 13.2827   2
   3  -2  -9 8.70312 12.7025   2
   3  -2  -8 5517.24 114.934   2
  -3  -2   8 5676.68 121.041   2
  -3  -2   7-1.64486 13.6413   2
   3  -2  -7-6.84040 11.2840   2
  -3  -2   6 11258.4 213.005   2
   3  -2  -6 11281.2 208.322   2
  -3  -2   5 18154.1 326.027   2
   3  -2  -5 17887.1 322.044   2
   3   2  -5 18025.4 326.004   2
   3   2  -4 2571.66 62.5510   2
   3  -2  -4 2761.99 60.5618   2
   3   2  -3 11300.7 209.193   2
   3  -2  -3 11514.8 207.977   2
   3   2  -2 461.901 20.2320   2
   3  -2  -2 447.357 19.7497   2
   3   2  -1 753.232 24.0950   2
   3  -2  -1 760.227 26.4787   2
   3  -2   0 2961.86 68.3026   2
   3  -2   0 3091.23 66.8128   1
   3   2   0 3180.72 63.5702   2
   3   2   1 874.798 24.7254   2
   3  -2   1 868.160 28.4432   1
   3  -2   1 776.833 30.8069   2
   3   2   2 13605.3 243.023   2
   3  -2   2 14048.1 252.948   2
   3  -2   3 13965.4 258.375   2
   3   2   3 13889.8 246.648   2
   3  -2   4 540.063 26.6833   2
   3   2   4 547.024 19.3813   2
   3   2   5 189.128 11.7781   2
   3  -2   5 223.932 18.4186   2
   3   2   6 6664.84 129.359   2
   3  -2   6 6839.35 142.428   2
   3  -2   7 1121.65 43.0875   2
   3   2   7 1169.54 34.0964   2
   3  -2   8 3892.69 96.9111   2
   3   2   8 3877.20 84.7260   2
   3   2   9 9.49415 10.3527   2
   3  -2   9 6.39387 15.1620   2
   3   2  10 3.63900 10.6172   2
   3  -2  10 1.73812 16.4786   2
   3  -2  11 1021.05 46.7569   2
   3   2  11 996.999 37.3172   2
   3   2  12 843.714 35.4643   2
   3  -2  12 842.958 45.0686   2
   3  -2  13 616.820 39.8677   2
   3  -2  14 315.300 32.3860   2
   3  -2  15 46.5693 23.7658   2
   3  -2  16 33.6220 24.4356   2
   3   3 -19 20.2650 29.1892   2
  -3  -3  18 261.706 35.3656   2
   3   3 -18 189.497 34.1172   2
  -3  -3  17 145.071 27.9569   2
   3   3 -17 180.053 32.6877   2
  -3  -3  16 1109.75 55.6472   2
  -3  -3  15-8.00865 21.3365   2
  -3  -3  14 30.2873 19.8788   2
  -3  -3  13 1651.51 61.6911   2
   3  -3 -13 1555.49 51.5295   2
   3  -3 -12 876.921 35.5649   2
  -3  -3  12 869.280 43.1716   2
   3  -3 -11 1519.83 47.7522   2
  -3  -3  11 1568.31 56.5190   2
   3  -3 -10 80.0490 14.5050   2
  -3  -3  10 89.2570 18.5659   2
  -3  -3   9 1.90085 14.2388   2
   3  -3  -9-1.04353 11.8115   2
   3  -3  -8 6347.71 127.893   2
  -3  -3   8 6560.66 138.385   2
  -3  -3   7 118.015 16.1476   2
   3  -3  -7 114.175 13.9164   2
   3  -3  -6 20061.5 363.072   2
  -3  -3   6 20493.0 371.672   2
  -3  -3   5 35.9292 11.9160   2
   3  -3  -5 13.4019 10.4840   2
   3  -3  -4 5.65899 11.5278   2
  -3  -3   4 1.25054 11.1249   2
   3   3  -3 2770.00 63.7063   2
   3  -3  -3 2769.79 61.7981   2
   3   3  -2 9257.90 175.225   2
   3  -3  -2 9626.95 176.721   2
   3   3  -1 18894.8 332.129   2
   3  -3  -1 18815.4 336.710   2
   3  -3   0 25656.3 444.839   2
   3   3   0 25754.1 436.542   2
   3  -3   0 26172.4 445.226   1
  -3  -3   0 24188.9 431.276   1
   3  -3   1 2853.40 67.9016   2
   3   3   1 2848.81 58.3574   2
   3  -3   1 2882.00 66.4774   1
   3   3   2 0.13884 6.34727   2
   3  -3   2-27.5457 13.4335   1
   3  -3   2-30.7855 15.0400   2
   3  -3   3-13.7719 13.5022   2
   3   3   3 0.95072 5.71451   2
   3  -3   4 5455.36 120.226   2
   3   3   4 5637.23 104.133   2
   3  -3   5 7.18648 12.2287   2
   3   3   5-0.19252 5.60289   2
   3   3   6 1177.44 30.3744   2
   3  -3   6 1188.10 44.9387   2
   3  -3   7 231.922 22.4143   2
   3   3   7 230.396 12.9944   2
   3  -3   8 233.797 24.2495   2
   3   3   8 243.764 14.7040   2
   3  -3   9 240.067 25.0878   2
   3  -3  10 1215.21 51.1305   2
   3  -3  11 300.154 29.5897   2
   3  -3  12 345.835 32.7874   2
   3  -3  13 55.7322 23.5274   2
   3  -3  14 1154.46 57.8685   2
   3  -3  15 22.6898 22.9715   2
   3  -3  16 362.679 37.2080   2
   3  -3  17 91.1455 29.1611   2
   3   4 -20 413.945 48.2203   2
   3   4 -19 76.3893 32.1569   2
  -3  -4  19 50.6855 30.2930   2
  -3  -4  18 688.927 50.9547   2
   3   4 -18 750.037 52.8319   2
  -3  -4  17 167.990 31.1757   2
  -3  -4  16 49.2797 22.4053   2
  -3  -4  15 149.314 27.9017   2
  -3  -4  14 807.464 46.8201   2
  -3  -4  13 119.923 24.5922   2
  -3  -4  12 463.873 34.2135   2
  -3  -4  11 283.051 26.6498   2
  -3  -4  10 157.223 21.8837   2
   3  -4 -10 109.141 14.3038   2
  -3  -4   9 40.7596 16.5572   2
   3  -4  -9 52.7608 12.5483   2
   3  -4  -8 1526.73 42.6415   2
  -3  -4   8 1558.78 51.9081   2
  -3  -4   7 84.6703 16.6488   2
   3  -4  -7 99.5529 12.7675   2
   3  -4  -6 6123.50 119.958   2
  -3  -4   6 6030.42 129.110   2
   3  -4  -5 574.125 22.6115   2
  -3  -4   5 551.793 26.3239   2
  -3  -4   4 6882.79 140.151   2
   3  -4  -4 7072.13 135.300   2
  -3  -4   3 6061.63 122.055   2
   3  -4  -3 6146.54 121.180   2
   3  -4  -2 19224.6 344.422   2
   3   4  -2 19104.8 342.469   2
   3   4  -1 1605.01 40.8364   2
   3  -4  -1 1578.00 44.7775   2
   3   4   0 1990.64 46.0558   2
   3  -4   0 2081.07 53.8099   2
  -3  -4   0 1930.21 43.9835   1
   3  -4   0 1982.28 54.4271   1
   3  -4   1 758.026 31.0012   1
   3  -4   1 768.854 31.6384   2
   3   4   1 793.648 22.4716   2
  -3  -4  -1 744.051 22.5995   1
   3   4   2 59868.7 1013.23   2
   3  -4   2 59072.7 1030.46   1
   3  -4   2 58376.1 1032.14   2
   3  -4   3 17593.1 318.082   2
   3   4   3 16971.0 295.853   2
   3  -4   4 91.9593 16.0846   2
   3  -4   5 288.343 24.4009   2
   3  -4   6 840.970 39.2700   2
   3  -4   7 283.771 25.0564   2
   3  -4   8 557.468 34.4658   2
   3  -4   9 1.92904 19.3643   2
   3  -4  10 568.478 38.2129   2
   3  -4  11-4.01080 19.9605   2
   3  -4  12 625.223 43.2360   2
   3  -4  13 241.803 31.2651   2
   3  -4  14 108.874 25.0002   2
   3  -4  15 90.7260 27.9823   2
   3  -4  16 43.4677 29.9069   2
   3  -4  17 36.4773 29.5149   2
   3   5 -20 11.8143 31.1712   2
  -3  -5  19 154.321 36.3893   2
   3   5 -19 150.807 38.4211   2
  -3  -5  18 51.3874 26.9872   2
  -3  -5  17 307.624 38.7864   2
  -3  -5  16 400.487 38.0306   2
  -3  -5  15 853.720 53.1974   2
  -3  -5  14 21.3524 24.6354   2
  -3  -5  13 70.6186 23.5342   2
  -3  -5  12 880.878 46.3339   2
  -3  -5  11 134.805 23.2865   2
  -3  -5  10 606.362 35.8331   2
  -3  -5   9 55.1803 18.1522   2
   3  -5  -8 2300.06 56.3031   2
  -3  -5   8 2461.11 70.9365   2
   3  -5  -7 3955.99 83.8151   2
  -3  -5   7 3966.49 96.7951   2
  -3  -5   6 1301.76 44.8601   2
   3  -5  -6 1235.68 36.5224   2
  -3  -5   5 6902.10 142.025   2
   3  -5  -5 6761.73 133.601   2
  -3  -5   4 1907.01 53.3156   2
   3  -5  -4 1877.84 48.7556   2
   3  -5  -3 5603.23 114.232   2
  -3  -5   3 5570.08 116.056   2
   3  -5  -2 62.3815 11.9888   2
  -3  -5   2 56.4610 10.7539   2
   3   5  -1 21788.6 377.895   2
   3  -5  -1 21242.9 384.364   2
  -3  -5   0 587.824 22.4835   1
   3  -5   0 601.865 29.5879   1
   3   5   0 620.492 21.9300   2
   3  -5   0 620.211 28.4666   2
   3   5   1 1489.51 35.9323   2
   3  -5   1 1497.78 47.5082   2
  -3  -5  -1 1399.16 38.2940   1
   3  -5   1 1450.43 47.1603   1
   3  -5   2 63.2403 15.7447   1
   3  -5   2 61.8431 14.6818   2
   3   5   2 57.9351 7.24088   2
   3  -5   3 374.069 25.5812   2
   3  -5   4 569.173 32.1887   2
   3  -5   5 2398.73 71.3863   2
   3  -5   6 217.945 24.0955   2
   3  -5   7 28.2774 19.1298   2
   3  -5   8 33.3419 20.2287   2
   3  -5   9 1950.26 70.6897   2
   3  -5  10 637.034 41.1732   2
   3  -5  11 79.2450 24.0774   2
   3  -5  12 71.5667 26.7001   2
   3  -5  13 312.692 36.3831   2
   3  -5  14 146.058 30.6120   2
   3  -5  15 128.657 33.4626   2
   3  -5  16 138.080 32.7302   2
   3  -5  17 240.873 38.1312   2
  -3  -6  20-0.58421 33.0465   2
   3   6 -20 56.3362 37.5188   2
  -3  -6  19 417.938 48.4385   2
  -3  -6  18 40.6360 25.0154   2
  -3  -6  17 15.1979 29.1505   2
  -3  -6  16 4.62530 25.0902   2
  -3  -6  15 669.107 47.8905   2
  -3  -6  14 1081.35 57.5446   2
  -3  -6  13 217.360 31.1406   2
  -3  -6  12 84.0714 22.2723   2
  -3  -6  11 9.71648 20.1824   2
  -3  -6  10 225.383 27.1716   2
  -3  -6   9 1686.14 61.4963   2
  -3  -6   8 1240.78 49.8482   2
  -3  -6   7 351.177 26.1384   2
  -3  -6   6 253.747 22.0720   2
   3  -6  -6 220.128 15.7471   2
  -3  -6   5 1667.21 53.2263   2
   3  -6  -5 1778.82 46.8992   2
   3  -6  -4 1051.26 34.8902   2
  -3  -6   4 1041.45 38.4170   2
   3  -6  -3 5793.67 120.600   2
  -3  -6   3 5848.06 122.846   2
   3  -6  -2 826.415 32.6570   2
  -3  -6   2 849.472 30.8973   2
   3  -6  -1 756.587 31.6630   2
   3  -6  -1 752.775 35.7634   1
   3   6  -1 751.764 27.7800   2
  -3  -6   1 718.652 28.5385   1
   3  -6   0 71.6122 17.6545   1
   3   6   0 55.2613 11.0334   2
  -3  -6   0 50.4485 11.6137   1
   3  -6   0 52.0392 13.8210   2
   3  -6   1 4231.19 101.302   1
   3  -6   1 4197.95 98.6526   2
   3   6   1 4161.77 83.8073   2
  -3  -6  -1 4061.50 89.7402   1
  -3  -6  -2 248.068 17.1623   1
   3  -6   2 201.323 21.5248   1
   3  -6   2 227.490 21.9489   2
   3  -6   3 4138.42 102.099   2
   3  -6   4 167.369 22.5079   2
   3  -6   5 14.3215 16.5303   2
   3  -6   6 103.662 21.6050   2
   3  -6   7 1030.37 48.3446   2
   3  -6   8 926.625 47.2589   2
   3  -6   9 64.3340 23.5827   2
   3  -6  10 24.1980 22.2277   2
   3  -6  11 662.128 46.4248   2
   3  -6  12-7.38001 24.7715   2
   3  -6  13 217.946 34.6580   2
   3  -6  14 30.3855 25.2528   2
   3  -6  15 29.3112 27.1059   2
   3  -6  16 217.325 38.5113   2
   3  -6  17 87.6561 33.1485   2
  -3  -7  20-14.4849 30.0240   2
  -3  -7  19 41.4113 31.4199   2
  -3  -7  18 13.3595 29.2410   2
  -3  -7  17 616.919 53.3337   2
  -3  -7  16 78.6610 29.3807   2
  -3  -7  15 24.0938 25.6417   2
  -3  -7  14 598.742 47.3810   2
  -3  -7  13 473.093 41.3314   2
  -3  -7  12 89.0366 23.7083   2
  -3  -7  11 2645.24 87.0369   2
  -3  -7  10 451.689 35.0636   2
  -3  -7   9 1271.63 54.0423   2
  -3  -7   8 345.279 29.0993   2
  -3  -7   7 5142.07 123.971   2
  -3  -7   6 1207.52 47.5343   2
   3  -7  -5 2377.49 61.1038   2
  -3  -7   5 2556.04 71.1518   2
   3  -7  -4 316.323 20.6418   2
  -3  -7   4 307.198 23.2204   2
   3  -7  -3 451.046 24.5651   2
  -3  -7   3 405.403 24.3404   2
   3  -7  -2 4634.47 105.817   2
  -3  -7   2 4784.45 103.739   2
   3  -7  -1 1073.23 40.0963   2
   3   7  -1 1082.48 35.6946   2
   3  -7  -1 1022.09 44.4662   1
  -3  -7   1 1003.96 37.2531   1
   3  -7   0 2001.41 64.3447   1
   3   7   0 2081.67 51.6252   2
   3  -7   0 1961.98 59.4973   2
  -3  -7   0 1958.88 55.2865   1
   3   7   1 10.0963 9.44363   2
   3  -7   1 3.07147 16.3417   1
   3  -7   1-14.8651 14.1844   2
  -3  -7  -1 13.2221 11.7302   1
   3  -7   2 548.708 34.2457   1
  -3  -7  -2 609.898 27.8879   1
   3  -7   2 659.011 34.6504   2
   3  -7   3 1319.44 51.4198   2
  -3  -7  -3 1308.80 42.9430   1
   3  -7   4 303.047 26.7738   2
   3  -7   5 2849.49 85.3537   2
   3  -7   6 183.214 24.6132   2
   3  -7   7 370.967 32.7660   2
   3  -7   8 104.146 25.0955   2
   3  -7   9 671.492 44.1633   2
   3  -7  10 22.6760 23.6166   2
   3  -7  11 707.822 48.9643   2
   3  -7  12 30.5358 24.1828   2
   3  -7  13 143.509 34.3097   2
   3  -7  14 200.446 34.6264   2
   3  -7  15 368.517 46.3430   2
   3  -7  16 16.6929 30.7619   2
   3  -7  17-39.8082 31.9705   2
  -3  -8  19-58.0314 35.5319   2
  -3  -8  18-39.4001 32.2360   2
  -3  -8  17 77.3641 34.9065   2
  -3  -8  16 16.0821 24.8306   2
  -3  -8  15 222.916 34.7764   2
  -3  -8  14 877.953 55.9747   2
  -3  -8  13 107.345 28.2140   2
  -3  -8  12 19.1125 20.4316   2
  -3  -8  11 119.135 27.3817   2
  -3  -8  10 1727.77 68.3482   2
  -3  -8   9 1672.69 65.3651   2
  -3  -8   8 230.596 27.2623   2
  -3  -8   7 2096.38 70.3753   2
  -3  -8   6 727.433 38.6623   2
  -3  -8   5 118.722 19.6068   2
   3  -8  -4 680.223 30.0769   2
  -3  -8   4 764.976 35.4504   2
  -3  -8   3 128.508 18.0129   2
   3  -8  -3 105.136 14.9549   2
  -3  -8   2 82.8592 14.9547   2
   3  -8  -2 67.1976 14.9866   2
   3  -8  -2 79.3264 20.7843   1
   3  -8  -1-7.02142 16.6248   1
   3  -8  -1 2.45863 13.8109   2
   3   8  -1-7.14191 12.6574   2
  -3  -8   1-7.53558 10.5619   2
   3  -8   0-1.86452 18.6665   1
   3  -8   0 25.2900 15.9003   2
   3   8   0 34.0681 12.0954   2
  -3  -8   0 25.5231 14.1311   1
  -3  -8  -1 593.664 29.9869   1
   3  -8   1 582.904 33.9293   2
   3  -8   1 648.470 38.1191   1
   3  -8   2 31.9170 16.9208   2
   3  -8   2 32.8393 18.3989   1
  -3  -8  -2 39.9367 12.8894   1
   3  -8   3 410.488 30.7506   2
  -3  -8  -3 427.044 26.1957   1
  -3  -8  -4 428.571 26.8032   1
   3  -8   4 426.232 33.4051   2
   3  -8   5 60.8786 21.1107   2
   3  -8   6 1383.15 59.6240   2
   3  -8   7 1707.33 69.2348   2
   3  -8   8 211.400 30.1221   2
   3  -8   9 452.264 38.7410   2
   3  -8  10-56.3647 25.5248   2
   3  -8  11 68.6819 28.3410   2
   3  -8  12 184.518 35.8341   2
   3  -8  13 27.0977 30.6152   2
   3  -8  14 224.674 39.1270   2
   3  -8  15 127.628 32.7253   2
   3  -8  16 24.8516 33.2439   2
  -3  -9  18-7.49717 28.7397   2
  -3  -9  17 101.439 38.0378   2
  -3  -9  16 71.1294 34.9390   2
  -3  -9  15 22.4335 29.9093   2
  -3  -9  14-33.1532 29.0268   2
  -3  -9  13 38.1162 28.2225   2
  -3  -9  12 1524.58 72.4456   2
  -3  -9  11 27.2905 23.1750   2
  -3  -9  10 2308.86 84.7945   2
  -3  -9   9-3.90480 22.7020   2
  -3  -9   8 139.254 25.0879   2
  -3  -9   7 357.832 31.0793   2
  -3  -9   6 1777.06 64.1006   2
  -3  -9   5 234.664 24.6587   2
  -3  -9   4 130.232 19.3614   2
   3  -9  -3 339.589 24.7784   2
   3  -9  -3 396.966 33.0243   1
  -3  -9   3 384.426 25.9520   2
   3  -9  -2 14.2245 13.8586   2
   3  -9  -2 48.3452 22.6102   1
  -3  -9   2 26.3633 14.3732   2
   3  -9  -1 1029.03 43.4895   2
   3  -9  -1 1035.51 51.0352   1
   3   9  -1 1070.58 38.7147   2
   3  -9   0 521.267 33.0752   2
   3  -9   0 533.003 37.1864   1
   3   9   0 507.754 25.5736   2
  -3  -9   0 495.651 30.2521   1
   3  -9   1 98.7148 19.5751   2
   3  -9   1 116.409 21.4098   1
  -3  -9  -1 92.7875 18.0430   1
   3  -9   2 1519.41 59.1475   2
  -3  -9  -2 1569.37 54.1060   1
   3  -9   2 1601.49 62.9008   1
   3  -9   3 372.201 31.5634   2
  -3  -9  -3 385.592 26.9143   1
  -3  -9  -4 1336.61 50.3535   1
   3  -9   4 1317.93 57.1650   2
   3  -9   5 100.769 23.4227   2
  -3  -9  -5 105.371 19.6339   1
   3  -9   6 497.122 38.5488   2
   3  -9   7 69.7582 22.9934   2
   3  -9   8 202.352 32.5790   2
   3  -9   9 58.4477 25.0056   2
   3  -9  10 744.859 52.8685   2
   3  -9  11 15.9451 25.7379   2
   3  -9  12 82.4593 31.2544   2
   3  -9  13-0.13729 26.8174   2
   3  -9  14 3.06370 27.5005   2
   3  -9  15 10.7226 30.9113   2
  -3 -10  17-34.0556 37.4010   2
  -3 -10  16 80.6019 32.7020   2
  -3 -10  15 102.678 33.0686   2
  -3 -10  14 120.551 33.7972   2
  -3 -10  13 221.842 38.4828   2
  -3 -10  12-29.8791 27.7116   2
  -3 -10  11-9.61897 23.1641   2
  -3 -10  10 453.091 41.5178   2
  -3 -10   9 528.073 41.8375   2
  -3 -10   8 495.324 38.1521   2
  -3 -10   7 242.704 30.2642   2
  -3 -10   6 169.104 25.8748   2
  -3 -10   5 340.282 29.9832   2
  -3 -10   4 255.164 26.6432   2
   3 -10  -4 250.667 31.6206   1
  -3 -10   3 270.980 25.3602   2
   3 -10  -3 327.423 32.7389   1
   3 -10  -2 1478.79 63.5526   1
   3 -10  -2 1238.70 49.6560   2
   3 -10  -1 665.243 42.8589   1
   3  10  -1 687.432 33.2687   2
   3 -10  -1 639.752 35.6051   2
  -3 -10   0 232.899 24.7912   1
   3 -10   0 238.128 29.0912   1
   3 -10   0 194.545 24.2944   2
   3 -10   1 103.033 21.1938   2
  -3 -10  -1 97.4774 19.5880   1
   3 -10   1 106.194 24.8219   1
  -3 -10  -2 1447.77 55.4472   1
   3 -10   2 1560.32 61.8246   2
   3 -10   2 1511.75 65.9137   1
   3 -10   3 26.4479 20.1018   2
  -3 -10  -3 4.39922 15.6624   1
   3 -10   4 27.1709 19.7960   2
   3 -10   5 292.527 32.6426   2
   3 -10   6 482.511 39.7072   2
   3 -10   7 186.738 32.0780   2
   3 -10   8 223.439 33.4806   2
   3 -10   9 27.2693 25.5580   2
   3 -10  10-9.76561 26.6306   2
   3 -10  11 30.1269 29.7528   2
   3 -10  12 208.949 40.0923   2
   3 -10  13 58.3285 34.8594   2
   3 -10  14 14.5528 34.8458   2
  -3 -11  16 95.7246 38.0892   2
  -3 -11  15 13.4700 30.8015   2
  -3 -11  14 58.5006 34.0844   2
  -3 -11  13 34.5527 32.3338   2
  -3 -11  12 48.1100 26.1010   2
  -3 -11  11 72.0696 29.9427   2
  -3 -11  10 7.24522 23.4002   2
  -3 -11   9-7.97316 22.4640   2
  -3 -11   8 302.900 34.6497   2
  -3 -11   7 247.461 31.9084   2
  -3 -11   6 90.3298 22.2892   2
   3 -11  -6 78.1607 26.0657   1
  -3 -11   5 424.150 34.5095   2
   3 -11  -5 402.168 38.3446   1
   3 -11  -4 95.0148 27.1651   1
  -3 -11   4 70.1562 20.3970   2
   3 -11  -3 46.3642 20.7891   1
   3 -11  -2 610.633 45.4040   1
   3 -11  -1 53.1501 17.4561   2
   3 -11  -1 50.6036 24.5706   1
   3 -11   0 482.194 33.9220   2
   3 -11   0 564.826 44.1590   1
   3 -11   1 14.2124 20.7734   1
  -3 -11  -1-4.63033 17.6413   1
   3 -11   1 22.3541 19.7063   2
  -3 -11  -2 59.7289 19.6938   1
   3 -11   2 62.0608 21.6006   2
   3 -11   3 44.3712 19.8394   2
   3 -11   4 190.676 29.9078   2
   3 -11   5 205.929 32.4203   2
   3 -11   6 98.8455 29.1283   2
   3 -11   7 18.0135 24.5709   2
   3 -11   8 31.3463 27.4780   2
   3 -11   9 120.245 34.1139   2
   3 -11  10 157.853 33.2537   2
   3 -11  11 34.3802 35.1922   2
   3 -11  12 61.5568 35.1439   2
   3 -11  13 20.8495 32.5097   2
  -3 -12  13 122.596 35.5032   2
  -3 -12  12-40.9686 32.2136   2
  -3 -12  11-18.2664 27.3467   2
  -3 -12  10 27.3793 28.6321   2
  -3 -12   9 142.679 32.4012   2
  -3 -12   8 16.8543 24.4212   2
   3 -12  -7-39.9983 32.8628   1
  -3 -12   7 10.1130 22.7378   2
   3 -12  -6 41.5983 24.1977   1
   3 -12  -5 146.268 33.8936   1
   3 -12  -4 69.4911 28.7792   1
   3 -12  -3 1019.14 59.5929   1
   3 -12  -2 198.988 34.3882   1
   3 -12  -1-31.1188 25.9134   1
   3 -12   0 64.8133 26.7943   1
   3 -12   1 496.899 43.3181   1
   3 -12   2 170.881 28.1328   2
   3 -12   3 444.346 40.3568   2
   3 -12   4 86.0743 27.6646   2
   3 -12   5 11.5629 25.5853   2
   3 -12   6 3.57364 25.6468   2
   3 -12   7 382.524 42.0325   2
   3 -12   8-16.2673 29.2253   2
   3 -12   9 24.3604 30.8381   2
   3 -12  10-27.4967 29.8314   2
   3 -12  11 52.3296 31.8403   2
   3 -13  -9 69.5301 35.2241   1
   3 -13  -8 0.40637 30.2320   1
   3 -13  -7 178.291 36.8875   1
   3 -13  -6 29.2548 29.0019   1
   3 -13  -5 160.328 33.8888   1
   3 -13  -4 38.5846 27.9968   1
   3 -13  -3 93.4638 31.7928   1
   3 -13  -2 53.4467 29.0678   1
   3 -13  -1 463.498 44.3873   1
   3 -13   0 3.81175 24.6594   1
   3 -14  -6-20.3849 33.5381   1
   3 -14  -5 4.81315 28.8480   1
   3 -14  -4 132.602 33.8758   1
   3 -14  -3 16.3412 29.8488   1
   3 -14  -2 97.9221 32.4990   1
   3 -14  -1-49.9986 31.1720   1
   4   0 -18 73.4833 25.8843   2
   4   0 -17-2.08427 22.1337   2
   4   0 -16 484.810 36.8139   2
   4   0 -15 18.2855 19.5240   2
   4   0 -14 614.491 38.0770   2
   4   0 -13-17.8637 19.3011   2
   4   0 -12 11299.8 228.394   2
   4   0 -11-23.7030 16.9441   2
   4   0 -10 3171.23 81.2994   2
   4   0  -9-28.3353 16.9629   2
   4   0  -8 105.068 18.7467   2
   4   0  -7 4.93829 14.5676   2
   4   0  -6 21889.1 393.007   2
   4   0  -5 6.39686 14.6599   2
   4   0  -4 11964.6 222.029   2
   4   0  -3-11.2583 12.9985   2
   4   0  -2 3068.35 68.1288   2
   4   0  -1 11.3435 14.1610   2
   4   0   0 4496.01 83.8018   1
   4   0   0 4618.95 94.0254   2
   4   0   1 10.8454 12.2479   2
   4   0   2 969.398 31.7938   2
   4   0   3 9.61614 10.5921   2
   4   0   4 21842.0 392.540   2
   4   0   5-6.31541 11.7732   2
   4   0   6 67.5686 13.4649   2
   4   0   7-14.1388 12.3521   2
   4   0   8 6706.55 143.420   2
   4   0   9-3.78785 13.5154   2
   4   0  10 6866.30 150.541   2
   4   0  11-16.3731 15.8657   2
   4   0  12 137.499 20.9099   2
   4   0  13 9.47301 16.4783   2
   4   0  14 200.463 26.1232   2
   4   1 -19-12.9216 25.4945   2
   4   1 -18 264.321 35.2557   2
   4  -1 -17 40.2874 22.1566   2
   4   1 -17-19.0367 23.5900   2
   4   1 -16 469.141 38.3297   2
   4  -1 -16 441.221 34.5069   2
   4  -1 -15 86.1381 21.5784   2
   4   1 -15 91.7293 24.3868   2
   4  -1 -14 145.556 23.7903   2
   4   1 -14 170.586 26.4717   2
   4   1 -13 80.0940 21.9982   2
   4  -1 -13 117.191 21.5345   2
   4  -1 -12 129.271 20.8215   2
   4   1 -12 141.631 24.4266   2
   4   1 -11 581.350 34.4683   2
   4  -1 -11 539.305 31.5434   2
   4  -1 -10 2450.60 67.9543   2
   4   1 -10 2423.86 69.8004   2
   4  -1  -9 4802.75 105.889   2
   4   1  -9 4564.59 107.183   2
   4  -1  -8 8674.21 172.051   2
   4   1  -8 8678.65 174.371   2
   4   1  -7 11016.5 211.578   2
   4  -1  -7 10956.7 208.896   2
   4  -1  -6 1802.86 50.0171   2
   4   1  -6 1846.44 51.3104   2
   4  -1  -5 772.435 29.4114   2
   4   1  -5 859.623 32.1451   2
   4   1  -4 18478.2 334.698   2
   4  -1  -4 18728.0 334.064   2
   4   1  -3 2123.52 53.5909   2
   4  -1  -3 2169.64 54.3742   2
   4  -1  -2 806.886 28.5356   2
   4   1  -2 851.457 29.2235   2
   4  -1  -1 90.3725 15.0786   2
   4   1  -1 98.2381 16.5870   2
   4  -1   0 123.087 19.1267   2
   4   1   0 83.7555 15.3500   2
   4  -1   0 24.2299 11.5193   1
   4  -1   1 677.703 27.4620   2
   4   1   1 681.502 25.2936   2
   4  -1   1 711.451 22.4861   1
   4   1   2 1020.32 31.9090   2
   4  -1   2 1039.07 34.9660   2
   4   1   3 1855.77 47.7686   2
   4  -1   3 1921.95 52.3809   2
   4  -1   4 29.5332 12.7518   2
   4   1   4 41.5588 10.8011   2
   4   1   5 4769.68 100.301   2
   4  -1   5 4631.24 104.721   2
   4  -1   6 3185.26 80.1669   2
   4   1   6 3227.03 75.9254   2
   4  -1   7 2489.18 70.3751   2
   4   1   7 2577.26 65.2321   2
   4   1   8 1317.35 43.3276   2
   4  -1   8 1259.61 47.2840   2
   4   1   9 7.99963 12.5153   2
   4  -1   9 3.77251 14.4184   2
   4   1  10 7.11975 12.5097   2
   4  -1  10-2.03362 15.5624   2
   4   1  11 180.232 20.2599   2
   4  -1  11 127.831 20.9037   2
   4   1  12 957.506 42.0083   2
   4  -1  12 874.417 45.8580   2
   4   1  13 1106.70 47.3855   2
   4  -1  13 1250.57 54.8159   2
   4  -1  14 321.773 31.2595   2
   4  -1  15 2.10525 20.2762   2
   4   2 -19 11.1651 25.0890   2
   4   2 -18 712.769 50.3021   2
   4   2 -17 375.294 38.8118   2
   4  -2 -16 1166.42 51.4030   2
   4   2 -16 1266.02 59.5807   2
   4  -2 -15 266.319 27.9932   2
   4   2 -15 293.182 32.1300   2
   4  -2 -14 104.340 22.5491   2
   4   2 -14 108.040 23.9755   2
   4  -2 -13 1547.92 54.0774   2
   4   2 -13 1477.96 57.8293   2
   4  -2 -12 1152.14 44.8795   2
   4   2 -12 1135.69 49.0662   2
   4  -2 -11 3559.09 87.8714   2
   4   2 -11 3521.32 93.4933   2
   4   2 -10 2517.65 72.4633   2
   4  -2 -10 2540.59 67.5521   2
   4   2  -9 276.107 23.7059   2
   4  -2  -9 306.527 22.4843   2
   4  -2  -8 908.821 34.3580   2
   4   2  -8 922.998 37.4207   2
   4  -2  -7 8074.14 155.739   2
   4   2  -7 7658.74 159.725   2
   4   2  -6 2012.85 56.2710   2
   4  -2  -6 2031.98 53.2625   2
   4   2  -5 3190.35 74.2109   2
   4  -2  -5 3025.80 71.2128   2
   4   2  -4 10468.2 196.068   2
   4  -2  -4 10266.3 194.398   2
   4   2  -3 235.186 18.5573   2
   4  -2  -3 196.668 18.2183   2
   4   2  -2 12626.1 230.371   2
   4  -2  -2 12489.1 232.019   2
   4  -2  -1 4651.97 97.7844   2
   4   2  -1 4605.64 94.4474   2
   4  -2   0 19980.4 355.284   1
   4  -2   0 19866.0 359.690   2
   4   2   0 20132.7 353.843   2
   4   2   1 77.6308 11.2201   2
   4  -2   1 69.8790 10.4183   1
   4  -2   1 56.5344 13.6176   2
   4   2   2 137.343 12.6293   2
   4  -2   2 131.959 15.6979   2
   4  -2   3 5153.70 113.549   2
   4   2   3 5260.10 103.515   2
   4   2   4 7722.89 147.874   2
   4  -2   4 7826.11 159.046   2
   4   2   5 433.828 19.8282   2
   4  -2   5 459.643 26.4255   2
   4  -2   6 3153.93 81.2797   2
   4   2   6 3082.91 70.3893   2
   4   2   7 508.336 23.2925   2
   4  -2   7 483.546 30.2726   2
   4  -2   8 32.2979 14.5672   2
   4   2   8 67.0352 12.8533   2
   4  -2   9 1102.98 47.8744   2
   4   2   9 1183.41 39.6444   2
   4  -2  10 212.129 24.0509   2
   4   2  10 230.742 19.4866   2
   4   2  11 2066.94 60.1902   2
   4  -2  11 2005.34 70.3779   2
   4  -2  12 179.531 24.6018   2
   4  -2  13 35.4161 21.2342   2
   4  -2  14 55.2514 22.4088   2
   4  -2  15 295.057 34.3459   2
   4   3 -20 32.6496 30.4969   2
   4   3 -19 166.536 34.2088   2
   4   3 -18 10.6914 28.9336   2
   4   3 -17-14.0888 24.4819   2
   4   3 -16 89.9216 26.3810   2
   4   3 -15 1214.37 57.8702   2
   4  -3 -14 29.8772 17.2644   2
  -4  -3  14 13.3583 19.1779   2
   4   3 -14 13.9307 22.7288   2
   4  -3 -13 6103.55 135.594   2
  -4  -3  13 6286.73 147.923   2
   4   3 -13 6020.15 146.895   2
  -4  -3  12 0.62411 16.2686   2
   4  -3 -12 12.2775 15.8383   2
   4  -3 -11 577.366 30.2546   2
  -4  -3  11 580.929 33.9609   2
   4   3 -10 383.093 29.4651   2
   4  -3 -10 360.800 23.8083   2
  -4  -3  10 383.611 28.3111   2
  -4  -3   9 4916.62 113.865   2
   4  -3  -9 4819.58 105.872   2
   4   3  -9 4889.24 114.520   2
   4   3  -8 249.751 22.4204   2
  -4  -3   8 248.780 22.6899   2
   4  -3  -8 267.124 19.4787   2
   4   3  -7 522.740 28.4572   2
   4  -3  -7 502.213 24.4196   2
   4   3  -6 2468.91 65.6784   2
   4  -3  -6 2531.12 62.0089   2
   4   3  -5 9421.91 184.197   2
   4  -3  -5 9486.56 180.433   2
   4   3  -4 236.942 18.7256   2
   4  -3  -4 233.746 17.6533   2
   4  -3  -3 25426.4 450.773   2
   4   3  -3 25467.6 450.784   2
   4  -3  -2 1640.80 45.7969   2
   4   3  -2 1628.87 43.8563   2
   4   3  -1 1550.57 41.1576   2
   4  -3  -1 1603.34 45.9656   2
   4  -3   0 25.9014 11.5579   1
   4   3   0 41.6553 9.83165   2
   4  -3   0 54.6405 13.2507   2
   4  -3   1 23949.7 427.438   1
   4  -3   1 23958.6 431.602   2
   4   3   1 24314.7 419.721   2
   4   3   2 1277.09 33.8412   2
   4  -3   2 1232.57 43.1044   2
   4  -3   2 1303.97 40.0320   1
   4  -3   3 2074.09 59.0903   2
   4   3   3 2003.44 46.5838   2
   4  -3   4 1484.53 49.5199   2
   4   3   4 1408.66 36.5992   2
   4  -3   5-2.34008 13.8235   2
   4   3   5 14.5878 7.59144   2
   4  -3   6 763.215 37.4468   2
   4   3   6 774.417 25.5225   2
   4   3   7 2745.12 62.8964   2
   4  -3   7 2842.03 80.6805   2
   4   3   8-2.88136 8.62340   2
   4  -3   8 18.4284 16.7171   2
   4  -3   9 748.635 40.4129   2
   4  -3  10 34.3287 18.1688   2
   4  -3  11 551.166 38.1957   2
   4  -3  12 68.0303 24.4120   2
   4  -3  13 760.781 46.8910   2
   4  -3  14 38.2585 22.0522   2
   4  -3  15 71.6795 25.1111   2
   4  -3  16 34.1168 27.3244   2
   4   4 -20 51.9998 37.8488   2
   4   4 -19 137.971 33.8534   2
   4   4 -18 106.159 33.5140   2
   4   4 -17 1743.99 76.1163   2
  -4  -4  16 37.5528 20.6703   2
   4   4 -16 22.6078 26.2366   2
  -4  -4  15 404.700 36.4177   2
   4   4 -15 383.271 37.9146   2
  -4  -4  14 45.5804 22.7119   2
  -4  -4  13 3885.86 109.016   2
  -4  -4  12 468.015 34.1547   2
   4  -4 -12 465.235 27.2166   2
   4  -4 -11 33.4000 13.8850   2
  -4  -4  11 26.7651 16.7770   2
   4  -4 -10 49.6919 16.0386   2
  -4  -4  10 44.4937 18.0295   2
  -4  -4   9 150.999 22.0877   2
   4  -4  -9 138.022 17.3193   2
  -4  -4   8 1579.95 53.6204   2
   4  -4  -8 1624.92 47.2670   2
  -4  -4   7 816.476 36.1720   2
   4  -4  -7 888.574 31.7730   2
   4  -4  -6 24.9978 12.5572   2
   4   4  -6 34.3619 15.8476   2
  -4  -4   6 29.2327 13.5828   2
   4  -4  -5 90.3124 14.0498   2
   4   4  -5 85.5525 15.4459   2
   4  -4  -4 4943.09 104.648   2
   4   4  -4 4944.42 106.495   2
   4  -4  -3 3171.37 74.7490   2
   4   4  -3 3159.91 73.2590   2
   4   4  -2 4773.73 99.0471   2
   4  -4  -2 4641.12 101.813   2
   4  -4  -1 14635.9 273.865   2
   4   4  -1 14752.2 266.717   2
   4   4   0 362.408 17.9728   2
   4  -4   0 338.024 22.4081   1
   4  -4   0 303.582 22.5088   2
   4  -4   1 16550.3 309.974   1
   4  -4   1 16635.5 311.769   2
   4   4   1 16953.2 297.799   2
   4  -4   2 977.667 39.2159   2
   4   4   2 1010.16 27.7765   2
   4  -4   2 967.931 36.3674   1
   4  -4   3 3288.34 84.7463   2
   4   4   3 3271.14 66.6591   2
   4  -4   4 675.591 34.5272   2
   4   4   4 671.434 20.7641   2
   4  -4   5 4006.11 100.569   2
   4  -4   6 191.493 23.0375   2
   4  -4   7 84.0215 21.4412   2
   4  -4   8 562.560 35.6972   2
   4  -4   9 830.380 44.9965   2
   4  -4  10-0.24825 20.5820   2
   4  -4  11 134.348 27.3452   2
   4  -4  12 23.4648 23.8122   2
   4  -4  13 385.120 38.3015   2
   4  -4  14 58.2347 26.5462   2
   4  -4  15 98.9568 29.3861   2
   4  -4  16 63.5921 29.9610   2
   4   5 -20 584.413 54.3825   2
   4   5 -19 125.128 37.5386   2
   4   5 -18 42.8066 29.8644   2
  -4  -5  17 43.9532 24.7978   2
   4   5 -17 14.6474 25.3596   2
  -4  -5  16 534.700 43.3716   2
  -4  -5  15 1508.22 66.6988   2
  -4  -5  14 1389.58 62.8740   2
  -4  -5  13 135.772 26.3545   2
  -4  -5  12 383.759 31.9334   2
  -4  -5  11 665.282 39.6026   2
   4  -5 -10 95.1292 15.0510   2
  -4  -5  10 134.073 22.4405   2
   4  -5  -9 1322.14 42.3833   2
  -4  -5   9 1427.53 53.9120   2
  -4  -5   8 135.515 19.9565   2
   4  -5  -8 140.454 16.5405   2
   4  -5  -7 174.232 16.7398   2
  -4  -5   7 188.808 21.8044   2
  -4  -5   6 1492.95 49.7132   2
   4  -5  -6 1462.59 44.1955   2
   4  -5  -5 727.096 30.2376   2
   4   5  -5 744.790 32.6694   2
  -4  -5   5 756.943 32.4963   2
   4  -5  -4 9590.48 185.897   2
   4   5  -4 9563.61 187.907   2
   4  -5  -3 1145.30 38.4987   2
   4   5  -3 1053.25 37.5363   2
   4   5  -2 270.781 18.1756   2
   4  -5  -2 235.978 20.1796   2
   4  -5  -1-1.06743 13.1658   1
   4   5  -1-0.93688 10.3479   2
   4  -5  -1 4.17511 12.3864   2
   4   5   0 2459.75 56.9644   2
   4  -5   0 2504.87 68.1352   1
   4  -5   0 2601.07 68.0629   2
  -4  -5   0 2327.26 53.6176   1
   4  -5   1 9339.39 182.076   1
   4  -5   1 9389.88 183.035   2
   4   5   1 9411.30 166.014   2
   4  -5   2 19248.1 349.783   1
   4  -5   2 18094.6 350.319   2
   4   5   2 18705.2 328.377   2
   4  -5   3 1680.33 56.1827   2
   4  -5   4 2533.61 74.0894   2
   4  -5   5 683.705 37.6312   2
   4  -5   6 1306.21 53.5575   2
   4  -5   7 643.688 39.7516   2
   4  -5   8 579.383 37.9801   2
   4  -5   9 317.361 32.0759   2
   4  -5  10 61.1195 24.7308   2
   4  -5  11-3.35866 21.4326   2
   4  -5  12 259.572 32.2629   2
   4  -5  13 136.606 27.7324   2
   4  -5  14 117.147 31.9242   2
   4  -5  15 45.3067 29.3532   2
   4  -5  16 255.805 41.3198   2
   4   6 -20 63.5824 37.1490   2
   4   6 -19 76.0717 35.0704   2
  -4  -6  18 279.016 40.1212   2
   4   6 -18 260.925 43.3370   2
  -4  -6  17 39.2150 26.5234   2
   4   6 -17 65.7878 31.5539   2
  -4  -6  16 651.684 47.6244   2
  -4  -6  15 104.976 26.5219   2
  -4  -6  14 48.0473 24.0222   2
  -4  -6  13 261.847 33.7199   2
  -4  -6  12 1193.87 56.3015   2
  -4  -6  11 235.278 29.5949   2
  -4  -6  10 1127.57 52.5048   2
  -4  -6   9 17.1716 18.6263   2
   4  -6  -8 324.284 20.4679   2
  -4  -6   8 301.165 27.9737   2
  -4  -6   7 1361.70 51.2564   2
   4  -6  -7 1293.51 41.8438   2
  -4  -6   6 1593.15 53.6640   2
   4  -6  -6 1576.83 47.5378   2
   4  -6  -5 516.840 25.8618   2
  -4  -6   5 510.270 28.2818   2
   4   6  -4 12.1054 13.6742   2
   4  -6  -4-18.4926 12.6581   2
   4   6  -3 3097.50 75.5826   2
   4  -6  -3 3024.31 76.4909   2
   4  -6  -2 5018.40 111.561   2
   4   6  -2 4906.97 106.699   2
   4  -6  -1 355.362 25.1126   2
   4  -6  -1 449.059 29.5476   1
   4   6  -1 370.424 20.4328   2
   4   6   0 3499.26 75.3169   2
   4  -6   0 3420.34 89.1857   1
   4  -6   0 3489.97 86.9529   2
  -4  -6   0 3253.88 74.1090   1
   4   6   1 219.558 14.9917   2
   4  -6   1 212.107 22.4258   1
   4  -6   1 198.920 21.8076   2
  -4  -6  -1 188.180 13.7983   1
  -4  -6  -2 75.8174 10.9240   1
   4  -6   2 36.7236 16.1567   2
   4  -6   2 72.2246 16.5884   1
   4  -6   3 285.599 26.7420   2
   4  -6   4 4566.75 114.920   2
   4  -6   5 3519.06 98.3950   2
   4  -6   6 1146.20 51.9803   2
   4  -6   7 14.3831 19.6173   2
   4  -6   8 473.582 36.3746   2
   4  -6   9 892.709 49.3134   2
   4  -6  10 520.436 41.9777   2
   4  -6  11 188.013 30.3908   2
   4  -6  12 63.9034 23.7576   2
   4  -6  13 80.0801 30.7797   2
   4  -6  14 109.625 31.9828   2
   4  -6  15 13.7205 25.5037   2
   4  -6  16 65.5345 35.3134   2
   4   7 -20 24.2918 34.3249   2
   4   7 -19 19.7926 35.1614   2
  -4  -7  18 0.95964 25.2135   2
   4   7 -18 27.6846 28.5697   2
  -4  -7  17 61.7693 31.8546   2
  -4  -7  16-15.8421 27.3728   2
  -4  -7  15 38.5216 29.4465   2
  -4  -7  14 423.653 40.1019   2
  -4  -7  13 659.661 45.5064   2
  -4  -7  12 149.882 29.7702   2
  -4  -7  11 310.965 31.4603   2
  -4  -7  10 2740.38 87.7015   2
  -4  -7   9 14.7575 18.3877   2
  -4  -7   8 7160.16 162.713   2
  -4  -7   7 30.1782 18.7430   2
   4  -7  -7 8.40277 11.7283   2
  -4  -7   6 254.569 24.3408   2
   4  -7  -6 230.765 19.2180   2
   4  -7  -5 469.624 26.4321   2
  -4  -7   5 449.937 29.1548   2
   4   7  -4 4756.13 110.236   2
  -4  -7   4 4885.75 110.540   2
   4  -7  -4 4746.95 108.266   2
   4  -7  -3 387.079 25.7958   2
   4   7  -3 405.722 25.0880   2
   4   7  -2 231.422 19.6057   2
   4  -7  -2 230.929 22.3272   2
   4  -7  -2 202.828 23.5598   1
   4   7  -1 70.4694 14.3113   2
   4  -7  -1 50.8969 17.8381   1
   4  -7  -1 80.9385 17.4225   2
   4  -7   0 906.452 43.5749   1
   4  -7   0 967.116 41.2936   2
   4   7   0 991.308 32.9922   2
  -4  -7   0 953.918 33.7919   1
   4  -7   1 336.391 26.0636   2
  -4  -7  -1 310.882 19.6427   1
   4  -7   1 326.105 28.5722   1
   4   7   1 310.056 18.1425   2
  -4  -7  -2 110.117 14.3982   1
   4  -7   2 91.1194 20.0265   2
   4  -7   2 118.007 21.7626   1
   4  -7   3-2.68183 17.1593   2
   4  -7   4 690.704 40.3770   2
   4  -7   5 409.400 32.9098   2
   4  -7   6 837.860 45.6076   2
   4  -7   7 155.098 27.7982   2
   4  -7   8 1331.05 61.1366   2
   4  -7   9 81.9588 24.6117   2
   4  -7  10 181.190 29.1068   2
   4  -7  11 56.2651 29.2175   2
   4  -7  12 354.001 38.8004   2
   4  -7  13 61.0707 30.6418   2
   4  -7  14 284.306 38.6382   2
   4  -7  15-12.7930 30.9893   2
   4  -7  16 4.31055 27.3937   2
   4   8 -19 14.7993 32.7048   2
   4   8 -18 49.7122 31.2990   2
  -4  -8  18 55.3384 30.9684   2
  -4  -8  17 134.476 36.1234   2
  -4  -8  16 79.3877 31.3025   2
  -4  -8  15 55.4181 29.1449   2
  -4  -8  14 69.2413 26.8329   2
  -4  -8  13 100.194 26.8167   2
  -4  -8  12 168.031 30.0954   2
  -4  -8  11 1688.19 70.2267   2
  -4  -8  10 577.338 40.7252   2
  -4  -8   9 0.65918 19.5480   2
  -4  -8   8 177.305 26.7493   2
  -4  -8   7 637.900 38.1024   2
  -4  -8   6 2497.78 76.1331   2
   4  -8  -5 686.369 31.4832   2
  -4  -8   5 710.419 36.4523   2
  -4  -8   4 38.1572 16.6784   2
   4  -8  -4 48.3768 14.3181   2
   4   8  -4 43.6409 16.1407   2
   4  -8  -3 35.1073 15.5442   2
   4   8  -3 22.7354 15.1070   2
   4  -8  -2 109.325 21.9416   1
   4  -8  -2 68.3468 17.8445   2
   4   8  -2 89.9618 16.2557   2
   4  -8  -1 1626.74 63.2180   1
   4   8  -1 1755.50 51.6049   2
   4  -8  -1 1808.89 59.2769   2
   4  -8   0 922.828 45.5895   1
   4   8   0 962.939 34.3977   2
   4  -8   0 987.301 43.6007   2
  -4  -8   0 899.476 35.4203   1
  -4  -8  -1 549.868 27.7405   1
   4  -8   1 602.523 35.8564   2
   4  -8   1 543.372 36.5484   1
  -4  -8  -2 221.168 18.9013   1
   4  -8   2 274.279 28.0206   2
   4  -8   2 225.994 28.0138   1
   4  -8   3 749.049 42.7532   2
   4  -8   4 698.742 41.4897   2
   4  -8   5 708.084 43.9771   2
   4  -8   6 148.629 28.0381   2
   4  -8   7 92.1115 25.0600   2
   4  -8   8 177.774 28.9212   2
   4  -8   9 189.452 33.3870   2
   4  -8  10 722.727 52.8106   2
   4  -8  11 127.480 28.6525   2
   4  -8  12 7.04985 28.8544   2
   4  -8  13-5.42251 29.3687   2
   4  -8  14-12.9756 27.5841   2
   4  -8  15 67.8208 35.9779   2
  -4  -9  18 16.9013 32.5617   2
   4   9 -18-20.3354 31.8798   2
  -4  -9  17 28.9358 27.8540   2
  -4  -9  16 110.745 31.3126   2
  -4  -9  15 120.833 30.4909   2
  -4  -9  14 0.37185 26.8304   2
  -4  -9  13 56.5689 29.3405   2
  -4  -9  12 94.6882 27.3956   2
  -4  -9  11 482.173 41.9028   2
  -4  -9  10 18.8685 22.5071   2
  -4  -9   9 1103.12 55.8988   2
  -4  -9   8 252.182 29.5084   2
  -4  -9   7 1425.01 59.0523   2
  -4  -9   6 502.982 34.7426   2
  -4  -9   5 1215.95 49.7904   2
  -4  -9   4 150.811 21.4825   2
   4  -9  -4 137.549 18.6549   2
   4   9  -4 150.251 21.2571   2
   4  -9  -3 969.846 51.1361   1
   4  -9  -3 1013.78 42.0491   2
   4   9  -3 1043.52 42.7008   2
   4  -9  -2 231.389 27.5680   1
   4   9  -2 281.562 22.7185   2
   4  -9  -2 217.986 24.2714   2
   4  -9  -1 72.8219 18.1101   2
   4   9  -1 82.8500 16.0831   2
   4  -9  -1 79.0270 21.8314   1
   4  -9   0 37.3505 21.4457   1
   4  -9   0 21.2788 17.3074   2
   4  -9   1 461.547 32.9081   2
   4  -9   1 381.382 34.7044   1
  -4  -9  -1 373.247 25.2515   1
   4  -9   2 23.2068 18.6313   2
   4  -9   2 50.2889 20.7757   1
   4  -9   3 13.5019 17.7732   2
   4  -9   4 37.6555 19.7129   2
   4  -9   5 1014.36 52.7790   2
   4  -9   6 2.42430 19.9355   2
   4  -9   7 708.337 48.8318   2
   4  -9   8-4.68756 24.1819   2
   4  -9   9 29.7408 27.1509   2
   4  -9  10-3.81729 28.3213   2
   4  -9  11 212.458 39.6789   2
   4  -9  12 98.0928 32.7974   2
   4  -9  13 197.574 36.3800   2
   4  -9  14-11.4751 32.0535   2
   4  -9  15 0.79726 35.3234   2
  -4 -10  17 115.352 41.3661   2
   4  10 -17 174.467 44.4762   2
  -4 -10  16 22.8208 34.7939   2
  -4 -10  15 17.1446 32.1624   2
  -4 -10  14 65.4187 28.3198   2
  -4 -10  13 531.169 48.6173   2
  -4 -10  12 39.4869 24.4646   2
  -4 -10  11 290.542 37.2437   2
  -4 -10  10-1.04312 24.2454   2
  -4 -10   9 85.8323 26.7418   2
  -4 -10   8 351.600 34.5375   2
  -4 -10   7 355.687 32.7153   2
  -4 -10   6 183.921 26.2248   2
  -4 -10   5 625.600 37.7211   2
   4 -10  -4 992.883 54.3580   1
   4  10  -4 1010.13 44.8384   2
   4 -10  -3 36.7846 16.9533   2
   4 -10  -3 39.4771 22.3487   1
   4  10  -3 113.325 20.7860   2
   4 -10  -2 13.7672 17.0035   2
   4  10  -2 6.09404 14.5608   2
   4 -10  -2 22.8180 21.2860   1
   4 -10  -1 1470.48 64.9765   1
   4 -10  -1 1460.55 57.2539   2
   4 -10   0 250.640 27.4156   2
   4 -10   0 273.566 32.5247   1
   4 -10   1 296.269 30.6564   2
   4 -10   1 269.072 33.1078   1
   4 -10   2 88.5327 23.4667   2
   4 -10   2 74.8072 24.2582   1
   4 -10   3 516.578 38.7814   2
   4 -10   4 23.5810 21.3840   2
   4 -10   5 414.323 36.9685   2
   4 -10   6 138.123 29.2437   2
   4 -10   7 23.3571 24.7308   2
   4 -10   8 196.030 35.0328   2
   4 -10   9 561.021 51.2488   2
   4 -10  10 1.21045 29.8148   2
   4 -10  11 67.9370 34.6882   2
   4 -10  12-82.6421 35.2626   2
   4 -10  13-5.31724 33.4589   2
   4 -10  14 13.3807 34.1260   2
  -4 -11  16-4.51840 34.5844   2
   4  11 -16 68.7606 39.8621   2
  -4 -11  15 207.863 42.5920   2
  -4 -11  14 113.244 31.7022   2
  -4 -11  13 155.224 36.5210   2
  -4 -11  12-19.3024 26.5552   2
  -4 -11  11-26.1653 26.0654   2
  -4 -11  10 202.896 34.1808   2
  -4 -11   9 85.5399 26.3157   2
  -4 -11   8 430.937 38.9393   2
  -4 -11   7 88.9318 23.1843   2
  -4 -11   6 18.8739 20.3249   2
   4 -11  -6 8.97601 26.4445   1
   4  11  -5 259.760 29.1828   2
   4 -11  -5 304.450 36.2551   1
   4 -11  -4 569.877 47.0260   1
   4  11  -4 551.841 36.2714   2
   4  11  -3 519.195 33.6073   2
   4 -11  -3 598.104 45.7020   1
   4 -11  -2 52.8625 25.7564   1
   4 -11  -1 15.3244 22.1450   1
   4 -11  -1 26.4115 19.3725   2
   4 -11   0 76.4906 27.3069   1
   4 -11   0 51.6746 20.8124   2
   4 -11   1 1199.33 56.0730   2
   4 -11   1 1139.28 60.9144   1
   4 -11   2 54.5423 21.1096   2
   4 -11   3 258.716 33.0912   2
   4 -11   4-25.6466 24.8247   2
   4 -11   5 23.6696 24.7285   2
   4 -11   6 175.383 31.3555   2
   4 -11   7-9.24268 26.6667   2
   4 -11   8 164.493 33.1960   2
   4 -11   9 65.7257 28.0392   2
   4 -11  10 71.8031 34.2502   2
   4 -11  11 65.1647 36.9302   2
   4 -11  12-32.0415 36.6717   2
   4  12 -14-30.3006 33.7310   2
  -4 -12  13 9.50178 30.4650   2
  -4 -12  12 14.4034 31.5273   2
  -4 -12  11 25.1960 27.6630   2
  -4 -12  10 29.0474 28.1612   2
  -4 -12   9 8.80964 26.4891   2
  -4 -12   8 276.696 35.6258   2
   4 -12  -7 30.6463 29.2224   1
   4  12  -7-3.93376 23.0146   2
   4 -12  -6 176.566 33.8008   1
   4  12  -6 190.637 30.1662   2
   4 -12  -5 22.6930 25.4198   1
   4  12  -5 50.0170 23.1464   2
   4 -12  -4 26.4080 28.3207   1
   4 -12  -3-25.6786 29.5430   1
   4 -12  -2 617.616 50.2640   1
   4 -12  -1 85.3549 31.0596   1
   4 -12   0 356.409 39.5540   1
   4 -12   1 45.8135 25.6875   1
   4 -12   1 65.9049 23.6688   2
   4 -12   2-29.8449 22.2830   2
   4 -12   3 6.23120 21.5091   2
   4 -12   4 179.699 32.5840   2
   4 -12   5 16.7883 27.7326   2
   4 -12   6 170.009 33.4138   2
   4 -12   7 33.3004 30.1748   2
   4 -12   8 13.6425 28.9144   2
   4 -12   9-12.6787 32.5297   2
   4 -12  10 1.50587 27.3067   2
   4 -13  -9 16.6574 32.4109   1
   4 -13  -8 49.6822 31.2844   1
   4 -13  -7-50.7026 31.7516   1
   4 -13  -6-33.1625 27.3179   1
   4 -13  -5 36.7439 30.1617   1
   4 -13  -4 194.779 34.5872   1
   4 -13  -3-8.94816 28.4557   1
   4 -13  -2-5.46870 28.1050   1
   4 -13  -1 4.31009 27.1424   1
   4 -13   0 99.7668 32.3765   1
   4 -14  -7-13.1608 32.3616   1
   4 -14  -6 79.2533 34.4226   1
   4 -14  -5 28.6558 30.5751   1
   4 -14  -4-3.38855 29.3052   1
   4 -14  -3 8.40595 32.0866   1
   4 -14  -2 54.5588 31.2327   1
   4 -14  -1 174.664 37.1312   1
   5   0 -18-51.5652 27.1167   2
   5   0 -17 42.4409 24.3322   2
   5   0 -16 3.53794 21.8237   2
   5   0 -15 177.884 27.9782   2
   5   0 -14 23.3755 20.7279   2
   5   0 -13 62.4672 20.6963   2
   5   0 -12 10.2579 20.4377   2
   5   0 -11 3696.55 95.1545   2
   5   0 -10 21.6901 18.8019   2
   5   0  -9 8419.38 173.549   2
   5   0  -8-4.64281 15.8962   2
   5   0  -7 1114.26 40.8970   2
   5   0  -6-8.20732 15.2428   2
   5   0  -5 14748.1 273.966   2
   5   0  -4-9.77891 15.8714   2
   5   0  -3 6872.51 138.188   2
   5   0  -2-18.8211 16.4963   2
   5   0  -1 125.279 15.9452   2
   5   0   0-11.6157 13.5099   2
   5   0   0-3.55909 6.04425   1
   5   0   1 2270.70 58.0027   2
   5   0   2-5.52649 12.1431   2
   5   0   3 2787.19 69.6719   2
   5   0   4-20.7218 12.4856   2
   5   0   5 9482.34 188.209   2
   5   0   6-0.66311 12.3440   2
   5   0   7 2141.99 62.8549   2
   5   0   8-14.5573 14.7725   2
   5   0   9 332.227 25.5545   2
   5   0  10 5.47832 14.7447   2
   5   0  11 1273.07 51.4191   2
   5   0  12-13.5512 17.0596   2
   5   0  13 1374.06 58.2841   2
   5   1 -19 66.7516 30.0328   2
   5  -1 -18 69.9682 24.7592   2
   5   1 -18 71.3612 28.7019   2
   5  -1 -17 453.651 37.9930   2
   5   1 -17 445.465 39.7554   2
   5   1 -16 169.832 29.8875   2
   5  -1 -16 230.376 29.2302   2
   5  -1 -15 27.8402 20.6835   2
   5   1 -15 31.3556 22.9894   2
   5   1 -14 104.585 24.9285   2
   5  -1 -14 68.6312 21.4059   2
   5  -1 -13 34.7655 20.0606   2
   5   1 -13 38.2540 22.3507   2
   5  -1 -12 31.8229 21.4041   2
   5   1 -12 64.0864 23.3188   2
   5  -1 -11 3438.38 89.4772   2
   5   1 -11 3356.67 91.1330   2
   5  -1 -10 371.146 27.0756   2
   5   1 -10 410.448 29.7357   2
   5  -1  -9 72.7800 18.2506   2
   5   1  -9 72.2015 18.5257   2
   5   1  -8 4429.35 105.452   2
   5  -1  -8 4710.99 104.607   2
   5  -1  -7 10316.1 200.842   2
   5   1  -7 10292.5 203.197   2
   5  -1  -6 3056.06 74.7108   2
   5   1  -6 3084.41 76.3523   2
   5   1  -5 11691.2 223.102   2
   5  -1  -5 11697.2 221.753   2
   5   1  -4 833.099 33.4106   2
   5  -1  -4 864.716 32.7827   2
   5   1  -3 2733.75 67.2258   2
   5  -1  -3 2875.26 68.9520   2
   5  -1  -2 2057.14 55.4486   2
   5   1  -2 2081.03 54.3886   2
   5  -1  -1 11866.6 223.576   2
   5   1  -1 11944.9 221.902   2
   5  -1   0 0.32353 11.9996   2
   5   1   0-3.64426 12.6539   2
   5  -1   0-0.78813 8.37260   1
   5  -1   1-4.45939 7.64062   1
   5   1   1 26.0085 10.8910   2
   5  -1   1 0.30185 13.0867   2
   5   1   2 1172.66 37.3738   2
   5  -1   2 1180.34 40.6472   2
   5   1   3 5302.79 111.560   2
   5  -1   3 5420.61 116.947   2
   5   1   4 156.000 15.9978   2
   5  -1   4 113.681 16.6104   2
   5  -1   5 2798.31 73.6751   2
   5   1   5 2660.88 68.5718   2
   5  -1   6 2.95644 14.4562   2
   5   1   6-1.62591 11.6524   2
   5  -1   7 329.519 26.3398   2
   5   1   7 348.267 22.8669   2
   5   1   8 1402.82 48.1181   2
   5  -1   8 1469.63 53.2334   2
   5   1   9 1394.21 48.9761   2
   5  -1   9 1324.67 52.4454   2
   5   1  10 1186.41 46.4129   2
   5  -1  10 1241.61 51.2556   2
   5   1  11 79.7171 17.2342   2
   5  -1  11 58.5745 19.3047   2
   5  -1  12 20.6722 18.4470   2
   5   1  12 28.1331 16.7390   2
   5  -1  13 22.6405 19.2826   2
   5  -1  14 146.834 26.4448   2
   5   2 -20 451.936 45.8910   2
   5   2 -19 40.8744 31.2505   2
   5   2 -18 385.517 42.7064   2
   5   2 -17 34.5866 25.6836   2
   5  -2 -16 15.6996 20.6662   2
   5   2 -16 39.4645 22.2261   2
   5  -2 -15 2378.90 75.5158   2
   5   2 -15 2233.09 80.6249   2
   5  -2 -14 1185.64 49.6372   2
   5   2 -14 1088.02 52.6655   2
   5  -2 -13 576.462 34.5074   2
   5   2 -13 644.276 39.9284   2
   5   2 -12 660.796 38.9062   2
   5  -2 -12 738.043 37.3623   2
   5  -2 -11 1100.09 44.1065   2
   5   2 -11 1106.08 48.2306   2
   5  -2 -10 4493.54 104.928   2
   5   2 -10 4402.79 109.512   2
   5  -2  -9 3089.30 78.4731   2
   5   2  -9 3003.75 82.1485   2
   5  -2  -8 2865.47 72.3977   2
   5   2  -8 2804.23 76.1002   2
   5   2  -7 127.283 18.8995   2
   5  -2  -7 142.362 18.1462   2
   5   2  -6 814.485 34.3437   2
   5  -2  -6 772.918 33.0502   2
   5   2  -5 7563.46 150.349   2
   5  -2  -5 7156.26 147.497   2
   5   2  -4 6123.08 126.121   2
   5  -2  -4 6023.38 125.488   2
   5   2  -3 500.759 25.2990   2
   5  -2  -3 533.515 26.3507   2
   5  -2  -2 10369.5 196.525   2
   5   2  -2 10072.4 193.738   2
   5   2  -1 720.846 28.5068   2
   5  -2  -1 663.094 29.3667   2
   5   2   0 4336.74 91.7862   2
   5  -2   0 4383.76 97.4853   2
   5  -2   0 4223.88 90.2479   1
   5  -2   1 9465.28 180.568   1
   5  -2   1 9747.18 188.711   2
   5   2   1 9612.77 181.278   2
   5   2   2 3128.02 72.4549   2
   5  -2   2 3362.58 80.6847   2
   5   2   3 2740.42 64.7829   2
   5  -2   3 2775.00 73.2261   2
   5  -2   4 28.9597 16.9133   2
   5   2   4 16.9261 10.1030   2
   5  -2   5 120.208 18.9785   2
   5   2   5 132.110 14.4394   2
   5   2   6 3441.84 79.6093   2
   5  -2   6 3350.28 89.2988   2
   5   2   7 319.398 20.8089   2
   5  -2   7 306.045 26.2673   2
   5  -2   8 222.264 24.6433   2
   5   2   8 252.800 19.2677   2
   5  -2   9 300.406 28.1768   2
   5   2   9 299.080 21.4342   2
   5  -2  10 713.220 41.0148   2
   5   2  10 720.320 33.1672   2
   5  -2  11 481.914 36.6899   2
   5  -2  12 1239.26 57.3018   2
   5  -2  13 53.9536 23.8160   2
   5  -2  14 8.53945 22.9282   2
   5  -2  15 25.0360 24.0495   2
   5   3 -20-67.5050 37.0146   2
   5   3 -19 83.0773 32.3146   2
   5   3 -18 1227.41 65.0929   2
   5   3 -17 209.392 33.1002   2
   5   3 -16 1091.86 58.3508   2
   5   3 -15-19.1418 25.5163   2
   5  -3 -15 32.9634 19.4914   2
   5  -3 -14 605.125 35.6730   2
   5   3 -14 641.536 43.3221   2
   5   3 -13 182.559 26.6161   2
   5  -3 -13 293.179 25.6602   2
   5  -3 -12 2432.79 68.3123   2
   5   3 -12 2206.25 74.8043   2
   5  -3 -11 1495.15 51.1251   2
   5   3 -11 1483.10 57.3274   2
   5   3 -10 2087.19 66.9753   2
   5  -3 -10 1952.54 59.9071   2
   5   3  -9 1910.14 62.0367   2
   5  -3  -9 1888.47 56.3103   2
   5   3  -8 2679.62 74.2281   2
   5  -3  -8 2548.14 68.1562   2
   5  -3  -7-7.68914 15.6337   2
   5   3  -7 18.4816 16.9158   2
   5   3  -6 8849.53 182.350   2
   5  -3  -6 9277.14 179.085   2
   5   3  -5 6105.76 130.115   2
   5  -3  -5 6171.12 128.514   2
   5   3  -4 9.35079 13.1559   2
   5  -3  -4-28.5798 15.7324   2
   5   3  -3 379.719 22.1510   2
   5  -3  -3 353.552 22.5816   2
   5   3  -2 9970.01 189.213   2
   5  -3  -2 9799.32 193.220   2
   5  -3  -1 619.042 29.6717   2
   5   3  -1 585.393 25.0136   2
   5  -3   0 3283.06 81.4352   2
   5  -3   0 3416.32 78.0781   1
   5   3   0 3325.69 74.8192   2
   5  -3   1 83.3896 12.9866   1
   5   3   1 77.2460 12.6962   2
   5  -3   1 85.1300 16.0886   2
   5   3   2 1269.14 36.8694   2
   5  -3   2 1245.93 45.8303   2
   5  -3   2 1306.18 41.6221   1
   5  -3   3 637.297 33.3909   2
   5   3   3 681.677 25.7370   2
   5  -3   4 5754.98 128.874   2
   5   3   4 5557.16 113.052   2
   5   3   5 2233.03 55.2870   2
   5  -3   5 2170.07 68.3545   2
   5  -3   6 1064.02 45.9955   2
   5   3   6 1046.10 33.6289   2
   5  -3   7 1314.84 52.5055   2
   5   3   7 1238.76 38.7824   2
   5   3   8 89.4578 13.2794   2
   5  -3   8 91.6702 20.9277   2
   5  -3   9 145.447 23.5430   2
   5  -3  10 808.078 45.5306   2
   5  -3  11 94.4095 22.6443   2
   5  -3  12 2.54467 22.1371   2
   5  -3  13 7.04543 21.9881   2
   5  -3  14 658.312 48.1548   2
   5  -3  15 17.7015 25.1471   2
   5   4 -20 225.736 42.9729   2
   5   4 -19-34.0938 34.6119   2
   5   4 -18 42.2966 29.7852   2
   5   4 -17 51.3606 30.0222   2
   5   4 -16 1443.75 67.6076   2
   5   4 -15 339.172 36.9161   2
   5   4 -14 6967.30 168.916   2
   5  -4 -13 289.893 25.5495   2
   5   4 -13 279.733 31.6321   2
   5   4 -12 59.8648 23.7286   2
   5  -4 -12 61.0161 17.6669   2
   5  -4 -11 361.303 26.7025   2
   5   4 -11 372.483 31.8934   2
   5   4 -10 2893.56 84.1414   2
   5  -4 -10 2806.91 73.9104   2
   5   4  -9 1485.24 54.7007   2
   5  -4  -9 1416.86 47.8739   2
   5   4  -8 2364.47 70.2729   2
   5  -4  -8 2338.53 63.1068   2
   5  -4  -7 65.6558 16.8221   2
   5   4  -7 33.4411 16.7583   2
   5  -4  -6 139.992 17.7027   2
   5   4  -6 183.898 22.2348   2
   5  -4  -5 17.3330 14.4024   2
   5   4  -5 38.1824 16.3916   2
   5  -4  -4 2165.43 59.5008   2
   5   4  -4 2140.63 59.7082   2
   5   4  -3 937.491 34.8598   2
   5  -4  -3 897.786 35.6122   2
   5   4  -2 198.767 17.6791   2
   5  -4  -2 182.029 18.5823   2
   5   4  -1 323.348 19.2889   2
   5  -4  -1 257.211 21.4953   2
   5  -4  -1 316.517 21.7375   1
   5  -4   0 7862.72 159.029   1
   5  -4   0 7719.98 161.418   2
   5   4   0 7724.39 150.405   2
   5  -4   1 4197.19 98.6020   1
   5  -4   1 4464.93 103.009   2
   5   4   1 4264.50 89.8786   2
   5  -4   2 9497.06 195.852   2
   5   4   2 9707.12 178.861   2
   5  -4   2 9442.80 190.348   1
   5  -4   3 546.117 33.0279   2
   5   4   3 577.562 22.2843   2
   5  -4   4 1109.40 46.7703   2
   5   4   4 1030.98 30.9877   2
   5  -4   5 171.962 23.2122   2
   5  -4   6 1650.28 60.8612   2
   5  -4   7 404.508 31.9950   2
   5  -4   8 2502.33 81.6940   2
   5  -4   9-4.95803 18.8328   2
   5  -4  10 1.69025 18.6919   2
   5  -4  11 19.9726 23.5196   2
   5  -4  12 311.919 36.2174   2
   5  -4  13 18.4573 23.7255   2
   5  -4  14 61.4792 24.7041   2
   5  -4  15-17.8973 25.8476   2
   5   5 -20 22.3483 35.7594   2
   5   5 -19 470.104 47.1585   2
   5   5 -18 31.9509 26.6415   2
   5   5 -17 487.658 46.5091   2
   5   5 -16 189.729 32.6989   2
   5   5 -15 2.60319 24.7757   2
   5   5 -14 357.668 36.8410   2
   5   5 -13 1136.63 56.3473   2
   5   5 -12 35.0367 23.1581   2
   5  -5 -11 6071.97 135.029   2
   5   5 -11 6872.52 154.383   2
   5  -5 -10 33.8775 15.9895   2
   5   5 -10 25.6978 21.9230   2
   5  -5  -9 434.119 26.7301   2
   5   5  -9 486.108 34.6578   2
   5  -5  -8 977.470 37.6547   2
   5   5  -8 953.045 44.2338   2
   5  -5  -7 1888.52 54.6760   2
   5   5  -7 1896.14 61.0016   2
   5  -5  -6 3737.22 87.6758   2
   5   5  -6 3651.12 92.4266   2
   5  -5  -5 324.484 24.3214   2
   5   5  -5 366.157 26.2059   2
   5   5  -4 125.355 18.0205   2
   5  -5  -4 105.739 17.7742   2
   5   5  -3 4093.18 92.5622   2
   5  -5  -3 3943.82 94.3779   2
   5   5  -2 1384.19 43.0765   2
   5  -5  -2 1280.16 46.5402   2
   5   5  -1 3643.01 82.5063   2
   5  -5  -1 3705.50 90.9957   2
   5  -5  -1 3576.81 91.1386   1
   5  -5   0 1467.26 50.5160   1
   5  -5   0 1455.53 51.3197   2
   5   5   0 1452.87 41.8551   2
   5  -5   1 27.8154 14.2429   1
   5   5   1 40.2962 12.0727   2
   5  -5   1 24.2199 18.1506   2
   5  -5   2 1027.97 44.6235   2
   5   5   2 1046.68 31.3805   2
   5  -5   2 1016.54 41.8089   1
   5  -5   3 1192.92 49.7760   2
   5  -5   4 81.7477 20.9412   2
   5  -5   5 2603.92 80.4595   2
   5  -5   6 6.29890 20.6506   2
   5  -5   7 386.639 33.5953   2
   5  -5   8-20.1615 18.4319   2
   5  -5   9 500.723 38.4742   2
   5  -5  10 468.768 38.7473   2
   5  -5  11-7.08620 21.6849   2
   5  -5  12 3.39094 22.7220   2
   5  -5  13 47.5031 25.7358   2
   5  -5  14 94.3617 28.4181   2
   5  -5  15 292.370 40.5793   2
   5   6 -20-26.7462 37.1393   2
   5   6 -19 145.532 35.0591   2
   5   6 -18 53.9225 29.7049   2
   5   6 -17-13.3122 26.1549   2
   5   6 -16 12.1915 24.4430   2
   5   6 -15 972.537 57.8737   2
  -5  -6  14 224.569 32.8910   2
   5   6 -14 227.615 34.7569   2
   5   6 -13 784.646 49.2537   2
  -5  -6  13 797.431 48.0207   2
   5   6 -12 7.01311 21.6116   2
  -5  -6  12 4.61030 18.4346   2
   5   6 -11 586.244 39.4612   2
  -5  -6  11 557.010 38.5872   2
  -5  -6  10 471.233 34.6984   2
   5  -6 -10 458.365 26.3571   2
   5   6 -10 515.725 36.7794   2
   5  -6  -9 2525.27 67.3315   2
   5   6  -9 2456.50 78.5591   2
   5  -6  -8 1576.19 50.3309   2
   5   6  -8 1578.40 58.3669   2
   5  -6  -7 20.2321 14.4774   2
   5   6  -7 27.2934 19.7269   2
   5   6  -6 28.2842 16.8260   2
   5  -6  -6 30.1775 15.1280   2
   5  -6  -5 515.627 28.6763   2
   5   6  -5 506.448 30.2956   2
   5   6  -4 320.117 24.9354   2
   5  -6  -4 269.821 22.3513   2
   5   6  -3 1105.73 40.7327   2
   5  -6  -3 1062.98 42.3259   2
   5   6  -2 17.2346 12.9388   2
   5  -6  -2 15.8266 15.6935   2
   5   6  -1 341.414 21.7794   2
   5  -6  -1 333.384 25.9617   2
   5  -6  -1 313.635 25.5403   1
   5  -6   0 116.370 20.2269   2
   5  -6   0 87.8106 18.0416   1
   5   6   0 99.4584 14.4624   2
   5  -6   1 2719.50 77.8242   1
   5  -6   1 2712.78 79.0967   2
   5   6   1 2673.01 62.8076   2
   5  -6   2 2541.77 77.7747   2
   5  -6   2 2586.99 76.2214   1
   5  -6   3 2087.66 69.2814   2
   5  -6   4 4718.75 120.693   2
   5  -6   5 544.732 37.5704   2
   5  -6   6 10.9095 18.9633   2
   5  -6   7 2100.73 76.6895   2
   5  -6   8 95.3316 25.4864   2
   5  -6   9-24.2557 25.1989   2
   5  -6  10-12.5699 24.5697   2
   5  -6  11 245.804 34.7056   2
   5  -6  12 62.8104 24.1810   2
   5  -6  13 95.7725 30.3153   2
   5  -6  14-10.5596 28.9153   2
   5  -6  15 10.9520 30.7580   2
   5   7 -20 17.5204 36.9738   2
   5   7 -19 25.1611 36.5434   2
   5   7 -18 246.925 44.0276   2
   5   7 -17 275.927 40.6994   2
   5   7 -16 6.64709 30.3268   2
  -5  -7  15 80.5893 27.6565   2
   5   7 -15 70.4530 27.9599   2
   5   7 -14 18.1776 24.7997   2
  -5  -7  14-11.6416 24.6135   2
   5   7 -13 151.067 30.7742   2
  -5  -7  13 121.974 26.8798   2
   5   7 -12 1074.48 57.3009   2
  -5  -7  12 1061.20 56.1112   2
  -5  -7  11 344.118 34.4280   2
   5   7 -11 334.327 35.0173   2
  -5  -7  10 929.603 48.2189   2
   5   7 -10 900.195 48.6801   2
   5   7  -9 25.2157 20.8028   2
  -5  -7   9 23.4274 20.0902   2
   5   7  -8 93.1738 22.7059   2
   5  -7  -8 106.480 16.8485   2
   5  -7  -7 5799.63 127.775   2
   5   7  -7 6005.01 138.831   2
   5   7  -6 17.2166 17.3014   2
   5  -7  -6 7.75278 13.9051   2
   5  -7  -5 1695.56 54.8486   2
   5   7  -5 1735.22 58.0578   2
   5   7  -4 667.372 34.0716   2
   5  -7  -4 610.187 32.6518   2
   5  -7  -3 1563.77 53.6634   2
   5   7  -3 1595.65 52.1241   2
   5   7  -2 126.546 17.2194   2
   5  -7  -2 160.514 21.7581   2
   5  -7  -2 151.797 24.7834   1
   5  -7  -1 1286.20 53.5081   1
   5  -7  -1 1289.36 50.9195   2
   5   7  -1 1319.73 42.9313   2
   5  -7   0 52.3638 20.0522   1
   5  -7   0 62.5038 20.0970   2
   5   7   0 49.8338 13.5060   2
   5  -7   1 66.5687 20.0542   2
   5  -7   1 69.6872 19.9720   1
   5  -7   2 916.618 44.0086   2
   5  -7   2 863.206 43.4256   1
   5  -7   3 3701.20 103.621   2
   5  -7   4 1122.17 51.7526   2
   5  -7   5 551.743 39.7620   2
   5  -7   6 254.627 30.1072   2
   5  -7   7 671.265 44.3373   2
   5  -7   8 39.5977 24.0306   2
   5  -7   9 871.636 53.2075   2
   5  -7  10 48.0365 25.3408   2
   5  -7  11 168.281 34.4539   2
   5  -7  12-13.4067 25.2304   2
   5  -7  13 83.8183 31.8936   2
   5  -7  14 37.0667 31.7864   2
   5  -7  15 42.3762 27.7639   2
   5   8 -19 64.1878 41.3359   2
   5   8 -18 24.0184 33.5223   2
   5   8 -17 37.9090 31.5678   2
   5   8 -16 35.5072 34.5992   2
  -5  -8  15 35.5451 29.6147   2
   5   8 -15 29.3067 31.7583   2
   5   8 -14 20.4798 25.5507   2
  -5  -8  14-8.45802 22.1100   2
  -5  -8  13 45.8061 26.6783   2
   5   8 -13-3.52423 27.3033   2
  -5  -8  12 32.0831 24.6462   2
   5   8 -12 14.6396 26.5715   2
  -5  -8  11 942.011 52.2691   2
   5   8 -11 925.717 53.2272   2
  -5  -8  10 320.665 34.1483   2
   5   8 -10 322.452 35.0316   2
   5   8  -9 595.197 39.5163   2
  -5  -8   9 619.305 40.1258   2
   5   8  -8 354.521 31.8750   2
   5  -8  -7 23.8152 14.6766   2
   5   8  -7 20.0645 17.9066   2
   5  -8  -6 227.834 22.0383   2
   5   8  -6 239.070 26.0820   2
   5  -8  -5 2032.72 64.1072   2
   5   8  -5 2162.65 67.2224   2
   5  -8  -4 570.234 32.9162   2
   5   8  -4 594.756 33.2212   2
   5   8  -3 340.675 25.5709   2
   5  -8  -3 344.523 27.3419   2
   5  -8  -3 359.353 31.6096   1
   5  -8  -2 1944.40 70.8362   1
   5  -8  -2 2058.10 67.0251   2
   5   8  -2 2089.20 60.9369   2
   5  -8  -1 1803.63 63.5026   2
   5  -8  -1 1901.17 67.8902   1
   5   8  -1 1823.25 54.4095   2
   5  -8   0 1045.09 47.2643   2
   5  -8   0 1030.07 49.4611   1
   5   8   0 971.072 35.8966   2
   5  -8   1 30.5720 19.2325   2
   5  -8   1 40.5485 21.5774   1
   5  -8   2 207.434 26.8370   2
   5  -8   2 172.067 26.4001   1
   5  -8   3 200.402 28.1582   2
   5  -8   4 151.976 26.2111   2
   5  -8   5 94.1837 25.9798   2
   5  -8   6 777.277 48.4405   2
   5  -8   7 53.0519 25.0357   2
   5  -8   8 18.1272 23.0373   2
   5  -8   9 11.4196 24.1949   2
   5  -8  10 82.9262 31.0021   2
   5  -8  11 387.961 42.1666   2
   5  -8  12 119.400 33.9843   2
   5  -8  13 144.259 33.9059   2
   5  -8  14 15.8847 32.9721   2
   5   9 -19 75.5433 41.6952   2
   5   9 -18 107.074 41.3914   2
   5   9 -17 133.530 38.2269   2
   5   9 -16 38.0533 35.2518   2
   5   9 -15 64.8820 31.9653   2
  -5  -9  15 44.4023 29.2444   2
  -5  -9  14 15.5344 29.5033   2
   5   9 -14 4.26232 29.4375   2
  -5  -9  13 180.966 32.2667   2
   5   9 -13 148.208 31.9019   2
  -5  -9  12 517.392 43.2094   2
   5   9 -12 577.710 47.4650   2
  -5  -9  11 107.442 26.7029   2
   5   9 -11 145.132 30.4159   2
  -5  -9  10 84.3274 24.4965   2
   5   9 -10 52.2354 24.0279   2
  -5  -9   9 59.7545 22.4016   2
   5   9  -9 32.0257 23.2999   2
   5   9  -8 603.300 39.8623   2
   5   9  -7 541.311 36.2397   2
   5   9  -6 2793.41 85.0140   2
   5  -9  -5 262.069 24.2740   2
   5   9  -5 251.151 26.8608   2
   5   9  -4 389.101 29.5155   2
   5  -9  -4 340.011 27.9938   2
   5  -9  -4 385.705 36.7730   1
   5  -9  -3-4.42581 19.8188   1
   5  -9  -3-7.33436 17.1421   2
   5   9  -3 8.90404 15.4335   2
   5  -9  -2 2639.75 89.7331   1
   5   9  -2 2875.21 76.6996   2
   5  -9  -2 2809.20 83.7577   2
   5   9  -1 201.895 19.9425   2
   5  -9  -1 141.356 24.3972   1
   5  -9  -1 196.195 24.8655   2
   5  -9   0 242.524 29.4009   1
   5  -9   0 236.027 26.2148   2
   5  -9   1 13.4707 18.4133   2
   5  -9   1-2.64460 21.7389   1
   5  -9   2 291.486 30.1667   2
   5  -9   2 270.460 32.5088   1
   5  -9   3 230.477 29.7610   2
   5  -9   4 93.9540 26.9430   2
   5  -9   5 281.853 34.4303   2
   5  -9   6-13.0048 24.0617   2
   5  -9   7 76.0605 25.3891   2
   5  -9   8 516.292 44.3225   2
   5  -9   9-2.08260 27.4150   2
   5  -9  10 425.222 48.0396   2
   5  -9  11 77.7937 33.1214   2
   5  -9  12-33.2278 28.9498   2
   5  -9  13 14.2077 33.6267   2
   5  -9  14 85.0000 37.0918   2
   5  10 -17 11.8938 32.9079   2
   5  10 -16 116.130 34.5621   2
   5  10 -15-20.6658 31.9859   2
   5  10 -14 198.663 38.6211   2
  -5 -10  14 240.010 37.0043   2
   5  10 -13 39.0886 32.6165   2
  -5 -10  13-18.7606 30.3790   2
  -5 -10  12 11.9804 26.9544   2
   5  10 -12 60.5908 30.1687   2
  -5 -10  11 32.8338 25.1543   2
   5  10 -11 37.3956 29.7470   2
   5  10 -10 381.055 40.2858   2
  -5 -10  10 379.256 38.1114   2
   5  10  -9 193.357 29.4472   2
   5  10  -8 202.706 29.4000   2
   5  10  -7 60.5889 23.5126   2
   5  10  -6 60.4572 22.8044   2
   5 -10  -5 56.7295 26.0616   1
   5  10  -5 57.1950 20.8700   2
   5 -10  -4 948.222 44.4871   2
   5 -10  -4 981.356 55.1795   1
   5  10  -4 1041.18 47.0872   2
   5 -10  -3 420.374 36.8609   1
   5 -10  -3 497.709 34.3507   2
   5  10  -3 515.691 32.1769   2
   5 -10  -2 178.744 23.6838   2
   5 -10  -2 181.966 32.6196   1
   5 -10  -1 9.04884 18.1719   2
   5 -10  -1 7.57711 22.8881   1
   5 -10   0 265.380 30.2425   2
   5 -10   0 250.043 31.1982   1
   5 -10   1 15.3540 19.9496   2
   5 -10   1 28.7267 20.6122   1
   5 -10   2 775.614 47.2844   2
   5 -10   2 808.863 50.7908   1
   5 -10   3 47.4677 21.9248   2
   5 -10   4 59.6257 26.5106   2
   5 -10   5 187.449 34.0733   2
   5 -10   6 219.508 34.8964   2
   5 -10   7 88.4402 32.5116   2
   5 -10   8 141.667 34.1289   2
   5 -10   9 52.8261 32.1901   2
   5 -10  10 12.5315 31.4371   2
   5 -10  11-32.9885 32.1482   2
   5 -10  12 93.3724 36.3798   2
   5 -10  13 81.9473 33.7160   2
   5  11 -16 26.7242 33.3988   2
   5  11 -15 3.52683 32.9151   2
   5  11 -14 64.6898 34.9468   2
   5  11 -13-15.3949 33.5181   2
   5  11 -12 141.768 37.2075   2
   5  11 -11 9.38567 28.2261   2
   5  11 -10 120.084 31.8876   2
   5  11  -9 144.021 29.2740   2
   5  11  -8 15.0125 21.2402   2
   5  11  -7 286.134 32.4137   2
   5 -11  -6 358.443 38.6535   1
   5  11  -6 405.792 34.8399   2
   5 -11  -5 136.215 29.0084   1
   5  11  -5 115.657 24.6902   2
   5  11  -4 71.4991 21.2256   2
   5 -11  -4 54.2202 25.8969   1
   5 -11  -3 105.621 26.2994   1
   5 -11  -2 298.474 37.1143   1
   5 -11  -2 281.517 29.5855   2
   5 -11  -1 172.310 30.4671   1
   5 -11  -1 156.178 25.3216   2
   5 -11   0 308.209 33.4531   2
   5 -11   0 306.042 36.8623   1
   5 -11   1 95.6642 25.6141   2
   5 -11   1 92.9275 29.7607   1
   5 -11   2 104.951 26.4391   2
   5 -11   3 26.3516 25.0816   2
   5 -11   4 319.596 36.8486   2
   5 -11   5-28.6192 26.4079   2
   5 -11   6 24.0461 27.0082   2
   5 -11   7-16.1489 27.3854   2
   5 -11   8 35.0665 24.9530   2
   5 -11   9 208.389 39.7951   2
   5 -11  10 43.7297 30.7782   2
   5 -11  11-3.14424 31.0373   2
   5  12 -14 24.5706 31.8590   2
   5  12 -13 105.660 38.2513   2
   5  12 -12 28.4030 33.7878   2
   5  12 -11 65.0733 34.0150   2
   5  12 -10-32.6612 29.3726   2
   5  12  -9 320.679 39.1227   2
   5  12  -8 25.5831 24.6916   2
   5 -12  -7-16.3634 27.6814   1
   5  12  -7-7.40093 24.1705   2
   5 -12  -6 55.2877 30.7639   1
   5 -12  -5 117.148 33.3562   1
   5 -12  -4-31.4215 25.4509   1
   5 -12  -3 223.397 35.1222   1
   5 -12  -2 19.7993 23.7724   1
   5 -12  -1 117.941 29.8014   1
   5 -12   0-0.09659 22.6435   2
   5 -12   0 14.8969 27.3322   1
   5 -12   1 486.720 42.7154   2
   5 -12   1 533.266 50.0050   1
   5 -12   2 115.801 29.0002   2
   5 -12   3 253.713 33.8095   2
   5 -12   4 52.0290 27.7254   2
   5 -12   5 26.1102 25.6871   2
   5 -12   6-41.9086 30.1053   2
   5 -12   7 261.969 40.0833   2
   5 -12   8 165.296 39.1350   2
   5 -12   9-13.6019 36.3906   2
   5 -13  -9 13.1398 29.7021   1
   5 -13  -8 23.3037 31.5298   1
   5 -13  -7 103.913 31.2251   1
   5 -13  -6-11.2344 31.0101   1
   5 -13  -5-17.1815 30.4789   1
   5 -13  -4 32.4299 29.9438   1
   5 -13  -3 108.615 30.7329   1
   5 -13  -2-8.59301 27.8528   1
   5 -13  -1-9.09000 28.4244   1
   5 -13   0 118.946 35.5751   1
   5 -14  -8 13.9362 33.2502   1
   5 -14  -7-0.30605 33.6911   1
   5 -14  -6 59.3929 36.3151   1
   5 -14  -5 0.44306 29.9008   1
   5 -14  -4 31.1677 34.1635   1
   5 -14  -3 21.4969 28.0647   1
   5 -14  -2-6.06201 32.4859   1
   5 -14  -1 34.2288 29.5926   1
   6   0 -19 13.3211 27.0506   2
   6   0 -18 594.276 45.3622   2
   6   0 -17 22.1182 24.9759   2
   6   0 -16 1684.85 68.8166   2
   6   0 -15-19.8536 24.4137   2
   6   0 -14 13.3542 21.8683   2
   6   0 -13-30.2927 23.6005   2
   6   0 -12 1459.17 57.3735   2
   6   0 -11-12.3490 21.2444   2
   6   0 -10 16.5648 19.0215   2
   6   0  -9 21.8233 20.2030   2
   6   0  -8 12579.0 245.663   2
   6   0  -7-17.1266 18.8591   2
   6   0  -6 5912.54 127.746   2
   6   0  -5-8.34266 16.0204   2
   6   0  -4 11125.5 215.479   2
   6   0  -3 11.3626 16.9263   2
   6   0  -2 11805.3 225.701   2
   6   0  -1 21.1124 15.4460   2
   6   0  -1-0.17135 6.37134   1
   6   0   0 20738.2 372.617   2
   6   0   0 19193.0 355.667   1
   6   0   1-4.43117 13.3910   2
   6   0   2 4089.01 94.3458   2
   6   0   3 0.68398 13.5681   2
   6   0   4 4744.24 108.899   2
   6   0   5-9.40596 13.8836   2
   6   0   6 3.31441 14.4989   2
   6   0   7-6.18863 14.0301   2
   6   0   8 2030.87 65.7207   2
   6   0   9-25.3849 15.8199   2
   6   0  10 383.047 31.1474   2
   6   0  11-12.1076 17.5536   2
   6   0  12 156.213 24.8401   2
   6   1 -20 161.440 35.3964   2
   6   1 -19 364.831 41.7905   2
   6  -1 -18 123.881 29.5447   2
   6   1 -18 159.197 34.5706   2
   6  -1 -17 142.365 28.8756   2
   6   1 -17 134.714 29.6065   2
   6  -1 -16 715.761 45.2149   2
   6   1 -16 753.616 48.8087   2
   6  -1 -15-9.54692 20.4484   2
   6   1 -15-21.6196 25.3440   2
   6  -1 -14 267.190 28.8860   2
   6   1 -14 334.131 32.5600   2
   6  -1 -13-25.1672 21.4879   2
   6   1 -13-5.17070 19.5331   2
   6   1 -12 392.499 34.1475   2
   6  -1 -12 407.100 32.8592   2
   6  -1 -11 40.3875 21.0798   2
   6   1 -11 53.2841 24.0071   2
   6   1 -10 1954.04 65.0006   2
   6  -1 -10 1946.11 62.7441   2
   6   1  -9 42.3965 18.2465   2
   6  -1  -9 56.5705 20.3788   2
   6  -1  -8 908.328 38.9713   2
   6   1  -8 915.471 40.9174   2
   6   1  -7 2488.42 69.5286   2
   6  -1  -7 2451.70 68.0223   2
   6   1  -6 7478.62 153.330   2
   6  -1  -6 7161.61 151.764   2
   6   1  -5 5484.25 119.887   2
   6  -1  -5 5518.11 119.873   2
   6  -1  -4 6876.38 141.990   2
   6   1  -4 6740.55 141.367   2
   6  -1  -3 15778.2 290.188   2
   6   1  -3 15280.2 288.840   2
   6  -1  -2 3427.05 81.6060   2
   6   1  -2 3300.75 80.3614   2
   6  -1  -1 1702.74 51.2959   2
   6  -1  -1 1675.57 42.6831   1
   6   1  -1 1722.35 49.4066   2
   6  -1   0 1470.33 47.7956   2
   6  -1   0 1478.29 38.3036   1
   6   1   0 1433.98 45.0786   2
   6  -1   1 4228.55 99.0121   2
   6   1   1 4233.33 95.5342   2
   6   1   2 3408.30 81.3142   2
   6  -1   2 3429.60 85.0321   2
   6  -1   3 194.619 21.7339   2
   6   1   3 161.031 17.5398   2
   6  -1   4 441.290 28.1197   2
   6   1   4 432.474 25.2849   2
   6  -1   5 100.082 18.6393   2
   6   1   5 72.1019 15.0734   2
   6   1   6 856.482 37.6695   2
   6  -1   6 834.848 39.5818   2
   6   1   7 152.604 19.2884   2
   6  -1   7 185.785 22.6783   2
   6   1   8 176.342 20.1105   2
   6  -1   8 160.406 21.6117   2
   6   1   9 148.443 20.2665   2
   6  -1   9 149.751 22.5157   2
   6   1  10 189.929 22.3092   2
   6  -1  10 208.372 25.6177   2
   6   1  11 420.469 30.1011   2
   6  -1  11 443.304 34.4174   2
   6  -1  12 724.872 44.3369   2
   6  -1  13 1.38807 21.6611   2
   6   2 -20 131.872 36.5700   2
   6   2 -19 359.324 41.2922   2
   6   2 -18 99.5855 31.8854   2
   6  -2 -17 1679.51 66.9604   2
   6   2 -17 1769.78 75.2848   2
   6  -2 -16 109.793 25.4732   2
   6   2 -16 114.749 28.9536   2
   6   2 -15-1.61942 23.2384   2
   6  -2 -15-11.9452 20.0646   2
   6  -2 -14 1002.12 47.1503   2
   6   2 -14 913.919 49.7322   2
   6  -2 -13 1466.14 55.8786   2
   6   2 -13 1332.72 58.2312   2
   6  -2 -12 11646.8 238.220   2
   6   2 -12 11879.7 244.639   2
   6   2 -11 85.4578 24.4510   2
   6  -2 -11 35.3819 20.4550   2
   6   2 -10 406.283 31.6543   2
   6  -2 -10 407.862 29.1728   2
   6   2  -9 968.105 44.7164   2
   6  -2  -9 1001.45 41.6726   2
   6   2  -8 18.8992 20.2811   2
   6  -2  -8 9.22255 17.2476   2
   6   2  -7 3372.51 85.9331   2
   6  -2  -7 3214.78 82.3949   2
   6   2  -6 2070.90 60.7990   2
   6  -2  -6 1991.07 59.6392   2
   6   2  -5-4.42901 14.1482   2
   6  -2  -5-3.40919 15.6303   2
   6  -2  -4-5.20372 14.3056   2
   6   2  -4 30.2352 15.1022   2
   6  -2  -3 1458.72 47.5269   2
   6   2  -3 1392.82 45.5897   2
   6  -2  -2 35.3412 15.5738   2
   6   2  -2 23.3187 15.0156   2
   6  -2  -1 8390.34 161.592   1
   6  -2  -1 8335.49 169.392   2
   6   2  -1 8244.62 164.567   2
   6   2   0-2.27706 12.1532   2
   6  -2   0 3.41362 9.20241   1
   6  -2   0-6.01768 15.5573   2
   6   2   1 1421.74 43.7900   2
   6  -2   1 1440.08 48.6524   2
   6  -2   1 1441.39 41.4993   1
   6  -2   2 805.877 36.7375   2
   6   2   2 791.490 31.8707   2
   6  -2   3 1399.69 50.6863   2
   6   2   3 1448.34 44.8431   2
   6  -2   4 5599.31 129.248   2
   6   2   4 5580.75 119.237   2
   6   2   5 1567.00 48.3790   2
   6  -2   5 1569.93 56.2519   2
   6  -2   6 65.8958 20.0867   2
   6   2   6 65.2205 14.8449   2
   6  -2   7 1080.01 47.3925   2
   6   2   7 1056.50 39.2878   2
   6   2   8 308.123 23.4745   2
   6  -2   8 294.338 28.6583   2
   6   2   9 1514.56 51.5548   2
   6  -2   9 1545.42 61.7628   2
   6  -2  10 442.834 35.7921   2
   6  -2  11 17.1622 19.4134   2
   6  -2  12-7.69169 19.9625   2
   6  -2  13 293.001 34.4052   2
   6  -2  14 51.5056 25.4932   2
   6   3 -20 173.305 37.2819   2
   6   3 -19 121.223 32.6954   2
   6   3 -18-33.4856 26.6656   2
   6   3 -17 314.456 38.5257   2
   6   3 -16 32.4077 25.0216   2
   6  -3 -16 27.7326 21.0266   2
   6  -3 -15 3907.91 105.667   2
   6   3 -15 4077.28 117.694   2
   6   3 -14 230.992 30.9262   2
   6  -3 -14 247.274 27.3577   2
   6   3 -13 154.157 28.1348   2
   6  -3 -13 130.086 23.3210   2
   6   3 -12 213.759 29.1774   2
   6  -3 -12 178.124 23.3127   2
   6   3 -11 163.805 27.7950   2
   6  -3 -11 162.501 23.2085   2
   6   3 -10-5.64855 22.3286   2
   6  -3 -10 12.8798 18.3801   2
   6   3  -9 9582.17 200.513   2
   6  -3  -9 9561.34 194.155   2
   6   3  -8 1936.97 63.7560   2
   6  -3  -8 2008.63 60.3824   2
   6   3  -7 2110.43 65.3723   2
   6  -3  -7 2247.83 63.9287   2
   6  -3  -6 290.265 24.5788   2
   6   3  -6 239.136 23.4054   2
   6   3  -5 4370.02 103.358   2
   6  -3  -5 4544.96 103.534   2
   6   3  -4 74.7149 15.2668   2
   6  -3  -4 121.437 19.8380   2
   6   3  -3 5427.74 118.027   2
   6  -3  -3 5495.57 120.523   2
   6  -3  -2 57.7603 16.5518   2
   6   3  -2 63.5209 14.8241   2
   6  -3  -1 2339.54 62.7578   1
   6  -3  -1 2471.39 67.8883   2
   6   3  -1 2396.84 62.1722   2
   6   3   0 161.681 16.6816   2
   6  -3   0 148.233 15.8050   1
   6  -3   0 163.877 20.8051   2
   6  -3   1 6115.92 131.107   1
   6  -3   1 6555.64 139.846   2
   6   3   1 6417.18 129.113   2
   6   3   2 28.9687 12.8305   2
   6  -3   2 71.3374 20.3083   2
   6  -3   3 478.363 31.8123   2
   6   3   3 483.984 23.3841   2
   6  -3   4 35.9034 16.9328   2
   6   3   4 11.0487 11.0996   2
   6  -3   5 1133.80 49.3403   2
   6   3   5 1096.30 37.6235   2
   6  -3   6 15.1587 17.8486   2
   6   3   6 5.32049 10.5017   2
   6  -3   7 2992.45 89.3389   2
   6   3   7 2967.26 73.2986   2
   6  -3   8 31.8922 19.0075   2
   6  -3   9 90.3967 21.4934   2
   6  -3  10 197.601 28.5492   2
   6  -3  11 439.315 38.7549   2
   6  -3  12 16.3881 21.9810   2
   6  -3  13 73.4871 27.0654   2
   6  -3  14-16.3998 26.8740   2
   6   4 -20-37.2098 31.3811   2
   6   4 -19 174.147 35.7371   2
   6   4 -18-4.97543 27.4592   2
   6   4 -17 530.328 47.1955   2
   6   4 -16 30.4552 27.8915   2
   6   4 -15 129.153 30.0276   2
   6   4 -14 13.8359 22.3351   2
   6  -4 -14 26.6296 20.3867   2
   6   4 -13 4240.68 118.196   2
   6  -4 -13 4230.71 106.340   2
   6  -4 -12 1189.06 48.2119   2
   6   4 -12 1210.32 55.1832   2
   6   4 -11 4228.96 112.910   2
   6  -4 -11 4128.82 102.074   2
   6  -4 -10-6.71856 18.0313   2
   6   4 -10 18.9288 23.1745   2
   6  -4  -9 14.7078 17.7312   2
   6   4  -9 29.4190 19.4180   2
   6  -4  -8 497.441 30.4691   2
   6   4  -8 545.292 34.4785   2
   6   4  -7 6298.79 142.040   2
   6  -4  -7 6376.83 137.562   2
   6  -4  -6 185.127 22.4426   2
   6   4  -6 202.495 23.1416   2
   6  -4  -5 246.483 23.7922   2
   6   4  -5 259.641 24.5387   2
   6   4  -4 388.720 26.3005   2
   6  -4  -4 418.760 27.3619   2
   6   4  -3 709.889 32.5131   2
   6  -4  -3 713.597 34.8053   2
   6   4  -2 2855.90 72.5867   2
   6  -4  -2 2937.71 77.9862   2
   6  -4  -1 1156.12 45.7203   2
   6  -4  -1 1229.52 43.6984   1
   6   4  -1 1238.17 40.5403   2
   6   4   0 21.1517 13.2498   2
   6  -4   0 31.7373 13.5160   1
   6  -4   0 45.6893 18.0739   2
   6   4   1 164.134 15.8882   2
   6  -4   1 152.093 22.0153   2
   6  -4   1 151.697 18.5108   1
   6  -4   2 12.7660 13.4370   1
   6   4   2-5.55218 11.5097   2
   6  -4   2-1.03685 18.2751   2
   6  -4   3 2977.63 82.8713   2
   6   4   3 2651.43 65.3169   2
   6  -4   4 41.7653 19.2978   2
   6   4   4 43.2319 11.3695   2
   6  -4   5 124.380 22.2630   2
   6   4   5 109.141 13.5760   2
   6  -4   6 827.500 44.0734   2
   6  -4   7 100.308 23.3259   2
   6  -4   8 245.096 30.4672   2
   6  -4   9 930.146 50.6276   2
   6  -4  10 49.1674 23.6622   2
   6  -4  11 340.524 36.5179   2
   6  -4  12 1.41291 22.2692   2
   6  -4  13 191.791 32.1597   2
   6  -4  14 91.0024 31.3780   2
   6   5 -20-16.7067 35.3077   2
   6   5 -19 1.62969 33.4857   2
   6   5 -18 45.1422 32.2747   2
   6   5 -17 24.0645 28.8877   2
   6   5 -16 1379.03 69.7590   2
   6   5 -15 706.352 49.3168   2
   6   5 -14 1289.44 62.6726   2
   6   5 -13 200.912 32.8093   2
   6   5 -12 386.205 36.5905   2
   6  -5 -12 352.808 27.3496   2
   6  -5 -11-2.86335 16.9770   2
   6   5 -11 10.0423 21.5441   2
   6   5 -10 6200.90 145.950   2
   6  -5 -10 5830.75 131.950   2
   6   5  -9 2019.08 69.2180   2
   6  -5  -9 2036.77 61.6341   2
   6   5  -8 6311.40 142.429   2
   6  -5  -8 5874.25 132.728   2
   6   5  -7 1552.13 56.9324   2
   6  -5  -7 1610.12 52.7847   2
   6  -5  -6 78.6566 18.0871   2
   6   5  -6 91.9377 19.8983   2
   6  -5  -5 2656.22 73.4512   2
   6   5  -5 2643.89 74.2146   2
   6   5  -4 1479.45 50.7565   2
   6  -5  -4 1576.29 52.6169   2
   6   5  -3 622.772 30.7788   2
   6  -5  -3 587.757 33.1985   2
   6   5  -2 930.395 36.6301   2
   6  -5  -2 978.693 41.7166   2
   6  -5  -1 1192.79 46.7528   1
   6  -5  -1 1275.94 48.9966   2
   6   5  -1 1235.71 41.3773   2
   6  -5   0 2241.14 67.7077   1
   6  -5   0 2403.53 72.1747   2
   6   5   0 2287.43 59.8015   2
   6  -5   1 1307.22 48.8697   1
   6  -5   1 1309.81 52.1959   2
   6   5   1 1381.60 40.8676   2
   6  -5   2 318.688 25.0850   1
   6   5   2 277.571 17.8198   2
   6  -5   2 307.108 28.7078   2
   6   5   3-3.03726 10.0709   2
   6  -5   3-3.89119 18.3238   2
   6  -5   4 1752.91 65.3421   2
   6  -5   5 1268.57 55.2197   2
   6  -5   6 885.515 48.0452   2
   6  -5   7 732.488 45.2654   2
   6  -5   8 711.124 44.7508   2
   6  -5   9 156.165 28.1735   2
   6  -5  10-13.9756 23.2566   2
   6  -5  11 166.477 33.3619   2
   6  -5  12 18.6477 26.1795   2
   6  -5  13 113.159 32.0391   2
   6  -5  14 28.0201 29.0708   2
   6   6 -20-12.4009 38.2613   2
   6   6 -19 19.1558 35.1181   2
   6   6 -18 118.814 36.8970   2
   6   6 -17 27.3330 28.9151   2
   6   6 -16 219.099 38.7055   2
   6   6 -15 186.662 35.8753   2
   6   6 -14 347.703 38.8793   2
   6   6 -13 2.89831 24.1699   2
   6   6 -12 2812.40 93.0521   2
   6  -6 -11 2831.48 78.7132   2
   6   6 -11 3193.77 96.2195   2
   6  -6 -10 464.166 29.3478   2
   6   6 -10 546.816 38.7916   2
   6  -6  -9 748.629 35.6370   2
   6   6  -9 779.306 43.4309   2
   6  -6  -8 1970.31 60.4437   2
   6   6  -8 1916.88 67.1876   2
   6  -6  -7 13.8292 16.2160   2
   6   6  -7 39.0842 21.9695   2
   6   6  -6 995.199 45.1147   2
   6  -6  -6 1067.35 43.6312   2
   6   6  -5 247.591 24.6878   2
   6  -6  -5 244.870 24.1339   2
   6   6  -4 17.4959 16.5957   2
   6  -6  -4 47.3428 18.3086   2
   6   6  -3 4394.82 103.880   2
   6  -6  -3 4503.19 109.515   2
   6   6  -2 310.260 23.8322   2
   6  -6  -2 353.870 28.9088   1
   6  -6  -2 333.457 27.9986   2
   6  -6  -1-3.89412 17.0257   1
   6  -6  -1-26.3454 17.4601   2
   6   6  -1-5.25535 14.4675   2
   6  -6   0 1964.10 64.5336   1
   6  -6   0 2077.95 67.9369   2
   6   6   0 2009.77 54.7483   2
   6  -6   1 3388.68 93.4088   1
   6  -6   1 3548.83 97.3783   2
   6   6   1 3433.71 78.3482   2
   6  -6   2 1580.24 60.9518   2
   6  -6   2 1539.35 57.2007   1
   6  -6   3 185.920 26.6165   2
   6  -6   4 2484.09 81.0935   2
   6  -6   5 3.03894 19.8090   2
   6  -6   6 81.6902 23.9115   2
   6  -6   7 37.1050 21.5133   2
   6  -6   8 670.704 46.1289   2
   6  -6   9 63.0306 25.0816   2
   6  -6  10 427.884 41.6064   2
   6  -6  11-41.0618 26.2893   2
   6  -6  12-42.5160 30.5670   2
   6  -6  13 94.5299 34.3592   2
   6  -6  14 102.874 33.8979   2
   6   7 -20 417.485 52.9100   2
   6   7 -19 59.9549 33.9479   2
   6   7 -18 78.1623 33.2883   2
   6   7 -17 64.7484 29.9734   2
   6   7 -16 70.8455 34.3595   2
   6   7 -15-8.54779 26.6794   2
   6   7 -14 229.865 37.2651   2
   6   7 -13 26.7203 28.3157   2
   6   7 -12 324.272 37.2906   2
   6   7 -11 658.768 44.1533   2
   6   7 -10 543.888 41.1870   2
   6   7  -9 153.704 27.1847   2
   6  -7  -9 192.174 21.0701   2
   6   7  -8 129.373 24.4950   2
   6  -7  -8 106.077 19.4486   2
   6   7  -7 25.6053 19.6094   2
   6  -7  -7-0.05535 14.9333   2
   6   7  -6 2289.92 71.8352   2
   6  -7  -6 2256.80 68.4829   2
   6   7  -5 0.30483 17.9863   2
   6  -7  -5 7.53806 15.8372   2
   6  -7  -4 3972.04 102.597   2
   6   7  -4 4086.05 101.320   2
   6   7  -3 283.826 24.4776   2
   6  -7  -3 262.787 26.7019   2
   6   7  -2 1007.12 39.9286   2
   6  -7  -2 1007.53 47.9357   1
   6  -7  -2 1001.51 45.0961   2
   6   7  -1 728.761 31.7867   2
   6  -7  -1 673.238 39.1822   1
   6  -7  -1 627.864 37.9281   2
   6  -7   0 825.495 43.8346   1
   6  -7   0 828.147 44.0335   2
   6   7   0 850.759 33.4001   2
   6  -7   1 51.2832 19.0142   2
   6  -7   1 34.2205 17.5784   1
   6  -7   2 2004.15 72.0530   2
   6  -7   2 2098.55 72.0754   1
   6  -7   3 14.5504 19.3704   2
   6  -7   4 100.249 26.3437   2
   6  -7   5 34.2128 22.4157   2
   6  -7   6 1013.58 55.0485   2
   6  -7   7 121.374 27.4940   2
   6  -7   8 3.01738 22.0770   2
   6  -7   9-17.4855 26.6640   2
   6  -7  10 338.910 40.1228   2
   6  -7  11 1.38700 24.4792   2
   6  -7  12 234.391 39.1560   2
   6  -7  13 8.54268 32.2227   2
   6  -7  14 4.93999 29.7964   2
   6   8 -19 13.5309 40.0584   2
   6   8 -18 150.929 41.0334   2
   6   8 -17 85.6223 32.7592   2
   6   8 -16 266.451 42.0188   2
   6   8 -15 6.23355 30.6555   2
   6   8 -14 60.2031 31.4325   2
   6   8 -13 289.765 37.3816   2
   6   8 -12 72.3236 26.6321   2
   6   8 -11 13.9169 25.0632   2
   6   8 -10-44.4284 23.5991   2
   6   8  -9 214.483 28.4537   2
   6   8  -8 191.525 27.5330   2
   6  -8  -8 185.266 21.4371   2
   6   8  -7 451.243 34.1580   2
   6  -8  -7 456.670 30.5844   2
   6   8  -6 396.201 31.5680   2
   6  -8  -6 379.599 29.0528   2
   6   8  -5 299.941 27.8809   2
   6  -8  -5 290.130 26.3930   2
   6   8  -4 116.751 20.2493   2
   6  -8  -4 131.724 20.7634   2
   6   8  -3 240.837 23.6504   2
   6  -8  -3 231.960 25.8068   2
   6  -8  -3 283.920 31.0905   1
   6   8  -2 458.051 27.8729   2
   6  -8  -2 453.339 36.5167   1
   6  -8  -2 470.320 33.8407   2
   6   8  -1 1620.82 51.4282   2
   6  -8  -1 1536.47 63.4182   1
   6  -8  -1 1616.79 62.7597   2
   6  -8   0 1591.30 63.4108   1
   6  -8   0 1583.10 62.5401   2
   6  -8   1 39.0319 19.1996   2
   6  -8   1 44.5256 22.0199   1
   6  -8   2 9.25322 21.0416   1
   6  -8   2 6.16381 20.0020   2
   6  -8   3 388.466 36.4238   2
   6  -8   4 1093.05 56.0399   2
   6  -8   5 927.155 53.4725   2
   6  -8   6 38.7284 24.5616   2
   6  -8   7 532.916 45.8278   2
   6  -8   8 120.695 29.3181   2
   6  -8   9 415.729 44.1268   2
   6  -8  10 153.606 30.6640   2
   6  -8  11 25.8084 30.0434   2
   6  -8  12 47.1671 32.1641   2
   6  -8  13 50.2274 36.6306   2
   6   9 -19 132.829 46.8459   2
   6   9 -18 9.45092 36.0462   2
   6   9 -17 11.9262 30.6613   2
   6   9 -16 20.3591 34.5254   2
   6   9 -15 18.8506 29.1269   2
   6   9 -14 189.337 38.5616   2
   6   9 -13 41.3710 30.0113   2
   6   9 -12 91.8115 30.4800   2
   6   9 -11 7.84558 25.1457   2
   6   9 -10-1.96491 24.8731   2
   6   9  -9 297.429 33.1563   2
   6   9  -8 47.3276 23.5176   2
   6   9  -7 98.2051 24.9216   2
   6   9  -6 248.900 27.2888   2
   6  -9  -6 208.561 24.4891   2
   6   9  -5 2910.16 86.3852   2
   6  -9  -5 2874.68 85.6888   2
   6   9  -4 181.059 24.0057   2
   6  -9  -4 158.993 24.5769   2
   6  -9  -4 150.580 29.2090   1
   6  -9  -3 1540.71 60.9144   2
   6  -9  -3 1520.58 66.8948   1
   6   9  -3 1588.22 55.9844   2
   6   9  -2 18.6217 16.4209   2
   6  -9  -2-2.81071 18.7162   2
   6  -9  -2 23.6006 21.5831   1
   6  -9  -1 66.7496 22.0455   1
   6  -9  -1 70.6794 21.0122   2
   6  -9   0 46.7891 25.9938   1
   6  -9   0 12.6985 19.8652   2
   6  -9   1 1351.01 61.9493   1
   6  -9   1 1280.18 59.0790   2
   6  -9   2 13.6933 23.4825   1
   6  -9   2 56.4580 23.3582   2
   6  -9   3 0.59226 20.8049   2
   6  -9   4 19.6394 22.9935   2
   6  -9   5 158.933 31.2693   2
   6  -9   6-20.8664 27.0378   2
   6  -9   7-18.9398 24.1518   2
   6  -9   8 20.4064 29.6359   2
   6  -9   9-26.8860 30.0379   2
   6  -9  10 74.0209 31.0946   2
   6  -9  11 409.265 49.1635   2
   6  -9  12-3.08585 31.8608   2
   6  -9  13 34.5111 33.8341   2
   6  10 -17 47.2611 38.0817   2
   6  10 -16 37.5846 36.5277   2
   6  10 -15 25.4169 32.8250   2
   6  10 -14 84.4838 31.1500   2
   6  10 -13 167.664 35.8623   2
   6  10 -12 125.923 33.2368   2
   6  10 -11 209.920 32.6582   2
   6  10 -10 225.557 35.3669   2
   6  10  -9 44.4876 27.2811   2
   6  10  -8 309.567 33.0747   2
   6  10  -7 812.549 46.8699   2
   6  10  -6-0.33007 21.0442   2
   6 -10  -5 192.032 35.0048   1
   6  10  -5 126.073 23.4768   2
   6 -10  -5 117.287 22.8226   2
   6  10  -4 45.3536 20.3174   2
   6 -10  -4 34.2298 18.3035   2
   6 -10  -4 10.2710 24.2931   1
   6 -10  -3 670.639 41.0285   2
   6 -10  -3 592.104 44.9477   1
   6  10  -3 704.947 39.1397   2
   6 -10  -2 479.369 36.1426   2
   6 -10  -2 525.811 43.0128   1
   6 -10  -1 850.504 47.8346   2
   6 -10  -1 937.234 53.9957   1
   6 -10   0 170.081 28.2273   2
   6 -10   0 182.959 31.0635   1
   6 -10   1-5.54147 22.6094   2
   6 -10   1-1.96114 21.3940   1
   6 -10   2 46.0166 26.4278   2
   6 -10   3 147.151 31.5112   2
   6 -10   4 37.9161 27.0909   2
   6 -10   5 207.551 34.1185   2
   6 -10   6-46.7944 30.0898   2
   6 -10   7-8.11665 27.2782   2
   6 -10   8 166.791 35.7501   2
   6 -10   9 129.152 33.3786   2
   6 -10  10 48.1260 30.9432   2
   6 -10  11-15.5581 35.4308   2
   6 -10  12-32.8038 37.9721   2
   6  11 -16 125.710 44.0496   2
   6  11 -15 212.457 41.5653   2
   6  11 -14 70.3992 37.7509   2
   6  11 -13 56.6876 33.8190   2
   6  11 -12-28.7399 30.4715   2
   6  11 -11 145.885 33.2291   2
   6  11 -10 156.506 34.9581   2
   6  11  -9 165.828 32.5948   2
   6  11  -8 12.1366 25.2995   2
   6  11  -7 378.697 36.1050   2
   6 -11  -6-13.8000 24.8617   1
   6  11  -6 1.06872 20.8261   2
   6  11  -5 146.398 25.8159   2
   6 -11  -5 87.9326 25.4565   1
   6 -11  -4 636.118 48.4083   1
   6 -11  -3 25.4059 19.4020   2
   6 -11  -3-19.9176 23.0090   1
   6 -11  -2-1.35751 25.9379   1
   6 -11  -2-0.91004 20.1634   2
   6 -11  -1 138.619 26.9616   2
   6 -11  -1 151.739 32.9135   1
   6 -11   0 143.332 27.2288   2
   6 -11   0 106.640 27.2349   1
   6 -11   1 35.4191 25.0573   2
   6 -11   1 45.6908 30.0569   1
   6 -11   2 311.534 36.4771   2
   6 -11   3 35.6693 26.6321   2
   6 -11   4 18.0591 25.6281   2
   6 -11   5 105.935 32.2808   2
   6 -11   6 43.6579 31.3047   2
   6 -11   7 182.666 39.4221   2
   6 -11   8 8.69088 31.6433   2
   6 -11   9 73.2892 35.6762   2
   6 -11  10-28.1476 35.3693   2
   6  12 -13-18.6555 33.1405   2
   6  12 -12 396.940 48.0571   2
   6  12 -11 42.8329 30.0434   2
   6  12 -10-8.58295 25.5971   2
   6  12  -9-53.3227 27.3851   2
   6 -12  -8 177.682 40.4368   1
   6  12  -8 152.038 32.7379   2
   6 -12  -7 41.7111 29.3412   1
   6 -12  -6-7.26514 30.9708   1
   6 -12  -5 44.6053 27.7652   1
   6 -12  -4 18.6142 25.9936   1
   6 -12  -3 33.7524 28.0144   1
   6 -12  -2 52.5747 25.8570   1
   6 -12  -1 36.8271 26.6589   1
   6 -12   0 40.4065 26.3890   2
   6 -12   0 22.7897 25.5923   1
   6 -12   1-1.11029 22.5180   2
   6 -12   2 30.2781 25.9050   2
   6 -12   3 13.6700 26.5334   2
   6 -12   4 156.924 35.0499   2
   6 -12   5-1.46392 25.9892   2
   6 -12   6-32.5217 31.1827   2
   6 -12   7 28.2522 31.0661   2
   6 -12   8 77.2131 31.3515   2
   6 -13 -10 200.583 46.0635   1
   6 -13  -9-10.9638 35.6918   1
   6 -13  -8 252.912 43.2744   1
   6 -13  -7-52.4319 35.8882   1
   6 -13  -6-3.44065 28.9715   1
   6 -13  -5 14.1519 31.7085   1
   6 -13  -4 65.4049 28.1203   1
   6 -13  -3-19.5542 30.2813   1
   6 -13  -2-13.6064 31.0000   1
   6 -13  -1-9.86367 30.4288   1
   6 -13   0 99.2936 35.3061   1
   6 -14  -8 164.054 39.1070   1
   6 -14  -7 72.9897 31.7527   1
   6 -14  -6 26.0693 33.9394   1
   6 -14  -5 53.5108 36.2570   1
   6 -14  -4-26.1666 31.0246   1
   6 -14  -3 67.8740 35.6567   1
   6 -14  -2 78.9168 32.7850   1
   6 -14  -1 32.8461 31.1981   1
   7   0 -19 688.240 51.7889   2
   7   0 -18-17.9223 26.8227   2
   7   0 -17 65.6489 26.1502   2
   7   0 -16-35.0048 26.4648   2
   7   0 -15 3193.64 99.5311   2
   7   0 -14 9.58964 22.9785   2
   7   0 -13 497.043 37.3417   2
   7   0 -12 2.09335 22.7859   2
   7   0 -11 5889.58 140.207   2
   7   0 -10-23.2124 19.3695   2
   7   0  -9 51.1677 22.1523   2
   7   0  -8 8.23796 18.7832   2
   7   0  -7 4296.85 104.803   2
   7   0  -6 3.95164 19.5462   2
   7   0  -5 14939.6 285.131   2
   7   0  -4-21.8148 17.5572   2
   7   0  -3 76.0175 17.1989   2
   7   0  -2-28.2668 17.0074   2
   7   0  -1 7.68367 16.2971   2
   7   0  -1 23.2685 7.01322   1
   7   0   0-3.41377 15.1375   2
   7   0   1 16466.5 311.442   2
   7   0   2 0.50959 15.4098   2
   7   0   3 2587.64 72.5442   2
   7   0   4-14.4802 16.5677   2
   7   0   5 542.114 32.7347   2
   7   0   6-3.39347 15.7390   2
   7   0   7 343.495 28.0421   2
   7   0   8 2.43248 17.0744   2
   7   0   9 92.3319 20.6268   2
   7   0  10-15.2732 17.5159   2
   7   0  11 1267.71 55.9564   2
   7   1 -20 54.1208 33.5445   2
   7   1 -19 15.6673 28.4416   2
   7   1 -18 757.090 54.0749   2
   7  -1 -18 730.650 49.0474   2
   7  -1 -17 1289.94 61.3809   2
   7   1 -17 1325.76 64.9418   2
   7  -1 -16 185.446 31.0233   2
   7   1 -16 152.399 30.1180   2
   7  -1 -15 160.212 29.4182   2
   7   1 -15 138.974 26.9351   2
   7  -1 -14 163.412 26.9937   2
   7   1 -14 211.484 31.5217   2
   7  -1 -13 1317.39 56.7546   2
   7   1 -13 1326.11 58.4100   2
   7  -1 -12 783.343 43.2897   2
   7   1 -12 748.203 42.8415   2
   7  -1 -11 1098.73 49.1625   2
   7   1 -11 1138.37 51.9325   2
   7   1 -10 217.715 28.0450   2
   7  -1 -10 200.567 26.6586   2
   7   1  -9 46.9417 22.9080   2
   7  -1  -9 54.8514 21.2290   2
   7   1  -8 1426.30 53.6843   2
   7  -1  -8 1461.36 53.8426   2
   7   1  -7 5762.06 130.661   2
   7  -1  -7 5669.63 129.262   2
   7  -1  -6 104.632 22.4739   2
   7   1  -6 29.4736 16.7476   2
   7  -1  -5 28.7277 17.0952   2
   7   1  -5 13.1322 17.3835   2
   7  -1  -4 2570.77 71.2060   2
   7   1  -4 2541.89 71.1873   2
   7  -1  -3 1984.35 60.9701   2
   7   1  -3 2014.39 60.1426   2
   7  -1  -2 5242.81 117.879   2
   7   1  -2 5155.37 115.961   2
   7  -1  -1 7112.04 139.735   1
   7  -1  -1 7475.06 154.401   2
   7   1  -1 7390.58 151.674   2
   7  -1   0 4987.68 100.807   1
   7  -1   0 5046.25 115.385   2
   7   1   0 4981.85 112.254   2
   7   1   1 165.271 19.7863   2
   7  -1   1 188.162 21.9129   2
   7  -1   2 168.225 22.4606   2
   7   1   2 159.504 20.0667   2
   7  -1   3 5088.38 119.203   2
   7   1   3 4960.64 114.283   2
   7  -1   4 1967.34 63.6660   2
   7   1   4 1860.52 59.1370   2
   7  -1   5 1496.47 55.6775   2
   7   1   5 1571.51 53.0254   2
   7  -1   6-12.0260 18.9828   2
   7   1   6 38.9411 15.8646   2
   7  -1   7 40.2450 17.7820   2
   7   1   7 44.7641 16.1976   2
   7   1   8 59.5411 17.5130   2
   7  -1   8 34.6376 18.3499   2
   7   1   9 549.378 33.9550   2
   7  -1   9 572.510 38.8816   2
   7   1  10 11.8197 17.1185   2
   7  -1  10-2.86808 19.7120   2
   7  -1  11 60.6547 22.0434   2
   7  -1  12 151.173 26.4985   2
   7   2 -20 466.785 49.0571   2
   7   2 -19 284.886 39.3995   2
   7   2 -18 217.381 37.3065   2
   7   2 -17 108.119 30.7364   2
   7  -2 -17 130.427 27.5746   2
   7  -2 -16 915.280 49.7263   2
   7   2 -16 859.620 52.6130   2
   7   2 -15 497.698 40.5856   2
   7  -2 -15 442.145 35.6549   2
   7  -2 -14 1429.92 58.5327   2
   7   2 -14 1343.39 61.0415   2
   7   2 -13-37.9478 25.7556   2
   7  -2 -13-4.64838 20.5184   2
   7   2 -12 109.724 26.5773   2
   7  -2 -12 71.0630 22.2620   2
   7   2 -11 3572.40 100.427   2
   7  -2 -11 3492.95 95.2008   2
   7   2 -10 764.013 42.5540   2
   7  -2 -10 867.217 42.3551   2
   7   2  -9 4001.72 105.156   2
   7  -2  -9 4096.04 102.882   2
   7   2  -8 234.559 28.2113   2
   7  -2  -8 175.905 25.0338   2
   7   2  -7-5.87882 20.2509   2
   7  -2  -7 17.4120 18.4544   2
   7   2  -6 4039.91 100.070   2
   7  -2  -6 3912.90 98.5241   2
   7   2  -5 960.368 40.2533   2
   7  -2  -5 931.161 41.1175   2
   7  -2  -4 4183.22 101.183   2
   7   2  -4 4213.97 100.588   2
   7  -2  -3-32.5294 17.3601   2
   7   2  -3-1.79524 16.6530   2
   7  -2  -2 341.562 25.6536   2
   7   2  -2 362.988 25.6147   2
   7  -2  -1 47.5467 18.1046   2
   7   2  -1 49.1278 16.5719   2
   7  -2  -1 36.7004 10.6976   1
   7  -2   0 6836.40 137.270   1
   7  -2   0 7036.22 149.848   2
   7   2   0 6682.10 142.904   2
   7   2   1 239.961 21.4023   2
   7  -2   1 219.782 16.3263   1
   7  -2   1 256.943 24.1115   2
   7  -2   2 4945.28 118.608   2
   7   2   2 5011.81 111.821   2
   7  -2   3 259.092 27.1727   2
   7   2   3 195.412 19.9002   2
   7  -2   4 99.6526 20.8115   2
   7   2   4 113.899 17.4079   2
   7  -2   5 829.423 42.5344   2
   7   2   5 761.201 34.4937   2
   7  -2   6 1207.23 53.0696   2
   7   2   6 1269.78 46.3290   2
   7  -2   7 24.9913 21.1553   2
   7   2   7 8.09167 13.6677   2
   7   2   8 436.546 29.1794   2
   7  -2   8 429.308 34.6807   2
   7   2   9 21.3439 14.5158   2
   7  -2   9 15.6731 19.5934   2
   7  -2  10 382.807 34.6978   2
   7  -2  11 135.502 27.2590   2
   7  -2  12 30.6090 24.2402   2
   7  -2  13 89.7634 25.8357   2
   7   3 -20 161.250 41.4532   2
   7   3 -19 81.7616 34.7586   2
   7   3 -18 512.115 46.5458   2
   7   3 -17 195.719 37.4499   2
   7   3 -16 65.7901 28.3586   2
   7  -3 -16 52.7037 24.4115   2
   7  -3 -15 155.677 26.8827   2
   7   3 -15 189.807 30.8195   2
   7   3 -14 1591.52 68.4015   2
   7  -3 -14 1593.86 62.1405   2
   7  -3 -13 319.530 29.5096   2
   7   3 -13 307.699 33.3384   2
   7   3 -12 1093.55 52.9248   2
   7  -3 -12 1018.56 47.4357   2
   7   3 -11 100.889 26.1769   2
   7  -3 -11 128.478 23.7552   2
   7   3 -10 1681.95 63.4076   2
   7  -3 -10 1538.75 57.1543   2
   7   3  -9 1384.87 56.0982   2
   7  -3  -9 1255.91 50.0694   2
   7   3  -8 6669.79 149.373   2
   7  -3  -8 6487.55 145.210   2
   7   3  -7 886.146 42.6543   2
   7  -3  -7 759.288 39.6004   2
   7   3  -6 7440.43 160.417   2
   7  -3  -6 7407.95 159.063   2
   7   3  -5 4877.72 113.310   2
   7  -3  -5 4786.10 113.901   2
   7  -3  -4 23.6783 18.6482   2
   7   3  -4 38.9364 17.3797   2
   7  -3  -3 1586.25 54.0572   2
   7   3  -3 1518.42 50.5833   2
   7  -3  -2 3873.35 97.2692   2
   7   3  -2 3802.69 91.5727   2
   7  -3  -1 623.991 29.1336   1
   7  -3  -1 653.673 34.7424   2
   7   3  -1 646.018 31.6157   2
   7   3   0 6.82609 15.5388   2
   7  -3   0 13.8557 12.0918   1
   7  -3   0-14.3866 18.4019   2
   7   3   1 210.038 19.6080   2
   7  -3   1 193.872 17.7428   1
   7  -3   1 177.587 24.3656   2
   7  -3   2 2125.95 69.5259   2
   7   3   2 2173.80 60.3681   2
   7   3   3 479.367 27.4467   2
   7  -3   3 482.389 34.0354   2
   7   3   4 358.605 23.1588   2
   7  -3   4 340.075 28.9797   2
   7  -3   5 126.146 24.5443   2
   7   3   5 79.4099 14.9839   2
   7  -3   6 12.3115 17.7184   2
   7   3   6 15.4848 12.6151   2
   7   3   7 457.075 26.7663   2
   7  -3   7 413.576 33.5062   2
   7  -3   8 547.274 39.6002   2
   7  -3   9 26.1049 22.7893   2
   7  -3  10 665.664 45.7662   2
   7  -3  11 150.745 28.6649   2
   7  -3  12 89.5277 28.8040   2
   7  -3  13-2.07241 24.7159   2
   7   4 -21 80.3312 39.6273   2
   7   4 -20 188.302 43.5602   2
   7   4 -19 99.6950 37.5341   2
   7   4 -18 21.3169 30.3515   2
   7   4 -17 120.803 35.3208   2
   7   4 -16 280.417 35.2697   2
   7   4 -15 218.611 32.7742   2
   7  -4 -15 185.785 27.5687   2
   7   4 -14 504.658 41.0244   2
   7  -4 -14 460.009 35.0219   2
   7   4 -13 177.594 31.3441   2
   7  -4 -13 143.446 23.5145   2
   7   4 -12 724.203 45.2663   2
   7  -4 -12 692.693 38.2547   2
   7   4 -11 259.771 30.0248   2
   7  -4 -11 224.520 25.9236   2
   7   4 -10 5561.87 136.123   2
   7  -4 -10 5372.25 127.428   2
   7   4  -9 4383.77 113.772   2
   7  -4  -9 4184.09 105.385   2
   7   4  -8 9190.73 194.986   2
   7  -4  -8 8931.23 188.573   2
   7   4  -7 37.4034 21.8703   2
   7  -4  -7-1.34852 18.9360   2
   7   4  -6 53.2579 21.9686   2
   7  -4  -6 48.8617 20.5624   2
   7   4  -5 56.3477 19.0047   2
   7  -4  -5 5.30836 18.9193   2
   7   4  -4 2553.91 72.7949   2
   7  -4  -4 2652.60 75.8427   2
   7  -4  -3 20.5037 18.0733   2
   7   4  -3 50.6856 18.7602   2
   7   4  -2 123.855 19.2722   2
   7  -4  -2 143.040 21.3376   2
   7  -4  -1 309.974 23.4708   1
   7   4  -1 316.204 23.4367   2
   7  -4  -1 279.604 26.1824   2
   7  -4   0 245.162 21.4480   1
   7  -4   0 216.483 25.4910   2
   7   4   0 223.132 20.9991   2
   7  -4   1 608.910 30.6710   1
   7  -4   1 586.442 37.2281   2
   7   4   1 559.896 28.4146   2
   7  -4   2 1123.83 49.7882   2
   7   4   2 1151.11 40.4868   2
   7  -4   3 600.062 37.8960   2
   7   4   3 595.499 28.2210   2
   7  -4   4 2531.88 80.1387   2
   7   4   4 2368.06 62.8891   2
   7  -4   5-11.5597 21.8491   2
   7   4   5 6.93900 11.0663   2
   7  -4   6 2381.65 80.7422   2
   7  -4   7 533.608 39.8600   2
   7  -4   8 253.441 30.3423   2
   7  -4   9 10.5824 23.0864   2
   7  -4  10 185.548 30.3493   2
   7  -4  11 120.395 30.3412   2
   7  -4  12 336.542 38.1227   2
   7  -4  13 61.7138 27.5835   2
   7   5 -21-31.0599 34.4000   2
   7   5 -20 77.6952 34.2723   2
   7   5 -19-18.8816 34.6681   2
   7   5 -18 77.9526 35.1819   2
   7   5 -17 101.694 32.0052   2
   7   5 -16 212.853 37.5201   2
   7   5 -15 88.2758 30.0321   2
   7   5 -14 221.330 34.0879   2
   7   5 -13 1854.50 74.7285   2
   7  -5 -13 1473.70 57.2728   2
   7  -5 -12 4.96612 18.5966   2
   7   5 -12-10.3151 22.6417   2
   7   5 -11 589.129 41.4140   2
   7  -5 -11 575.244 35.1353   2
   7  -5 -10 70.6376 19.2991   2
   7   5 -10 81.0376 23.2303   2
   7  -5  -9 56.1410 19.8611   2
   7   5  -9 111.952 27.1177   2
   7   5  -8 905.675 45.9206   2
   7  -5  -8 867.363 40.7336   2
   7  -5  -7 3815.05 98.7746   2
   7   5  -7 3982.21 103.838   2
   7   5  -6 1960.21 65.8755   2
   7  -5  -6 2009.24 64.4635   2
   7   5  -5 2344.09 71.7438   2
   7  -5  -5 2420.44 72.5795   2
   7   5  -4 818.972 37.8494   2
   7  -5  -4 802.776 39.6641   2
   7   5  -3 681.830 34.9463   2
   7  -5  -3 712.953 39.0645   2
   7  -5  -2 1576.42 55.5327   1
   7  -5  -2 1553.11 57.9418   2
   7   5  -2 1571.84 51.6074   2
   7  -5  -1 243.250 23.2852   1
   7   5  -1 252.688 22.8690   2
   7  -5  -1 218.321 25.5926   2
   7  -5   0 140.791 20.8801   1
   7   5   0 131.744 19.0062   2
   7  -5   0 149.641 24.2310   2
   7  -5   1 838.276 39.4102   1
   7  -5   1 847.991 44.3798   2
   7   5   1 844.154 33.4510   2
   7   5   2 15.6544 12.2911   2
   7  -5   2-24.6653 18.9969   2
   7  -5   3 2008.34 70.7342   2
   7   5   3 1935.36 53.6663   2
   7  -5   4 600.189 40.1099   2
   7  -5   5 23.7649 21.2877   2
   7  -5   6 78.7881 22.4655   2
   7  -5   7 632.029 44.2359   2
   7  -5   8 185.630 30.1713   2
   7  -5   9 301.617 34.4571   2
   7  -5  10 12.2573 23.1810   2
   7  -5  11 23.6745 28.1058   2
   7  -5  12 13.7148 27.4801   2
   7  -5  13 22.6785 29.6638   2
   7   6 -20-4.92615 32.7621   2
   7   6 -19 142.813 36.2713   2
   7   6 -18 48.6637 37.2677   2
   7   6 -17 8.79364 31.5768   2
   7   6 -16-3.40987 32.0367   2
   7   6 -15 392.990 41.4961   2
   7   6 -14 209.799 31.7047   2
   7   6 -13 40.9740 26.2700   2
   7  -6 -12-30.5593 18.1322   2
   7   6 -12-18.3364 26.6791   2
   7   6 -11 2692.25 88.3637   2
   7  -6 -11 2370.63 73.0940   2
   7  -6 -10 68.9202 19.6961   2
   7   6 -10 103.931 27.5010   2
   7   6  -9 1883.35 69.3228   2
   7  -6  -9 1771.44 61.3871   2
   7  -6  -8 146.786 22.3836   2
   7   6  -8 152.934 27.5700   2
   7  -6  -7-0.86478 18.1882   2
   7   6  -7-12.0482 21.3687   2
   7   6  -6 564.420 35.8177   2
   7  -6  -6 526.784 33.5396   2
   7   6  -5 1661.95 58.5473   2
   7  -6  -5 1615.43 58.2088   2
   7   6  -4 265.796 25.9277   2
   7  -6  -4 244.919 26.7056   2
   7   6  -3 537.163 31.0201   2
   7  -6  -3 512.857 34.4244   2
   7   6  -2 659.427 33.4933   2
   7  -6  -2 638.136 38.2022   1
   7  -6  -2 679.999 38.9066   2
   7   6  -1 9.29884 14.1882   2
   7  -6  -1-14.9967 18.7345   2
   7  -6  -1 6.35816 17.5144   1
   7  -6   0 29.2623 17.6179   1
   7   6   0 50.1953 14.7619   2
   7  -6   0 46.3485 21.5296   2
   7  -6   1 2236.95 72.9483   1
   7  -6   1 2361.26 78.3744   2
   7   6   1 2318.42 61.4160   2
   7  -6   2 694.427 42.4330   2
   7  -6   2 648.141 38.3494   1
   7  -6   3-6.67221 19.7857   2
   7  -6   4 231.009 30.1847   2
   7  -6   5 871.497 50.8177   2
   7  -6   6 11.3639 24.0308   2
   7  -6   7 537.703 44.6817   2
   7  -6   8 94.1676 27.7445   2
   7  -6   9 24.1186 27.1946   2
   7  -6  10-25.9152 28.7668   2
   7  -6  11 347.590 42.5056   2
   7  -6  12 114.722 34.2966   2
   7  -6  13 116.975 37.1017   2
   7   7 -20 22.2026 37.6252   2
   7   7 -19 359.447 50.4641   2
   7   7 -18 8.08842 35.8463   2
   7   7 -17 350.463 43.7198   2
   7   7 -16 13.9168 33.0586   2
   7   7 -15 30.6930 30.4695   2
   7   7 -14 191.237 37.5550   2
   7   7 -13 490.477 44.7629   2
   7   7 -12 393.443 38.8043   2
   7   7 -11 350.604 38.1221   2
   7  -7 -10 318.517 27.7109   2
   7   7 -10 326.463 36.2927   2
   7  -7  -9 900.855 43.1113   2
   7   7  -9 986.450 51.6032   2
   7  -7  -8 746.300 38.9877   2
   7   7  -8 828.616 46.2713   2
   7  -7  -7 1268.30 50.8280   2
   7   7  -7 1318.86 55.7464   2
   7   7  -6 427.009 32.5687   2
   7  -7  -6 530.673 33.7380   2
   7   7  -5 22.2312 18.0926   2
   7  -7  -5-0.94916 17.0150   2
   7   7  -4 463.053 31.4309   2
   7  -7  -4 487.099 33.2790   2
   7   7  -3 1699.48 56.6684   2
   7  -7  -3 1576.48 60.7651   2
   7  -7  -3 1684.01 64.5199   1
   7  -7  -2 196.394 26.7157   1
   7  -7  -2 239.082 27.6342   2
   7   7  -2 173.066 20.0689   2
   7  -7  -1 3329.92 98.1123   1
   7  -7  -1 3514.01 100.208   2
   7   7  -1 3449.72 85.9355   2
   7  -7   0 336.827 30.3248   1
   7  -7   0 337.079 32.3792   2
   7   7   0 331.350 22.9602   2
   7  -7   1 11.4117 21.5892   2
   7  -7   1-9.92435 19.2380   1
   7  -7   2 618.614 42.8257   2
   7  -7   2 557.827 37.8307   1
   7  -7   3 1779.93 70.8940   2
   7  -7   4 0.56525 22.1695   2
   7  -7   5 100.223 23.7743   2
   7  -7   6 113.535 26.4148   2
   7  -7   7-0.33357 24.1885   2
   7  -7   8 203.015 34.3222   2
   7  -7   9 223.917 37.7763   2
   7  -7  10 167.290 33.2044   2
   7  -7  11 19.2424 25.1063   2
   7  -7  12-15.1318 30.5988   2
   7  -7  13 74.0831 34.8722   2
   7   8 -19 34.4371 32.0574   2
   7   8 -18 167.994 43.7496   2
   7   8 -17 99.5289 38.1809   2
   7   8 -16 240.038 41.8063   2
   7   8 -15 397.139 44.1425   2
   7   8 -14 114.465 32.8986   2
   7   8 -13 55.8994 26.8464   2
   7   8 -12 58.4763 29.1163   2
   7   8 -11 56.5222 25.7856   2
   7   8 -10 397.625 37.1202   2
   7   8  -9 329.075 33.6957   2
   7  -8  -9 307.393 27.6070   2
   7   8  -8 100.763 26.4094   2
   7  -8  -8 100.609 21.0926   2
   7   8  -7 170.418 26.6939   2
   7  -8  -7 149.589 23.8754   2
   7  -8  -6 1586.67 60.3018   2
   7   8  -6 1652.62 62.3291   2
   7  -8  -5 591.580 37.4405   2
   7   8  -5 561.729 36.3060   2
   7   8  -4 580.461 35.3246   2
   7  -8  -4 534.277 36.1465   2
   7  -8  -4 598.680 41.5207   1
   7  -8  -3 424.817 36.3943   1
   7   8  -3 484.158 31.1057   2
   7  -8  -3 428.770 33.3558   2
   7  -8  -2 40.4959 22.3480   1
   7  -8  -2 3.46910 19.8212   2
   7   8  -2 30.5822 15.6258   2
   7  -8  -1 349.903 33.1062   1
   7  -8  -1 387.746 34.5696   2
   7   8  -1 378.928 26.3396   2
   7  -8   0 751.600 45.7964   1
   7  -8   0 797.773 47.6368   2
   7  -8   1 1175.18 57.0073   2
   7  -8   1 1058.65 53.2469   1
   7  -8   2 324.596 34.4722   2
   7  -8   3 1300.85 62.5284   2
   7  -8   4 123.341 29.6658   2
   7  -8   5-14.4289 21.7960   2
   7  -8   6 220.964 35.6909   2
   7  -8   7-39.0586 24.6187   2
   7  -8   8-31.5939 30.5964   2
   7  -8   9-16.0751 29.7303   2
   7  -8  10 175.654 35.2535   2
   7  -8  11 30.8919 32.5107   2
   7  -8  12 67.6829 32.3541   2
   7   9 -18 408.218 54.0779   2
   7   9 -17-8.83561 37.0677   2
   7   9 -16 142.773 38.4553   2
   7   9 -15 41.9762 29.1930   2
   7   9 -14 29.4847 29.7631   2
   7   9 -13 152.213 33.8772   2
   7   9 -12 296.830 39.6973   2
   7   9 -11 70.4957 28.4548   2
   7   9 -10 21.8210 23.8724   2
   7   9  -9 93.1177 24.1635   2
   7   9  -8 157.356 28.3371   2
   7   9  -7 149.775 27.6828   2
   7  -9  -7 117.257 22.8977   2
   7   9  -6 263.395 30.2558   2
   7  -9  -6 265.855 28.0586   2
   7   9  -5 252.468 28.4130   2
   7  -9  -5 239.233 28.0099   2
   7  -9  -4 1012.75 50.4209   2
   7   9  -4 1047.06 47.4333   2
   7  -9  -4 894.632 53.0913   1
   7   9  -3 25.9804 17.9057   2
   7  -9  -3 1.36583 20.3670   1
   7  -9  -3-0.91838 19.6701   2
   7  -9  -2 2186.68 81.6556   1
   7  -9  -2 2206.13 79.7646   2
   7  -9  -1 9.58836 23.3532   1
   7  -9  -1 13.3925 20.5695   2
   7  -9   0 305.890 32.2431   2
   7  -9   0 300.836 33.7384   1
   7  -9   1 17.1030 22.9853   2
   7  -9   1-0.19488 21.5635   1
   7  -9   2 71.7020 25.4958   2
   7  -9   3 253.746 33.5393   2
   7  -9   4 1020.31 59.4257   2
   7  -9   5-11.0872 23.5947   2
   7  -9   6 15.5578 25.3830   2
   7  -9   7 76.8709 31.0108   2
   7  -9   8 55.4993 28.6708   2
   7  -9   9 8.88775 30.4890   2
   7  -9  10 21.7869 28.0654   2
   7  -9  11 13.0991 31.8687   2
   7  -9  12 85.5916 37.9575   2
   7  10 -17 4.65796 32.1629   2
   7  10 -16 194.382 44.7140   2
   7  10 -15 16.9698 35.4520   2
   7  10 -14 208.910 41.2875   2
   7  10 -13 27.0845 33.4469   2
   7  10 -12 26.5018 31.0916   2
   7  10 -11 44.6898 29.5677   2
   7  10 -10 519.381 46.1277   2
   7  10  -9 115.781 29.4981   2
   7  10  -8 180.895 30.8353   2
   7  10  -7 34.5989 21.9026   2
   7  10  -6 95.2446 24.8625   2
   7  10  -5 108.304 23.6629   2
   7 -10  -5 91.2728 22.7640   2
   7 -10  -5 128.258 25.9333   1
   7  10  -4 254.324 27.7985   2
   7 -10  -4 223.575 32.8089   1
   7 -10  -4 237.914 30.7129   2
   7 -10  -3 53.7052 22.0144   2
   7 -10  -3 93.0240 28.0442   1
   7 -10  -2 29.5724 22.9273   1
   7 -10  -2-0.36709 21.4441   2
   7 -10  -1 70.9444 26.6198   1
   7 -10  -1 92.7374 25.5791   2
   7 -10   0 242.110 32.6872   2
   7 -10   0 260.723 37.2158   1
   7 -10   1 462.446 41.3394   2
   7 -10   1 450.933 43.3130   1
   7 -10   2 256.964 35.6220   2
   7 -10   3 92.5965 30.1033   2
   7 -10   4-50.3756 29.5710   2
   7 -10   5-9.96899 25.5859   2
   7 -10   6 160.303 35.1948   2
   7 -10   7 87.6358 33.2997   2
   7 -10   8 7.22238 32.7882   2
   7 -10   9 107.766 35.1614   2
   7 -10  10 152.428 36.5421   2
   7 -10  11 34.0631 34.4681   2
   7  11 -15-26.1215 32.8931   2
   7  11 -14 3.06832 31.0142   2
   7  11 -13-12.3419 30.8667   2
   7  11 -12 398.213 48.3701   2
   7  11 -11 125.019 34.7343   2
   7  11 -10 15.8804 26.8607   2
   7  11  -9-30.7847 27.5378   2
   7  11  -8 94.3047 30.5597   2
   7 -11  -7 34.0706 31.8517   1
   7  11  -7 40.6286 26.9382   2
   7  11  -6 435.481 39.6830   2
   7 -11  -6 463.364 46.4381   1
   7 -11  -5 25.1135 27.7979   1
   7 -11  -4 8.79254 25.1097   1
   7 -11  -3 252.576 31.5275   2
   7 -11  -3 251.570 35.5355   1
   7 -11  -2 78.8123 29.2454   1
   7 -11  -2 37.3221 22.6473   2
   7 -11  -1 140.381 28.7277   2
   7 -11  -1 118.232 30.0415   1
   7 -11   0 94.4368 25.9601   2
   7 -11   0 115.936 32.7953   1
   7 -11   1 9.76611 25.8277   1
   7 -11   1 40.7163 27.4987   2
   7 -11   2 115.406 30.6580   2
   7 -11   3 17.2810 25.9477   2
   7 -11   4 8.43728 25.0036   2
   7 -11   5 10.0592 25.2748   2
   7 -11   6 22.9266 27.7668   2
   7 -11   7 25.0935 28.5376   2
   7 -11   8 97.9360 32.2952   2
   7 -11   9 41.5603 31.0800   2
   7 -12  -8 133.264 37.4882   1
   7 -12  -7 15.0751 29.1637   1
   7 -12  -6 5.90943 30.9039   1
   7 -12  -5 12.8727 27.5707   1
   7 -12  -4 35.9098 28.2780   1
   7 -12  -3 55.8739 27.5290   1
   7 -12  -2 11.8350 24.7833   1
   7 -12  -1 158.884 31.9363   1
   7 -12   0-68.7089 30.5321   2
   7 -12   0 34.2268 29.2690   1
   7 -12   1 90.6778 31.9722   2
   7 -12   2-19.5787 27.4371   2
   7 -12   3 19.4759 26.5806   2
   7 -12   4 19.7701 31.5317   2
   7 -12   5 149.662 37.6128   2
   7 -12   6 54.2020 32.4093   2
   7 -13 -10-19.6208 38.5991   1
   7 -13  -9 122.245 39.8841   1
   7 -13  -8 47.6989 34.4103   1
   7 -13  -7 73.3448 34.7400   1
   7 -13  -6 19.7794 30.6000   1
   7 -13  -5 160.442 39.5868   1
   7 -13  -4-14.8244 29.9749   1
   7 -13  -3 67.0040 34.0394   1
   7 -13  -2 35.6131 31.3640   1
   7 -13  -1 95.7294 36.1252   1
   7 -14  -7 90.5474 36.7432   1
   7 -14  -6-8.43890 30.5714   1
   7 -14  -5-25.1012 37.2871   1
   7 -14  -4 2.34484 31.0795   1
   7 -14  -3 57.8048 36.8854   1
   7 -14  -2-0.15460 29.7097   1
   7 -14  -1-36.9112 34.5429   1
   8   0 -19-30.7235 29.7657   2
   8   0 -18 1473.80 71.5933   2
   8   0 -17-16.9020 25.3264   2
   8   0 -16 1091.62 58.7298   2
   8   0 -15-5.42587 25.7204   2
   8   0 -14 3505.29 104.604   2
   8   0 -13 4.51184 23.7493   2
   8   0 -12 10600.0 227.173   2
   8   0 -11-67.0920 25.4519   2
   8   0 -10 905.291 46.7290   2
   8   0  -9-8.26385 22.7521   2
   8   0  -8 368.519 33.1458   2
   8   0  -7-25.1634 20.6544   2
   8   0  -6 213.896 26.3764   2
   8   0  -5 11.4315 21.2916   2
   8   0  -4 4136.06 102.876   2
   8   0  -3 40.6383 19.1958   2
   8   0  -2 4765.04 96.2388   1
   8   0  -2 5050.90 115.746   2
   8   0  -1 4.82093 18.7161   2
   8   0  -1-0.36090 7.02014   1
   8   0   0 176.119 21.5158   2
   8   0   1-1.85672 17.9041   2
   8   0   2 2491.50 73.0962   2
   8   0   3 31.4081 18.6097   2
   8   0   4 6068.29 140.995   2
   8   0   5-0.20400 18.2229   2
   8   0   6 349.616 29.2661   2
   8   0   7-1.16931 17.1141   2
   8   0   8 596.365 38.4309   2
   8   0   9 12.8859 19.9432   2
   8   0  10 414.213 35.0721   2
   8   1 -20 141.047 34.8628   2
   8   1 -19 49.7703 32.6560   2
   8  -1 -19 23.3109 27.1345   2
   8   1 -18-9.82161 31.7583   2
   8  -1 -18 20.1365 26.7266   2
   8   1 -17 326.778 39.9231   2
   8  -1 -17 329.882 35.7794   2
   8  -1 -16 1704.65 71.0917   2
   8   1 -16 1698.62 73.8882   2
   8  -1 -15 2288.80 82.3961   2
   8   1 -15 2214.39 84.7956   2
   8  -1 -14 1011.30 51.3349   2
   8   1 -14 1047.78 55.1293   2
   8   1 -13 150.136 27.9713   2
   8  -1 -13 184.616 29.1287   2
   8  -1 -12 687.326 41.9100   2
   8   1 -12 613.015 42.3058   2
   8   1 -11 17.3996 21.2341   2
   8  -1 -11 24.4619 22.1596   2
   8  -1 -10 165.474 28.4478   2
   8   1 -10 123.737 26.0293   2
   8   1  -9 804.273 43.9786   2
   8  -1  -9 781.471 42.8574   2
   8   1  -8 851.668 42.9927   2
   8  -1  -8 897.899 43.4420   2
   8  -1  -7 308.898 29.7885   2
   8   1  -7 356.487 31.0787   2
   8  -1  -6 4205.99 106.978   2
   8   1  -6 4363.70 107.477   2
   8  -1  -5 1804.80 60.5071   2
   8   1  -5 1783.68 60.3767   2
   8  -1  -4 2513.50 74.7562   2
   8   1  -4 2540.41 73.9055   2
   8  -1  -3 540.854 33.5914   2
   8   1  -3 471.148 31.9600   2
   8  -1  -2 498.624 22.3335   1
   8  -1  -2 468.292 31.8596   2
   8   1  -2 535.313 32.0251   2
   8  -1  -1 1571.78 43.3146   1
   8  -1  -1 1712.71 58.0762   2
   8   1  -1 1756.12 56.9967   2
   8  -1   0 3536.56 93.8770   2
   8   1   0 3665.37 91.1245   2
   8  -1   0 3476.39 76.5634   1
   8  -1   1 2076.88 67.6784   2
   8   1   1 2138.70 65.0463   2
   8  -1   2 2024.31 66.8744   2
   8   1   2 2053.89 64.3291   2
   8  -1   3 716.489 39.2255   2
   8   1   3 691.529 36.5514   2
   8  -1   4 174.243 24.0958   2
   8   1   4 205.708 23.2714   2
   8  -1   5 85.8345 20.7492   2
   8   1   5 82.1350 18.1763   2
   8  -1   6 245.484 27.9658   2
   8   1   6 275.235 26.1499   2
   8  -1   7 672.214 40.7077   2
   8   1   7 658.968 37.9664   2
   8  -1   8 34.6243 19.6754   2
   8   1   8 37.6528 18.0778   2
   8   1   9 66.1709 20.2358   2
   8  -1   9 25.1735 21.4088   2
   8  -1  10 49.7955 22.2504   2
   8  -1  11 31.5167 22.1764   2
   8   2 -20 72.8545 35.2097   2
   8   2 -19 168.243 37.7530   2
   8   2 -18-1.31436 30.8913   2
   8  -2 -18 28.1893 26.5150   2
   8   2 -17 428.253 43.8534   2
   8  -2 -17 439.902 40.2466   2
   8   2 -16 24.6369 26.8504   2
   8  -2 -16 45.0359 25.2891   2
   8   2 -15 28.8045 27.8635   2
   8  -2 -15 85.1720 24.3641   2
   8   2 -14 600.990 43.7578   2
   8  -2 -14 663.291 43.2487   2
   8   2 -13 1337.61 61.9240   2
   8  -2 -13 1398.99 58.7568   2
   8   2 -12 380.005 35.0752   2
   8  -2 -12 335.761 32.4609   2
   8   2 -11 2120.47 75.0429   2
   8  -2 -11 2216.67 73.2088   2
   8   2 -10 43.9780 24.6005   2
   8  -2 -10-26.7077 22.1830   2
   8   2  -9 981.336 47.9841   2
   8  -2  -9 1035.75 47.5326   2
   8   2  -8 1589.58 60.0472   2
   8  -2  -8 1643.93 59.8344   2
   8   2  -7 4258.42 106.674   2
   8  -2  -7 3938.86 103.725   2
   8   2  -6 5436.30 126.283   2
   8  -2  -6 5177.98 124.363   2
   8  -2  -5 1397.58 53.6125   2
   8   2  -5 1348.35 51.4332   2
   8  -2  -4 228.571 26.5829   2
   8   2  -4 268.655 26.7081   2
   8  -2  -3 4351.06 106.902   2
   8   2  -3 4142.54 103.977   2
   8  -2  -2 29.0099 19.2594   2
   8  -2  -2 14.8537 11.6065   1
   8   2  -2 21.7879 18.9262   2
   8  -2  -1 1309.35 41.5510   1
   8  -2  -1 1326.60 51.7237   2
   8   2  -1 1318.45 48.6996   2
   8   2   0 137.856 20.3502   2
   8  -2   0 131.036 15.0906   1
   8  -2   0 123.728 21.5432   2
   8   2   1 92.1468 19.0207   2
   8  -2   1 118.213 23.4276   2
   8  -2   2 1717.48 62.8036   2
   8   2   2 1764.52 57.0334   2
   8  -2   3 2560.61 80.8030   2
   8   2   3 2701.40 74.5080   2
   8  -2   4 206.722 26.4524   2
   8   2   4 142.540 19.0148   2
   8  -2   5-0.15581 17.7554   2
   8   2   5 4.58627 14.2149   2
   8  -2   6 1584.46 64.1615   2
   8   2   6 1662.59 57.2322   2
   8  -2   7 37.4482 21.5743   2
   8   2   7 61.1088 17.0519   2
   8   2   8 274.959 26.3098   2
   8  -2   8 226.492 28.8202   2
   8  -2   9 254.908 31.3423   2
   8  -2  10 292.530 34.0616   2
   8  -2  11-9.75542 25.0253   2
   8  -2  12 19.5683 25.3462   2
   8   3 -21 421.994 51.2532   2
   8   3 -20 60.7483 34.1875   2
   8   3 -19-5.94371 34.2338   2
   8   3 -18 56.1344 32.2747   2
   8   3 -17 51.6412 31.4913   2
   8  -3 -17 1.00714 24.5090   2
   8   3 -16 155.035 35.9341   2
   8  -3 -16 180.476 29.5629   2
   8   3 -15 1233.40 63.5461   2
   8  -3 -15 1217.75 56.3975   2
   8   3 -14 56.5749 27.0896   2
   8  -3 -14 44.7553 24.3705   2
   8   3 -13-1.85072 23.1346   2
   8  -3 -13-10.0725 21.7006   2
   8   3 -12-3.13579 24.5291   2
   8  -3 -12 26.3590 22.0101   2
   8   3 -11 341.404 33.5630   2
   8  -3 -11 331.220 30.8222   2
   8   3 -10 60.9821 26.2633   2
   8  -3 -10-10.1993 20.5964   2
   8   3  -9 4959.30 123.030   2
   8  -3  -9 4622.68 117.627   2
   8   3  -8 24.2940 21.2938   2
   8  -3  -8 34.5774 22.3954   2
   8  -3  -7 265.396 27.8881   2
   8   3  -7 245.982 28.0482   2
   8  -3  -6 143.768 25.8435   2
   8   3  -6 168.856 25.6259   2
   8   3  -5 7706.80 166.474   2
   8  -3  -5 7662.07 167.545   2
   8  -3  -4 447.384 32.8585   2
   8   3  -4 359.670 29.7078   2
   8  -3  -3 1523.78 56.3535   2
   8   3  -3 1469.62 53.7915   2
   8  -3  -2 589.740 30.9606   1
   8  -3  -2 687.038 38.4275   2
   8   3  -2 713.518 35.3911   2
   8  -3  -1 1700.39 52.9432   1
   8  -3  -1 1690.04 61.2312   2
   8   3  -1 1785.66 56.7847   2
   8   3   0 51.1217 17.7943   2
   8  -3   0 90.1871 21.4970   2
   8  -3   0 74.7267 14.6487   1
   8  -3   1 1058.87 49.4989   2
   8   3   1 1101.10 42.7455   2
   8  -3   1 1091.77 40.4254   1
   8   3   2 265.625 23.4722   2
   8  -3   2 280.188 29.7270   2
   8  -3   3 188.127 25.6901   2
   8   3   3 233.765 21.5108   2
   8  -3   4 35.4750 19.8509   2
   8   3   4-3.87477 13.9922   2
   8  -3   5 3751.94 107.076   2
   8   3   5 3579.30 91.5941   2
   8  -3   6-13.4786 20.8467   2
   8   3   6-0.38525 14.9031   2
   8  -3   7 465.274 37.7891   2
   8  -3   8-21.0334 19.5201   2
   8  -3   9 74.0501 26.3026   2
   8  -3  10-34.1384 25.6940   2
   8  -3  11 209.936 33.1382   2
   8  -3  12 29.3738 26.0712   2
   8   4 -21 141.879 40.9029   2
   8   4 -20-14.5082 31.8528   2
   8   4 -19 165.392 39.6503   2
   8   4 -18 93.1984 33.6123   2
   8   4 -17 315.605 43.4386   2
   8   4 -16 380.044 43.4476   2
   8   4 -15 79.4465 31.7440   2
   8  -4 -15 67.0867 24.9373   2
   8   4 -14 196.983 31.9223   2
   8  -4 -14 203.574 28.3658   2
   8   4 -13 906.931 53.1505   2
   8  -4 -13 928.240 48.4470   2
   8   4 -12 9.34548 26.3758   2
   8  -4 -12-12.9447 21.7258   2
   8   4 -11 22.6830 25.6129   2
   8  -4 -11 0.77132 20.1960   2
   8   4 -10 69.5882 22.7993   2
   8  -4 -10 64.1615 22.3364   2
   8   4  -9 2224.69 76.3214   2
   8  -4  -9 2153.00 71.3556   2
   8   4  -8 101.167 23.5416   2
   8  -4  -8 125.784 24.1609   2
   8   4  -7 3254.50 92.7831   2
   8  -4  -7 3304.08 91.3509   2
   8  -4  -6 294.806 29.9696   2
   8   4  -6 272.398 30.4257   2
   8  -4  -5 293.560 28.2483   2
   8   4  -5 324.468 29.6390   2
   8  -4  -4 117.825 24.8313   2
   8   4  -4 124.036 22.7479   2
   8  -4  -3 2194.77 71.4776   2
   8   4  -3 2152.67 66.3258   2
   8  -4  -2 86.8367 17.3590   1
   8   4  -2 76.7892 20.1699   2
   8  -4  -2 32.9282 20.6974   2
   8   4  -1 14.9200 17.1265   2
   8  -4  -1 25.4701 14.3470   1
   8  -4  -1 43.9291 22.7569   2
   8  -4   0 525.589 30.8581   1
   8  -4   0 551.576 36.1350   2
   8   4   0 564.139 31.0321   2
   8  -4   1 581.438 38.0302   2
   8   4   1 558.342 30.0627   2
   8  -4   1 539.559 31.0277   1
   8  -4   2 1047.70 50.7146   2
   8   4   2 1152.16 42.3747   2
   8  -4   3 577.325 38.9488   2
   8   4   3 523.914 28.8380   2
   8  -4   4 114.077 25.0279   2
   8   4   4 117.080 17.6684   2
   8  -4   5 55.9958 23.3512   2
   8  -4   6 12.5593 21.0622   2
   8  -4   7 1062.83 56.6254   2
   8  -4   8 177.019 31.1326   2
   8  -4   9 508.700 43.7961   2
   8  -4  10 31.0990 26.2801   2
   8  -4  11-15.5413 27.5504   2
   8  -4  12-7.52451 25.2802   2
   8   5 -21 90.2220 40.4192   2
   8   5 -20 672.475 62.4475   2
   8   5 -19 96.5025 36.1828   2
   8   5 -18-14.7137 33.9661   2
   8   5 -17 89.9990 32.1211   2
   8   5 -16 122.048 30.1843   2
   8   5 -15 266.108 36.7597   2
   8   5 -14 29.8963 27.7059   2
   8  -5 -14 1.59546 20.7486   2
   8   5 -13 47.7885 27.9511   2
   8  -5 -13 15.2880 20.4818   2
   8   5 -12 1245.05 61.0915   2
   8  -5 -12 1138.41 51.4520   2
   8   5 -11 369.429 37.9297   2
   8  -5 -11 285.223 28.7306   2
   8   5 -10 1925.20 72.6907   2
   8  -5 -10 1951.51 67.5511   2
   8   5  -9 1469.35 61.2572   2
   8  -5  -9 1283.72 54.0392   2
   8   5  -8 55.3943 22.6134   2
   8  -5  -8 58.9509 20.6407   2
   8   5  -7 51.5196 23.3880   2
   8  -5  -7 48.7673 20.4516   2
   8   5  -6 919.005 45.1299   2
   8  -5  -6 868.426 44.4028   2
   8   5  -5 2074.89 67.4653   2
   8  -5  -5 1898.27 67.0002   2
   8   5  -4 1541.68 56.3048   2
   8  -5  -4 1621.65 60.7181   2
   8  -5  -3 454.396 33.6018   2
   8   5  -3 414.613 30.5855   2
   8  -5  -2 1460.57 54.8908   1
   8  -5  -2 1541.23 60.3106   2
   8   5  -2 1513.39 52.2270   2
   8   5  -1 47.7027 18.0170   2
   8  -5  -1 33.9667 17.4156   1
   8  -5  -1 7.67233 19.0140   2
   8  -5   0 994.826 43.9652   1
   8  -5   0 1149.04 52.4411   2
   8   5   0 1100.76 42.1798   2
   8  -5   1 1179.60 53.5273   2
   8   5   1 1179.48 42.7896   2
   8  -5   1 1149.22 47.8433   1
   8   5   2 83.8523 16.4583   2
   8  -5   2 53.1033 23.8254   2
   8  -5   3 15.3912 19.7213   2
   8   5   3-10.3459 12.9346   2
   8  -5   4 1314.03 61.4950   2
   8  -5   5 613.207 43.4459   2
   8  -5   6 326.778 35.2408   2
   8  -5   7 284.549 35.9073   2
   8  -5   8 1.99570 22.8873   2
   8  -5   9-13.5754 24.1164   2
   8  -5  10 436.928 45.0307   2
   8  -5  11 78.5186 31.7867   2
   8  -5  12 167.053 37.9505   2
   8   6 -20 15.9009 38.5132   2
   8   6 -19 135.318 40.0603   2
   8   6 -18 202.632 42.5524   2
   8   6 -17 104.570 34.9122   2
   8   6 -16 134.973 36.6630   2
   8   6 -15 91.1839 33.4070   2
   8   6 -14 333.881 38.4616   2
   8   6 -13 219.938 35.6336   2
   8   6 -12 889.304 54.2328   2
   8  -6 -12 819.032 43.5415   2
   8  -6 -11 40.6571 21.2167   2
   8   6 -11 4.81297 23.7903   2
   8  -6 -10 179.607 25.0713   2
   8   6 -10 175.685 29.5168   2
   8  -6  -9 39.8222 19.1246   2
   8   6  -9 62.6553 22.6973   2
   8   6  -8 1628.53 65.7731   2
   8  -6  -8 1635.76 61.3047   2
   8  -6  -7 221.991 26.7239   2
   8   6  -7 248.594 29.6940   2
   8   6  -6 1737.17 63.2928   2
   8  -6  -6 1709.10 63.8102   2
   8   6  -5 933.161 45.2478   2
   8  -6  -5 1036.98 49.0069   2
   8  -6  -4 109.906 21.2947   2
   8   6  -4 103.288 20.8824   2
   8  -6  -3 958.761 47.7771   2
   8  -6  -3 874.457 45.5455   1
   8   6  -3 920.325 41.9745   2
   8  -6  -2 2127.38 71.2824   1
   8  -6  -2 2026.06 72.6910   2
   8   6  -2 2205.84 66.4706   2
   8   6  -1 45.0396 16.9492   2
   8  -6  -1 58.5866 20.1214   1
   8  -6  -1 38.1218 23.1587   2
   8  -6   0 298.505 27.9021   1
   8   6   0 328.914 24.2998   2
   8  -6   0 323.138 32.4673   2
   8   6   1 87.9158 16.4738   2
   8  -6   1 113.046 21.8144   1
   8  -6   1 102.216 23.7891   2
   8  -6   2 525.970 38.7621   2
   8  -6   3 78.8463 25.4647   2
   8  -6   4 558.697 43.4315   2
   8  -6   5 303.198 34.7437   2
   8  -6   6 45.9889 26.8822   2
   8  -6   7 150.098 32.3229   2
   8  -6   8 523.483 46.2045   2
   8  -6   9 46.8366 28.7363   2
   8  -6  10 100.273 33.8948   2
   8  -6  11-0.67402 28.8833   2
   8  -6  12 27.6488 29.9046   2
   8   7 -20 26.1794 40.1549   2
   8   7 -19 79.3678 35.5783   2
   8   7 -18-36.9581 36.1640   2
   8   7 -17-28.9989 32.2289   2
   8   7 -16 825.968 60.6788   2
   8   7 -15-21.9262 29.8667   2
   8   7 -14 746.205 52.9483   2
   8   7 -13 78.2988 31.0332   2
   8   7 -12 88.4122 28.1915   2
   8  -7 -11 10.2900 18.8586   2
   8   7 -11 8.40651 23.6324   2
   8  -7 -10 152.672 24.4148   2
   8   7 -10 155.195 30.2617   2
   8   7  -9 52.5293 24.3595   2
   8  -7  -9 81.4063 21.5479   2
   8   7  -8 50.2922 25.0407   2
   8  -7  -8 36.9486 20.2453   2
   8   7  -7 137.789 25.7426   2
   8  -7  -7 86.6218 22.5914   2
   8   7  -6 1269.33 56.2705   2
   8  -7  -6 1330.67 56.1187   2
   8   7  -5 527.771 36.2727   2
   8  -7  -5 568.338 38.4839   2
   8   7  -4 2454.83 75.3175   2
   8  -7  -4 2365.92 79.7532   2
   8  -7  -3 94.9953 23.4086   1
   8  -7  -3 129.724 25.6993   2
   8   7  -3 93.6447 19.3329   2
   8  -7  -2 751.538 44.2962   1
   8  -7  -2 760.523 45.7183   2
   8   7  -2 740.673 37.7657   2
   8  -7  -1 18.6722 20.5839   1
   8   7  -1 31.4406 16.5637   2
   8  -7  -1 13.8172 21.8272   2
   8  -7   0 1963.62 72.5953   1
   8  -7   0 2082.10 77.0824   2
   8   7   0 1992.05 60.3596   2
   8  -7   1 46.1369 20.2948   1
   8  -7   1 9.66368 23.1110   2
   8  -7   2 693.755 47.2055   2
   8  -7   3 60.9601 24.4698   2
   8  -7   4 112.343 28.0016   2
   8  -7   5 43.3388 21.3802   2
   8  -7   6 173.732 29.7637   2
   8  -7   7 56.2078 29.1694   2
   8  -7   8 35.6134 28.5377   2
   8  -7   9 8.27657 29.9035   2
   8  -7  10-13.0934 29.4765   2
   8  -7  11 132.717 33.4938   2
   8  -7  12 106.207 34.5228   2
   8   8 -19 11.9118 41.1404   2
   8   8 -18 70.3752 35.6589   2
   8   8 -17 192.586 44.0372   2
   8   8 -16 53.7010 37.1184   2
   8   8 -15-16.0252 33.5522   2
   8   8 -14 131.940 36.5303   2
   8   8 -13 276.177 37.1050   2
   8   8 -12 976.429 61.2483   2
   8   8 -11 459.147 43.0549   2
   8   8 -10 11.7536 26.5211   2
   8   8  -9 308.576 34.5253   2
   8  -8  -9 263.137 29.1851   2
   8   8  -8 143.712 26.0285   2
   8  -8  -8 205.663 27.4264   2
   8   8  -7 814.941 47.1277   2
   8  -8  -7 762.616 43.8573   2
   8   8  -6-2.70306 21.0410   2
   8  -8  -6 24.5420 21.8376   2
   8   8  -5 103.807 22.6401   2
   8  -8  -5 93.3207 25.0619   2
   8  -8  -4 121.242 24.5351   2
   8   8  -4 114.266 21.5512   2
   8  -8  -4 87.9102 25.0439   1
   8   8  -3 463.600 31.6585   2
   8  -8  -3 543.703 41.2536   1
   8  -8  -3 430.336 36.3764   2
   8  -8  -2 517.346 40.3681   2
   8  -8  -2 479.611 39.4108   1
   8   8  -2 508.577 32.1013   2
   8  -8  -1 696.312 44.4985   1
   8  -8  -1 810.722 48.8792   2
   8  -8   0 70.0085 24.0354   2
   8  -8   0 91.0113 23.2150   1
   8  -8   1 95.4090 25.7395   1
   8  -8   1 94.9557 28.2448   2
   8  -8   2 115.473 27.1272   2
   8  -8   3 493.583 42.5120   2
   8  -8   4 346.415 39.0782   2
   8  -8   5 56.2239 28.1129   2
   8  -8   6 76.6233 31.0168   2
   8  -8   7-0.12840 25.1256   2
   8  -8   8 3.60963 28.1128   2
   8  -8   9 210.842 40.2064   2
   8  -8  10 117.701 33.3396   2
   8  -8  11-2.57660 31.8608   2
   8   9 -18-90.8663 38.8982   2
   8   9 -17 488.433 58.3307   2
   8   9 -16 43.5578 36.1115   2
   8   9 -15 268.394 45.7290   2
   8   9 -14 25.1109 35.7267   2
   8   9 -13 165.058 35.0163   2
   8   9 -12-21.0821 30.0460   2
   8   9 -11 322.750 39.3782   2
   8   9 -10 45.3732 30.4674   2
   8   9  -9 100.252 27.5076   2
   8   9  -8 58.2316 25.1429   2
   8  -9  -8 41.3742 21.1677   2
   8   9  -7 254.000 32.2462   2
   8  -9  -7 248.799 29.0933   2
   8   9  -6-24.4081 22.4966   2
   8  -9  -6 41.6695 22.1984   2
   8   9  -5 398.737 34.2069   2
   8  -9  -5 401.368 34.6921   2
   8  -9  -5 394.450 39.9615   1
   8  -9  -4-12.9327 21.5292   2
   8  -9  -4-14.0877 21.5366   1
   8   9  -4 2.70237 19.0188   2
   8  -9  -3 51.8536 24.0628   1
   8  -9  -3 8.02503 22.3055   2
   8   9  -3 55.0943 21.4429   2
   8  -9  -2 4.51947 23.7771   1
   8  -9  -2 20.0165 22.8450   2
   8  -9  -1 708.991 48.4737   1
   8  -9  -1 762.408 49.1119   2
   8  -9   0 15.5921 21.2265   2
   8  -9   0 21.9300 25.3491   1
   8  -9   1 301.044 35.9741   1
   8  -9   1 300.579 36.3240   2
   8  -9   2 29.7588 27.2904   2
   8  -9   3 342.415 37.8713   2
   8  -9   4-1.09651 26.8546   2
   8  -9   5 32.6443 29.1255   2
   8  -9   6-5.77745 29.2034   2
   8  -9   7 121.418 36.5954   2
   8  -9   8-5.08601 26.3117   2
   8  -9   9-21.0759 34.8519   2
   8  -9  10 63.0715 31.1262   2
   8  10 -17 53.9224 40.3432   2
   8  10 -16 5.76104 37.8477   2
   8  10 -15-32.8962 37.0975   2
   8  10 -14-19.8653 36.2630   2
   8  10 -13 350.082 43.1883   2
   8  10 -12 19.0644 31.6976   2
   8  10 -11 241.972 41.2946   2
   8  10 -10 56.1110 31.3443   2
   8  10  -9 123.660 30.0294   2
   8  10  -8 22.6565 25.0936   2
   8  10  -7 140.586 28.5131   2
   8 -10  -6 299.774 39.8905   1
   8  10  -6 228.930 31.3330   2
   8 -10  -6 278.910 32.7342   2
   8 -10  -5-29.0380 28.2636   1
   8  10  -5 29.0312 20.9853   2
   8 -10  -5-3.62056 21.2247   2
   8 -10  -4 233.712 35.1603   1
   8 -10  -4 240.979 31.0418   2
   8 -10  -3 185.247 29.4492   2
   8 -10  -3 147.892 29.9171   1
   8 -10  -2 54.2863 27.5605   1
   8 -10  -2 39.2420 24.0414   2
   8 -10  -1 39.6195 22.7570   2
   8 -10  -1 11.3019 24.7867   1
   8 -10   0 33.0019 24.2639   2
   8 -10   0 13.4740 23.3261   1
   8 -10   1 36.3594 26.1927   1
   8 -10   1 76.6427 27.6361   2
   8 -10   2 37.2100 26.3965   2
   8 -10   3 268.014 39.1483   2
   8 -10   4-19.9317 31.0702   2
   8 -10   5 214.259 39.8147   2
   8 -10   6 51.9050 28.3758   2
   8 -10   7 149.822 36.2852   2
   8 -10   8-2.10198 35.7188   2
   8 -10   9 137.844 39.3923   2
   8  11 -14 88.7704 39.8225   2
   8  11 -13-54.9933 37.1930   2
   8  11 -12-33.8507 33.0217   2
   8  11 -11 69.8587 31.0865   2
   8  11 -10 188.642 37.1109   2
   8  11  -9 119.116 30.2594   2
   8  11  -8 69.4800 28.9937   2
   8 -11  -7 23.9220 27.1516   1
   8 -11  -6 12.3439 29.2964   1
   8 -11  -5 321.644 42.1507   1
   8 -11  -4 36.8922 28.8999   1
   8 -11  -3 146.749 34.1276   1
   8 -11  -3 169.439 30.9261   2
   8 -11  -2 58.1941 27.6477   1
   8 -11  -2 56.3681 25.0443   2
   8 -11  -1 1.24084 25.3542   2
   8 -11  -1 12.7100 27.5456   1
   8 -11   0 302.459 38.7146   2
   8 -11   0 274.551 39.8359   1
   8 -11   1 50.2579 25.4275   2
   8 -11   2 0.76589 26.9749   2
   8 -11   3 77.4992 29.9473   2
   8 -11   4 19.4927 29.3991   2
   8 -11   5 107.512 34.0890   2
   8 -11   6 36.6472 29.0393   2
   8 -11   7-19.9535 29.9434   2
   8 -12  -9 1.37402 31.4761   1
   8 -12  -8 443.415 48.9071   1
   8 -12  -7 217.262 40.1080   1
   8 -12  -6 32.5385 30.4325   1
   8 -12  -5-25.6842 33.6273   1
   8 -12  -4-14.1899 29.8843   1
   8 -12  -3 8.15596 27.9996   1
   8 -12  -2 153.679 37.0519   1
   8 -12  -1 53.2748 32.3909   1
   8 -12   0-21.6478 32.3061   1
   8 -12   1-28.1720 30.0402   2
   8 -12   2 134.370 36.6710   2
   8 -12   3 6.59779 30.1189   2
   8 -13 -10 240.053 47.7842   1
   8 -13  -9 48.1219 37.4443   1
   8 -13  -8-62.1928 40.1621   1
   8 -13  -7 77.0103 37.2638   1
   8 -13  -6-25.6653 30.9947   1
   8 -13  -5 30.3499 35.1955   1
   8 -13  -4 242.959 41.4230   1
   8 -13  -3 45.0684 29.8700   1
   8 -13  -2-6.33460 32.1802   1
   8 -13  -1-14.3822 33.8838   1
   8 -14  -6-17.2942 33.2463   1
   8 -14  -5 15.8108 36.8242   1
   8 -14  -4-9.85265 30.7361   1
   8 -14  -3 33.7886 38.8962   1
   8 -14  -2 104.941 36.1649   1
   9   0 -19 16.0194 29.2680   2
   9   0 -18 36.2252 33.0652   2
   9   0 -17 1384.66 68.6857   2
   9   0 -16-45.4340 30.8704   2
   9   0 -15 2282.98 84.8170   2
   9   0 -14 19.4604 26.9156   2
   9   0 -13 91.1416 27.1240   2
   9   0 -12 16.2053 24.3246   2
   9   0 -11 3363.65 99.9377   2
   9   0 -10 5.91341 23.7015   2
   9   0  -9 4177.74 111.439   2
   9   0  -8-20.3605 25.0080   2
   9   0  -7 556.815 38.5422   2
   9   0  -6 0.87196 23.9030   2
   9   0  -5 3762.28 100.982   2
   9   0  -4-3.19634 21.9756   2
   9   0  -3 655.870 38.6899   2
   9   0  -2 19.8999 22.2830   2
   9   0  -1 2639.27 78.8023   2
   9   0   0-18.6948 20.4208   2
   9   0   1 3852.46 102.545   2
   9   0   2 6.23358 18.4811   2
   9   0   3 20.6242 18.9199   2
   9   0   4 0.66361 18.0571   2
   9   0   5 339.883 31.1477   2
   9   0   6-18.8701 19.3392   2
   9   0   7 67.6121 23.2829   2
   9   0   8-29.3878 18.9865   2
   9   0   9 237.912 30.1439   2
   9   1 -20 15.7234 31.7434   2
   9   1 -19 208.230 38.9842   2
   9  -1 -19 132.897 34.9440   2
   9   1 -18-18.9866 31.6473   2
   9  -1 -18 7.28355 28.5118   2
   9   1 -17 304.906 39.6859   2
   9  -1 -17 224.128 35.0358   2
   9   1 -16-19.0988 27.9806   2
   9  -1 -16 17.7002 27.6476   2
   9   1 -15 275.906 34.9417   2
   9  -1 -15 226.044 32.1946   2
   9  -1 -14 855.968 50.2617   2
   9   1 -14 908.200 53.6456   2
   9   1 -13 3617.80 109.785   2
   9  -1 -13 3878.38 110.459   2
   9   1 -12 2868.18 92.5359   2
   9  -1 -12 2752.89 89.0140   2
   9  -1 -11 14.8315 23.0418   2
   9   1 -11-9.92839 23.2026   2
   9  -1 -10 78.4271 22.8108   2
   9   1 -10 71.7106 25.0662   2
   9  -1  -9 387.280 34.9829   2
   9   1  -9 396.033 36.2632   2
   9  -1  -8 919.113 46.8306   2
   9   1  -8 929.363 48.3784   2
   9  -1  -7 5510.39 133.433   2
   9   1  -7 5473.31 133.071   2
   9  -1  -6 333.965 31.5189   2
   9   1  -6 305.660 31.7794   2
   9  -1  -5 932.693 45.9606   2
   9   1  -5 855.172 45.0587   2
   9  -1  -4 1136.21 49.7382   2
   9   1  -4 1135.96 49.6287   2
   9  -1  -3 1650.75 62.0000   2
   9   1  -3 1879.95 62.9576   2
   9  -1  -2 360.881 30.8497   2
   9  -1  -2 306.563 18.7143   1
   9   1  -2 344.715 31.0609   2
   9  -1  -1 800.255 28.7335   1
   9  -1  -1 878.728 43.6576   2
   9   1  -1 857.684 41.7843   2
   9   1   0 200.757 24.1693   2
   9  -1   0 169.025 25.1523   2
   9  -1   1 1220.38 52.6966   2
   9   1   1 1273.31 51.9294   2
   9  -1   2 492.632 35.2572   2
   9   1   2 459.241 31.1782   2
   9  -1   3 2274.59 76.3527   2
   9   1   3 2286.41 72.4869   2
   9  -1   4 127.280 24.3250   2
   9   1   4 136.671 22.9398   2
   9  -1   5 137.663 24.9411   2
   9   1   5 123.786 21.8273   2
   9  -1   6 136.245 23.4331   2
   9   1   6 162.832 24.0922   2
   9  -1   7 613.796 40.7166   2
   9   1   7 569.413 37.2233   2
   9  -1   8 19.9529 21.7389   2
   9   1   8 24.6687 20.1036   2
   9  -1   9 294.722 34.0148   2
   9  -1  10 36.2877 24.5708   2
   9   2 -20 61.6289 33.5010   2
   9   2 -19 162.876 39.1775   2
   9   2 -18 65.5103 33.3038   2
   9  -2 -18 5.66324 26.7930   2
   9   2 -17-50.2033 33.0025   2
   9  -2 -17 7.65944 28.1119   2
   9   2 -16 896.519 58.3367   2
   9  -2 -16 890.930 53.1731   2
   9   2 -15 3.14113 25.3146   2
   9  -2 -15 51.1496 26.6298   2
   9   2 -14 1457.93 67.3913   2
   9  -2 -14 1516.68 64.6673   2
   9   2 -13 103.421 28.0918   2
   9  -2 -13 108.163 26.6786   2
   9   2 -12 830.553 49.4291   2
   9  -2 -12 906.458 49.2279   2
   9   2 -11 1234.03 58.5092   2
   9  -2 -11 1248.73 56.0092   2
   9   2 -10 5090.89 128.628   2
   9  -2 -10 4667.65 124.204   2
   9   2  -9 1626.64 63.4994   2
   9  -2  -9 1482.34 60.4611   2
   9   2  -8 1247.37 54.5891   2
   9  -2  -8 1234.47 54.5668   2
   9  -2  -7 151.742 28.5981   2
   9   2  -7 176.229 28.5444   2
   9  -2  -6 462.470 34.8289   2
   9   2  -6 463.409 34.9252   2
   9  -2  -5 2341.10 75.4605   2
   9   2  -5 2297.72 73.7482   2
   9  -2  -4 585.671 38.6800   2
   9   2  -4 576.238 36.7121   2
   9  -2  -3 473.742 35.4667   2
   9   2  -3 433.458 32.3912   2
   9  -2  -2 2230.75 60.6223   1
   9  -2  -2 2312.47 73.5248   2
   9   2  -2 2161.70 70.3138   2
   9  -2  -1 813.069 32.4314   1
   9  -2  -1 866.821 45.1608   2
   9   2  -1 914.358 42.8946   2
   9   2   0 102.346 21.4458   2
   9  -2   0 98.7603 13.9228   1
   9  -2   0 113.031 24.9700   2
   9   2   1 41.0012 18.6251   2
   9  -2   1 42.5480 21.0024   2
   9  -2   2 1048.67 50.2836   2
   9   2   2 1172.12 47.8066   2
   9  -2   3 313.082 31.6205   2
   9   2   3 263.461 25.7203   2
   9  -2   4 1043.70 51.6102   2
   9   2   4 1092.44 47.2940   2
   9  -2   5 364.001 33.4718   2
   9   2   5 392.158 30.1931   2
   9  -2   6 1141.01 55.4504   2
   9   2   6 1106.85 48.5216   2
   9  -2   7-21.4884 22.2480   2
   9   2   7-8.09201 17.5871   2
   9  -2   8 54.5107 24.9977   2
   9  -2   9 169.806 30.7251   2
   9  -2  10 166.227 31.4836   2
   9  -2  11 181.536 33.8993   2
   9   3 -21 94.0291 37.8102   2
   9   3 -20 296.251 49.3743   2
   9   3 -19 40.9910 32.8634   2
   9   3 -18 499.760 48.8465   2
   9   3 -17 109.663 32.6080   2
   9  -3 -17 47.1984 28.2743   2
   9   3 -16 168.508 34.7605   2
   9  -3 -16 167.431 31.2043   2
   9   3 -15 196.027 33.8412   2
   9  -3 -15 172.248 29.0831   2
   9   3 -14 378.696 39.6280   2
   9  -3 -14 350.950 34.5208   2
   9   3 -13 379.780 38.3453   2
   9  -3 -13 513.337 40.0221   2
   9   3 -12 36.5664 23.8120   2
   9  -3 -12 8.61345 22.5518   2
   9   3 -11 82.9239 29.0349   2
   9  -3 -11 92.8675 25.1688   2
   9   3 -10 572.715 40.8435   2
   9  -3 -10 485.859 36.4106   2
   9  -3  -9 492.496 35.9991   2
   9   3  -9 552.351 39.6298   2
   9   3  -8 3023.34 90.7652   2
   9  -3  -8 2801.67 86.9659   2
   9  -3  -7 257.057 27.6302   2
   9   3  -7 339.076 31.8543   2
   9  -3  -6 626.120 39.0286   2
   9   3  -6 606.645 39.0028   2
   9  -3  -5-38.8720 23.6322   2
   9   3  -5 39.3931 23.2400   2
   9  -3  -4 2132.64 72.7092   2
   9   3  -4 2203.57 70.6541   2
   9  -3  -3 8.99605 20.9681   2
   9   3  -3 4.46596 20.3071   2
   9  -3  -2 1520.14 50.3432   1
   9  -3  -2 1400.58 58.2215   2
   9   3  -2 1506.62 54.7182   2
   9  -3  -1 394.489 25.7232   1
   9   3  -1 375.429 29.7329   2
   9  -3  -1 396.390 33.3980   2
   9  -3   0 1353.19 57.3122   2
   9   3   0 1304.16 50.2911   2
   9  -3   0 1359.01 46.5420   1
   9   3   1 145.939 21.0749   2
   9  -3   1 180.198 24.9727   2
   9  -3   2 982.375 49.7664   2
   9   3   2 1018.28 44.1008   2
   9  -3   3-19.8244 20.9674   2
   9   3   3 2.38134 15.3843   2
   9  -3   4 688.544 43.9412   2
   9   3   4 731.328 37.9539   2
   9  -3   5-40.6835 22.1274   2
   9   3   5 47.8671 16.3440   2
   9  -3   6 240.506 30.7803   2
   9  -3   7 40.6865 23.7078   2
   9  -3   8 374.137 38.7897   2
   9  -3   9 24.0837 26.3499   2
   9  -3  10 29.4079 23.4135   2
   9  -3  11 42.9312 27.9312   2
   9   4 -21 163.047 45.6701   2
   9   4 -20 371.135 51.5603   2
   9   4 -19-29.8396 34.2134   2
   9   4 -18 466.124 49.7251   2
   9   4 -17 13.1312 30.2256   2
   9   4 -16 82.8421 32.2278   2
   9  -4 -16 71.8060 27.5848   2
   9   4 -15-2.05231 28.4542   2
   9  -4 -15 0.62641 22.8312   2
   9   4 -14 116.476 33.3613   2
   9  -4 -14 107.035 26.4295   2
   9   4 -13-47.4316 29.1946   2
   9  -4 -13 45.3266 25.1513   2
   9   4 -12 556.966 45.2444   2
   9  -4 -12 481.062 37.1177   2
   9   4 -11 307.495 35.1997   2
   9  -4 -11 298.602 32.0983   2
   9   4 -10 2176.50 77.6825   2
   9  -4 -10 1942.42 70.8029   2
   9   4  -9 14.0443 23.5892   2
   9  -4  -9-1.19686 20.8005   2
   9  -4  -8 42.3768 23.7366   2
   9   4  -8 24.6680 23.8684   2
   9  -4  -7 19.2108 22.5237   2
   9   4  -7-9.91038 21.0554   2
   9   4  -6 3510.80 97.7574   2
   9  -4  -6 3358.59 96.1836   2
   9  -4  -5 397.689 33.8400   2
   9   4  -5 442.637 34.2114   2
   9  -4  -4 2242.77 74.7245   2
   9   4  -4 2171.03 70.9616   2
   9  -4  -3 571.762 32.1206   1
   9  -4  -3 590.932 39.0454   2
   9   4  -3 534.059 35.1230   2
   9  -4  -2 58.6944 17.1789   1
   9   4  -2-2.04316 17.6705   2
   9  -4  -2 31.1193 22.6865   2
   9   4  -1 55.6985 19.1774   2
   9  -4  -1 42.2772 14.9563   1
   9  -4  -1 48.6450 20.0942   2
   9   4   0 247.341 24.3785   2
   9  -4   0 269.457 23.7098   1
   9  -4   0 262.640 29.9013   2
   9   4   1 414.714 28.7048   2
   9  -4   1 442.681 36.8259   2
   9  -4   2 735.026 44.6642   2
   9   4   2 715.782 36.0914   2
   9  -4   3 23.0501 21.9955   2
   9   4   3 22.9822 15.2198   2
   9  -4   4 580.909 43.2187   2
   9   4   4 557.246 31.4921   2
   9  -4   5 266.281 33.0974   2
   9  -4   6 397.187 38.3518   2
   9  -4   7 7.77013 24.5402   2
   9  -4   8-10.2484 26.9796   2
   9  -4   9 124.418 30.9811   2
   9  -4  10 344.707 40.8354   2
   9  -4  11 5.23597 27.7165   2
   9   5 -20 314.389 45.3711   2
   9   5 -19 298.409 49.1469   2
   9   5 -18 169.009 40.5868   2
   9   5 -17 255.345 39.9576   2
   9   5 -16 86.3574 34.7941   2
   9   5 -15-16.8155 31.3927   2
   9   5 -14 229.250 34.6149   2
   9  -5 -14 229.845 30.0672   2
   9   5 -13 210.635 34.4340   2
   9  -5 -13 163.022 28.2920   2
   9   5 -12 81.6687 26.7894   2
   9  -5 -12 100.205 25.5601   2
   9   5 -11 389.657 38.6750   2
   9  -5 -11 371.412 33.0716   2
   9   5 -10 24.1315 24.9647   2
   9  -5 -10 46.9117 22.9409   2
   9   5  -9 566.550 42.0787   2
   9  -5  -9 497.751 36.2575   2
   9   5  -8 250.081 29.1939   2
   9  -5  -8 196.874 27.1753   2
   9   5  -7 1606.31 63.1072   2
   9  -5  -7 1554.51 61.3406   2
   9  -5  -6 94.6891 20.9742   2
   9   5  -6 151.127 26.0952   2
   9  -5  -5 43.0144 21.5652   2
   9   5  -5 61.5886 20.8654   2
   9   5  -4 342.003 30.9568   2
   9  -5  -4 388.148 33.5909   2
   9  -5  -3 1635.11 59.9846   1
   9  -5  -3 1625.58 64.9673   2
   9   5  -3 1569.91 58.5193   2
   9  -5  -2 824.394 41.5462   1
   9  -5  -2 835.307 47.2852   2
   9   5  -2 804.018 40.6050   2
   9  -5  -1 944.408 44.7869   1
   9  -5  -1 946.485 50.1699   2
   9   5  -1 1007.55 43.7034   2
   9   5   0 85.0658 19.3379   2
   9  -5   0 82.0297 25.4574   2
   9  -5   0 109.676 20.3867   1
   9   5   1 191.638 22.1306   2
   9  -5   1 165.657 24.0650   1
   9  -5   1 201.254 28.6834   2
   9   5   2 105.855 19.2446   2
   9  -5   2 117.572 28.3543   2
   9  -5   3 346.308 34.8494   2
   9  -5   4 486.479 40.2298   2
   9  -5   5 128.167 30.3199   2
   9  -5   6-17.3665 25.6882   2
   9  -5   7 387.167 39.8082   2
   9  -5   8 42.5572 29.9155   2
   9  -5   9 115.367 30.7182   2
   9  -5  10-22.2297 24.1270   2
   9  -5  11-6.09533 27.3357   2
   9   6 -20-27.6381 35.9188   2
   9   6 -19 152.930 44.2423   2
   9   6 -18 267.464 44.0907   2
   9   6 -17 9.71500 29.8824   2
   9   6 -16-16.1745 29.9463   2
   9   6 -15 696.639 55.8306   2
   9   6 -14 59.1080 31.7389   2
   9  -6 -13 2.05554 22.0333   2
   9   6 -13 52.8018 30.6501   2
   9  -6 -12 44.3353 23.0522   2
   9   6 -12 8.38840 26.8451   2
   9   6 -11 739.528 50.8921   2
   9  -6 -11 618.382 39.6412   2
   9   6 -10 525.536 41.5700   2
   9  -6 -10 539.785 37.1759   2
   9  -6  -9 384.372 34.9760   2
   9   6  -9 378.015 35.6853   2
   9  -6  -8 276.809 30.1836   2
   9   6  -8 292.630 33.9886   2
   9   6  -7 419.157 34.9070   2
   9  -6  -7 442.927 35.9825   2
   9   6  -6 184.010 27.0990   2
   9  -6  -6 202.100 28.8207   2
   9   6  -5 2366.86 76.5022   2
   9  -6  -5 2391.99 80.3543   2
   9   6  -4 38.7197 20.9954   2
   9  -6  -4 25.8859 23.8586   2
   9   6  -3 332.975 30.2309   2
   9  -6  -3 316.704 33.7646   2
   9  -6  -3 341.551 31.4247   1
   9   6  -2 51.1684 20.3566   2
   9  -6  -2 60.8677 24.4791   2
   9  -6  -2 55.3086 20.4210   1
   9  -6  -1 572.094 36.9344   1
   9  -6  -1 599.542 42.1361   2
   9   6  -1 534.229 32.9953   2
   9   6   0 137.960 20.9649   2
   9  -6   0 107.755 26.6879   2
   9  -6   0 106.996 21.8936   1
   9  -6   1 972.242 54.4710   2
   9   6   1 964.448 41.0204   2
   9  -6   1 1035.68 49.0608   1
   9  -6   2 145.496 31.4271   2
   9  -6   3 62.6213 27.1238   2
   9  -6   4-0.10699 21.9312   2
   9  -6   5 159.070 29.1051   2
   9  -6   6 118.653 29.8870   2
   9  -6   7 112.815 30.2434   2
   9  -6   8 0.51152 25.4720   2
   9  -6   9-22.3288 27.3128   2
   9  -6  10 110.447 36.3710   2
   9  -6  11 203.312 41.6727   2
   9   7 -20 46.0487 40.1589   2
   9   7 -19 193.954 47.2068   2
   9   7 -18 85.5911 38.5871   2
   9   7 -17 159.034 40.1930   2
   9   7 -16 27.2393 31.6353   2
   9   7 -15 358.948 46.9553   2
   9   7 -14 6.57814 31.5873   2
   9   7 -13 1116.97 65.2686   2
   9   7 -12 22.8288 28.9012   2
   9  -7 -11 288.633 30.5722   2
   9   7 -11 288.021 38.5609   2
   9  -7 -10 308.956 31.8858   2
   9   7 -10 263.756 33.0488   2
   9   7  -9 133.403 29.8965   2
   9  -7  -9 184.598 27.7617   2
   9   7  -8 328.556 33.9759   2
   9  -7  -8 393.773 34.7838   2
   9   7  -7 716.324 45.9295   2
   9  -7  -7 730.489 44.1428   2
   9  -7  -6 56.4815 21.6558   2
   9   7  -6 88.2380 25.2459   2
   9  -7  -5 27.0334 21.7740   2
   9   7  -5 46.9917 21.4253   2
   9  -7  -4 119.028 25.9676   1
   9   7  -4 111.397 24.1848   2
   9  -7  -4 105.515 27.3436   2
   9  -7  -3 1254.08 58.3824   1
   9  -7  -3 1338.55 61.4732   2
   9   7  -3 1344.60 54.1403   2
   9   7  -2 414.471 31.2050   2
   9  -7  -2 383.880 34.5176   1
   9  -7  -2 492.175 39.4835   2
   9  -7  -1 434.156 35.7493   1
   9   7  -1 392.187 29.4308   2
   9  -7  -1 430.787 38.7128   2
   9  -7   0 96.0606 27.7609   2
   9  -7   0 41.4664 21.4598   1
   9  -7   1 399.750 34.0356   1
   9  -7   1 434.626 39.5558   2
   9  -7   2-1.40297 22.5055   2
   9  -7   3 589.927 46.4453   2
   9  -7   4 26.1885 28.0538   2
   9  -7   5 225.966 37.1903   2
   9  -7   6 113.047 31.2119   2
   9  -7   7-4.04774 28.0086   2
   9  -7   8 23.4641 25.7616   2
   9  -7   9 78.3387 31.8692   2
   9  -7  10 2.32977 29.8650   2
   9  -7  11-29.1424 32.2412   2
   9   8 -19 10.3840 36.2386   2
   9   8 -18 76.3991 39.6320   2
   9   8 -17 71.0814 40.1361   2
   9   8 -16 260.931 46.8491   2
   9   8 -15 467.156 50.2020   2
   9   8 -14 158.320 35.1051   2
   9   8 -13 62.9655 34.0047   2
   9   8 -12 63.0599 33.9935   2
   9   8 -11 517.423 46.7610   2
   9   8 -10 455.302 42.8756   2
   9  -8 -10 395.151 35.5552   2
   9   8  -9 557.764 43.8241   2
   9  -8  -9 557.051 41.2639   2
   9   8  -8-0.09447 22.2551   2
   9  -8  -8-44.1216 22.9721   2
   9   8  -7 57.6995 25.2706   2
   9  -8  -7 43.6081 23.9364   2
   9  -8  -6 166.191 28.7635   2
   9   8  -6 189.183 29.2463   2
   9  -8  -5 0.09253 22.1586   2
   9   8  -5 37.0055 21.2223   2
   9  -8  -4 126.586 27.0707   2
   9   8  -4 113.211 23.5223   2
   9  -8  -4 97.3485 25.5811   1
   9  -8  -3 113.664 27.0901   1
   9   8  -3 101.813 21.8129   2
   9  -8  -3 89.3286 25.8550   2
   9  -8  -2 61.6479 24.4545   1
   9  -8  -2 68.8816 25.1480   2
   9  -8  -1 454.776 38.2866   1
   9  -8  -1 453.847 41.6817   2
   9  -8   0 403.940 39.0448   2
   9  -8   0 499.485 40.6897   1
   9  -8   1 9.86238 21.7007   1
   9  -8   1 10.9548 25.1968   2
   9  -8   2 276.122 36.7482   2
   9  -8   3-9.04584 24.2204   2
   9  -8   4-19.2424 29.1085   2
   9  -8   5 67.7916 29.7611   2
   9  -8   6 76.6350 28.3596   2
   9  -8   7 92.7176 36.4147   2
   9  -8   8 5.59515 29.7119   2
   9  -8   9 70.0351 33.2245   2
   9  -8  10 77.1651 36.5616   2
   9   9 -18 110.095 45.6391   2
   9   9 -17-73.7442 39.4303   2
   9   9 -16 88.1923 40.7389   2
   9   9 -15-3.76719 36.0002   2
   9   9 -14 467.821 48.7211   2
   9   9 -13-103.223 38.1161   2
   9   9 -12 959.267 63.1739   2
   9   9 -11-3.08669 31.4278   2
   9   9 -10 61.3973 27.7914   2
   9   9  -9 115.336 31.9506   2
   9   9  -8 371.906 38.1597   2
   9  -9  -8 293.233 31.8133   2
   9   9  -7 51.8353 23.9774   2
   9  -9  -7 23.1814 22.5089   2
   9  -9  -6 201.077 34.0555   1
   9  -9  -6 165.805 29.7203   2
   9   9  -6 200.263 29.9370   2
   9  -9  -5 74.2764 26.5508   1
   9  -9  -5 68.0971 24.3323   2
   9   9  -5 31.2315 22.4364   2
   9  -9  -4 134.907 30.1002   1
   9  -9  -4 231.771 33.7408   2
   9   9  -4 122.310 25.4156   2
   9  -9  -3-43.0540 25.6458   2
   9  -9  -3 42.2769 24.7759   1
   9  -9  -2 253.361 34.4753   1
   9  -9  -2 331.241 37.7643   2
   9  -9  -1-37.0258 25.8065   2
   9  -9  -1-4.87796 25.2378   1
   9  -9   0 132.807 28.5492   2
   9  -9   0 163.235 31.9623   1
   9  -9   1 42.7602 29.7431   2
   9  -9   2 504.575 46.0114   2
   9  -9   3 63.1065 27.2944   2
   9  -9   4 121.998 35.2480   2
   9  -9   5 1.50045 26.1677   2
   9  -9   6-27.6033 31.4977   2
   9  -9   7 21.4996 26.4344   2
   9  -9   8 78.8201 36.2740   2
   9  -9   9 32.8705 30.0985   2
   9  10 -16 60.1546 40.8203   2
   9  10 -15 104.226 38.8751   2
   9  10 -14 13.9513 33.1279   2
   9  10 -13 25.6779 31.6392   2
   9  10 -12-59.9853 35.7293   2
   9  10 -11 95.8496 35.9502   2
   9  10 -10 492.161 46.5832   2
   9  10  -9 432.560 44.2117   2
   9  10  -8 38.7669 25.6876   2
   9  10  -7 30.7184 25.6665   2
   9 -10  -7 38.5910 30.3278   1
   9 -10  -6 444.004 44.2007   1
   9 -10  -6 420.559 39.1804   2
   9  10  -6 433.994 39.7626   2
   9 -10  -5 91.0273 32.5162   1
   9 -10  -5-7.15214 24.8762   2
   9 -10  -4-16.6060 23.8051   2
   9 -10  -4 8.70732 25.5699   1
   9 -10  -3 39.4409 26.5834   1
   9 -10  -3 27.8001 24.0962   2
   9 -10  -2 12.5088 25.1402   1
   9 -10  -2 40.3327 24.5533   2
   9 -10  -1 128.484 30.3777   2
   9 -10  -1 104.328 30.6228   1
   9 -10   0 386.562 42.2539   1
   9 -10   0 322.121 38.7241   2
   9 -10   1-11.7134 26.3243   2
   9 -10   2 34.0900 28.8736   2
   9 -10   3-4.33424 31.1460   2
   9 -10   4 81.6780 36.0468   2
   9 -10   5 49.3894 31.0034   2
   9 -10   6 161.017 37.9275   2
   9 -10   7-9.13386 34.9706   2
   9 -10   8 13.8577 32.9792   2
   9  11 -13 78.4423 39.1245   2
   9  11 -12-12.3099 31.7600   2
   9  11 -11 23.6521 30.9939   2
   9  11 -10 42.9589 31.5509   2
   9 -11  -8 103.385 33.9497   1
   9 -11  -7 24.9042 32.1481   1
   9 -11  -6-0.67764 30.5793   1
   9 -11  -5-59.2828 32.8792   1
   9 -11  -4 10.0408 30.3895   1
   9 -11  -3 74.0869 33.4600   1
   9 -11  -3 71.9747 26.3617   2
   9 -11  -2 153.656 33.4183   2
   9 -11  -2 123.404 34.7024   1
   9 -11  -1-15.5425 26.5954   2
   9 -11  -1 60.3903 27.3092   1
   9 -11   0 72.1950 33.8088   1
   9 -11   0 59.2599 27.9538   2
   9 -11   1 92.8851 31.5971   2
   9 -11   2 20.3070 26.0562   2
   9 -11   3-42.9933 30.6872   2
   9 -11   4 6.62388 28.5647   2
   9 -11   5-22.4118 29.6775   2
   9 -11   6 143.051 35.3980   2
   9 -12 -10 32.9765 32.2105   1
   9 -12  -9 23.2984 32.4079   1
   9 -12  -8 59.2863 37.7193   1
   9 -12  -7 48.0315 31.1324   1
   9 -12  -6 18.8926 32.6249   1
   9 -12  -5 81.0267 31.9213   1
   9 -12  -4 26.2641 27.8486   1
   9 -12  -3 39.3454 29.4265   1
   9 -12  -2 29.1783 27.9305   1
   9 -12  -1 15.8118 27.2262   1
   9 -13  -9 82.9695 42.0291   1
   9 -13  -8 17.0562 36.0973   1
   9 -13  -7 8.06448 29.6148   1
   9 -13  -6 19.6078 34.9777   1
   9 -13  -5 10.5819 29.5046   1
   9 -13  -4 11.4197 35.6599   1
   9 -13  -3 106.054 39.7972   1
   9 -13  -2-13.2716 31.5083   1
  10   0 -19-14.8125 34.4887   2
  10   0 -18-12.9272 32.5502   2
  10   0 -17-56.7422 33.4163   2
  10   0 -16 186.266 37.4114   2
  10   0 -15-42.1547 27.8138   2
  10   0 -14 3589.96 111.913   2
  10   0 -13 6.59923 28.4301   2
  10   0 -12 2701.20 90.8481   2
  10   0 -11 68.6290 28.6633   2
  10   0 -10 2.95512 23.9849   2
  10   0  -9 4.38796 25.1057   2
  10   0  -8 2901.63 91.1029   2
  10   0  -7 30.5261 22.8018   2
  10   0  -6 9104.32 199.499   2
  10   0  -5-31.1601 21.7504   2
  10   0  -4 1018.85 48.9733   2
  10   0  -3-17.9127 21.1008   2
  10   0  -2 495.403 36.2848   2
  10   0  -1-5.27492 19.3392   2
  10   0   0 1664.47 63.9786   2
  10   0   1 18.1414 20.8856   2
  10   0   2 591.909 38.9779   2
  10   0   3-8.64844 19.2056   2
  10   0   4 584.320 38.9470   2
  10   0   5-9.54136 21.9343   2
  10   0   6 1535.47 66.0379   2
  10   0   7 25.3583 21.6546   2
  10   0   8 192.831 29.9066   2
  10   1 -20 267.913 46.7458   2
  10  -1 -19 133.664 33.4746   2
  10   1 -19 174.148 37.5251   2
  10  -1 -18 350.103 42.5991   2
  10   1 -18 311.658 42.2485   2
  10  -1 -17 104.649 33.2385   2
  10   1 -17 93.1333 34.0493   2
  10  -1 -16 477.168 42.8635   2
  10   1 -16 545.814 48.5340   2
  10  -1 -15 334.601 37.4367   2
  10   1 -15 343.164 40.3146   2
  10  -1 -14 426.674 39.7060   2
  10   1 -14 454.897 42.8954   2
  10  -1 -13 127.641 29.7692   2
  10   1 -13 164.762 32.7146   2
  10   1 -12 594.513 43.4287   2
  10  -1 -12 602.774 43.2778   2
  10  -1 -11 1795.27 70.7710   2
  10   1 -11 1809.83 71.9869   2
  10  -1 -10 192.191 29.3668   2
  10   1 -10 236.026 30.1890   2
  10  -1  -9 1407.55 61.7599   2
  10   1  -9 1532.16 63.4743   2
  10  -1  -8 247.346 32.0820   2
  10   1  -8 264.353 30.8953   2
  10  -1  -7 1547.66 62.2938   2
  10   1  -7 1456.68 60.7322   2
  10  -1  -6 1482.27 60.7969   2
  10   1  -6 1519.43 61.3105   2
  10  -1  -5 845.013 45.9993   2
  10   1  -5 910.638 46.9913   2
  10  -1  -4 1379.51 57.9364   2
  10   1  -4 1367.51 56.4158   2
  10  -1  -3 49.6386 11.6112   1
  10  -1  -3 60.0814 22.0232   2
  10   1  -3 79.7408 23.0984   2
  10  -1  -2 286.861 30.0503   2
  10   1  -2 325.810 29.8330   2
  10  -1  -1 96.4901 25.4371   2
  10   1  -1 17.0496 18.9300   2
  10  -1   0 1727.92 65.6960   2
  10   1   0 1627.15 61.7227   2
  10  -1   1 17.7824 19.1000   2
  10   1   1 20.2155 18.7362   2
  10  -1   2 82.2548 23.4624   2
  10   1   2 58.4907 19.9936   2
  10  -1   3 401.264 35.1370   2
  10   1   3 422.756 33.8142   2
  10  -1   4 214.595 30.0160   2
  10   1   4 161.202 24.8832   2
  10  -1   5 842.604 48.5937   2
  10   1   5 800.945 45.3051   2
  10  -1   6 269.013 32.0676   2
  10   1   6 302.268 31.2639   2
  10  -1   7-26.9249 24.7670   2
  10   1   7 22.5959 21.4007   2
  10  -1   8 32.6017 24.6427   2
  10  -1   9 33.4967 24.3890   2
  10   2 -20-2.96959 35.4748   2
  10   2 -19 311.501 45.5796   2
  10   2 -18 440.287 48.2072   2
  10  -2 -18 486.117 47.9758   2
  10   2 -17 71.3950 34.1892   2
  10  -2 -17 84.9107 29.5541   2
  10   2 -16 76.2829 30.1625   2
  10  -2 -16 97.9286 29.9929   2
  10  -2 -15 229.716 35.3011   2
  10   2 -15 163.543 34.6997   2
  10  -2 -14 23.5659 27.7416   2
  10   2 -14 65.3559 30.8049   2
  10   2 -13 2144.19 83.2644   2
  10  -2 -13 1968.48 77.1527   2
  10  -2 -12 76.9638 28.2396   2
  10   2 -12 16.0223 23.8304   2
  10  -2 -11 137.302 28.9357   2
  10   2 -11 206.707 32.9597   2
  10   2 -10 897.660 51.2940   2
  10  -2 -10 902.723 50.2407   2
  10  -2  -9 2057.28 74.5749   2
  10   2  -9 2009.39 74.8351   2
  10  -2  -8 748.958 44.4874   2
  10   2  -8 884.285 48.1568   2
  10  -2  -7 477.115 36.7592   2
  10   2  -7 501.456 38.3616   2
  10  -2  -6 75.2665 24.6364   2
  10   2  -6 43.3750 22.8045   2
  10  -2  -5 4.73671 23.1753   2
  10   2  -5 25.1021 21.5454   2
  10  -2  -4 1284.74 56.6695   2
  10   2  -4 1299.38 55.1241   2
  10  -2  -3 892.525 35.8318   1
  10  -2  -3 789.635 44.2104   2
  10   2  -3 841.766 44.5206   2
  10  -2  -2 1222.91 42.2514   1
  10  -2  -2 1215.71 54.9948   2
  10   2  -2 1171.73 51.9710   2
  10   2  -1-32.2199 20.7007   2
  10  -2  -1-1.39070 11.2642   1
  10  -2  -1 2.15745 20.7542   2
  10   2   0 1.52327 18.6822   2
  10  -2   0 27.9051 19.3119   2
  10   2   1 30.7636 20.1783   2
  10  -2   1 46.8001 20.9653   2
  10  -2   2 34.0921 21.4720   2
  10   2   2 17.1906 18.2762   2
  10  -2   3 1146.35 57.0387   2
  10   2   3 1204.85 52.0915   2
  10  -2   4 224.469 32.2574   2
  10   2   4 196.638 25.1864   2
  10  -2   5 52.7403 23.6220   2
  10   2   5 3.53082 18.2500   2
  10  -2   6 42.1362 25.0086   2
  10   2   6 2.98232 20.1993   2
  10  -2   7 137.156 28.7303   2
  10  -2   8 215.187 34.1568   2
  10  -2   9 81.4254 28.3671   2
  10  -2  10 15.6118 27.6810   2
  10   3 -20-50.9594 37.8381   2
  10   3 -19 31.6520 30.9936   2
  10   3 -18 36.1172 31.3459   2
  10   3 -17 290.756 42.1971   2
  10  -3 -17 246.599 37.1439   2
  10   3 -16 156.878 38.1285   2
  10  -3 -16 100.681 30.3676   2
  10   3 -15 995.619 60.9422   2
  10  -3 -15 1122.38 58.9339   2
  10   3 -14 89.6303 32.8307   2
  10  -3 -14 46.4247 28.1011   2
  10   3 -13 37.4883 27.7848   2
  10  -3 -13 34.9871 24.7033   2
  10  -3 -12 45.2321 26.3964   2
  10   3 -12 49.5399 25.5733   2
  10   3 -11 1876.41 74.7901   2
  10  -3 -11 1829.17 71.8148   2
  10   3 -10 1139.06 57.6242   2
  10  -3 -10 1107.21 54.7320   2
  10  -3  -9-13.1331 22.9354   2
  10   3  -9 0.42698 21.8737   2
  10  -3  -8 56.4360 21.5541   2
  10   3  -8 98.1627 28.1875   2
  10  -3  -7 897.508 48.4458   2
  10   3  -7 938.961 50.4131   2
  10  -3  -6 309.942 31.5735   2
  10   3  -6 360.502 33.0644   2
  10  -3  -5 3360.90 98.8550   2
  10   3  -5 3473.18 98.1839   2
  10  -3  -4 63.8308 26.1425   2
  10   3  -4 29.6704 20.1969   2
  10  -3  -3 13.6243 20.3278   2
  10  -3  -3 37.2953 15.9917   1
  10   3  -3 27.5402 20.8869   2
  10   3  -2-12.6503 18.7687   2
  10  -3  -2 2.92675 13.5036   1
  10  -3  -2 38.1042 25.7616   2
  10   3  -1 146.667 23.5371   2
  10  -3  -1 147.341 18.6436   1
  10  -3  -1 152.159 27.1516   2
  10   3   0 10.2785 18.5986   2
  10  -3   0-6.37070 20.7519   2
  10  -3   1 1481.67 63.9050   2
  10   3   1 1556.73 58.2318   2
  10  -3   2 596.467 42.5397   2
  10   3   2 587.112 36.2651   2
  10  -3   3 23.5122 23.9904   2
  10   3   3-18.4165 18.6959   2
  10  -3   4 91.1237 28.0316   2
  10   3   4 105.760 21.7628   2
  10  -3   5 1065.64 58.2651   2
  10   3   5 1002.61 47.7958   2
  10  -3   6-6.90916 21.6270   2
  10  -3   7 121.795 30.2309   2
  10  -3   8-41.2000 29.5125   2
  10  -3   9 180.532 32.3839   2
  10  -3  10 16.0355 26.9164   2
  10   4 -20 113.697 40.5862   2
  10   4 -19 398.359 47.4635   2
  10   4 -18 54.2810 31.8721   2
  10   4 -17 441.433 48.1253   2
  10   4 -16 126.483 38.3931   2
  10  -4 -16 117.016 30.6054   2
  10   4 -15 160.422 35.9476   2
  10  -4 -15 163.023 30.6398   2
  10   4 -14 196.591 37.1871   2
  10  -4 -14 196.970 30.6796   2
  10   4 -13 670.774 50.2220   2
  10  -4 -13 623.459 43.7938   2
  10   4 -12-19.0279 26.3995   2
  10  -4 -12 29.6180 22.8370   2
  10  -4 -11 55.1306 24.1386   2
  10   4 -11 24.0716 26.4960   2
  10  -4 -10 8.43277 22.2253   2
  10   4 -10-4.73861 25.0765   2
  10   4  -9 1484.63 64.8495   2
  10  -4  -9 1423.61 61.2894   2
  10  -4  -8 413.050 35.4202   2
  10   4  -8 428.507 37.4575   2
  10  -4  -7 29.1881 22.5348   2
  10   4  -7-39.6573 24.3931   2
  10  -4  -6 31.5313 23.7355   2
  10   4  -6 1.31542 24.2360   2
  10  -4  -5 890.343 49.3275   2
  10   4  -5 864.255 46.0670   2
  10  -4  -4 180.576 28.7443   2
  10   4  -4 147.902 25.7927   2
  10  -4  -3 3386.00 93.3237   1
  10  -4  -3 3667.17 106.141   2
  10   4  -3 3474.76 96.8574   2
  10   4  -2 269.367 27.5738   2
  10  -4  -2 267.012 25.0680   1
  10  -4  -2 288.860 33.3899   2
  10  -4  -1 828.932 39.1716   1
  10  -4  -1 809.588 47.1811   2
  10   4  -1 772.188 41.8112   2
  10   4   0 10.6104 18.4947   2
  10  -4   0 14.8644 15.8624   1
  10  -4   0 26.4894 24.0157   2
  10   4   1-23.4207 18.5217   2
  10  -4   1-32.3470 24.6957   2
  10  -4   2 26.4287 23.4847   2
  10   4   2-2.80773 16.8169   2
  10  -4   3 878.813 53.8565   2
  10   4   3 888.063 42.4987   2
  10  -4   4 59.6390 27.2648   2
  10  -4   5 19.2271 24.7504   2
  10  -4   6 30.0658 24.4230   2
  10  -4   7 90.3767 29.9063   2
  10  -4   8 55.1929 30.8837   2
  10  -4   9 74.9317 30.1329   2
  10  -4  10 7.16948 30.1773   2
  10   5 -20 337.180 52.4171   2
  10   5 -19 65.6766 40.2138   2
  10   5 -18-26.2501 35.1720   2
  10   5 -17 7.03092 34.2512   2
  10   5 -16 131.609 37.7812   2
  10   5 -15 330.758 42.2537   2
  10  -5 -15 370.686 37.9814   2
  10   5 -14 63.1469 31.5197   2
  10  -5 -14 84.0098 28.1347   2
  10   5 -13-21.9969 31.3725   2
  10  -5 -13-22.0514 23.3112   2
  10   5 -12 71.3659 27.4144   2
  10  -5 -12 46.9631 24.3341   2
  10   5 -11 113.515 30.1987   2
  10  -5 -11 181.162 29.5231   2
  10  -5 -10 56.5020 24.4576   2
  10   5 -10 98.5290 28.6743   2
  10  -5  -9 351.142 34.3230   2
  10   5  -9 317.248 36.3769   2
  10  -5  -8 373.178 34.9832   2
  10   5  -8 348.498 34.7096   2
  10  -5  -7 81.2813 24.3882   2
  10   5  -7 111.667 27.8478   2
  10  -5  -6 2555.83 85.8976   2
  10   5  -6 2526.67 83.9532   2
  10  -5  -5 787.013 47.4292   2
  10   5  -5 762.955 45.2481   2
  10  -5  -4 1141.22 51.6723   1
  10  -5  -4 1254.30 58.2326   2
  10   5  -4 1164.37 53.2535   2
  10   5  -3 251.312 29.0376   2
  10  -5  -3 246.897 27.7047   1
  10  -5  -3 242.629 31.0205   2
  10  -5  -2 850.675 42.6565   1
  10  -5  -2 840.762 50.2848   2
  10   5  -2 878.381 43.7939   2
  10   5  -1 342.493 29.1445   2
  10  -5  -1 358.931 36.1033   2
  10  -5  -1 326.033 28.6611   1
  10  -5   0 980.113 54.5394   2
  10   5   0 969.542 45.0462   2
  10  -5   0 1021.37 46.6967   1
  10   5   1 557.361 34.2516   2
  10  -5   1 575.667 43.6377   2
  10  -5   2 279.746 35.5894   2
  10  -5   3 12.5478 22.1825   2
  10  -5   4 72.5125 28.0511   2
  10  -5   5 328.787 40.3441   2
  10  -5   6 130.488 32.5054   2
  10  -5   7 76.4649 28.2492   2
  10  -5   8 82.7106 31.1197   2
  10  -5   9 3.94132 29.4757   2
  10  -5  10 78.7730 33.4834   2
  10   6 -20 84.7403 42.2380   2
  10   6 -19 27.7659 37.5099   2
  10   6 -18 267.774 44.7736   2
  10   6 -17 74.8191 36.8418   2
  10   6 -16 129.134 38.7467   2
  10   6 -15 247.282 42.3994   2
  10   6 -14 421.122 46.1574   2
  10   6 -13 258.749 39.3239   2
  10  -6 -13 217.445 32.4926   2
  10   6 -12 461.443 44.3740   2
  10  -6 -12 399.853 37.0845   2
  10   6 -11 191.531 32.3723   2
  10  -6 -11 178.169 29.9114   2
  10   6 -10 28.2205 27.3487   2
  10  -6 -10 13.4448 22.9231   2
  10  -6  -9 6.88736 23.5823   2
  10   6  -9 10.5191 27.4493   2
  10   6  -8 1063.49 56.0740   2
  10  -6  -8 1068.04 55.2138   2
  10   6  -7 138.494 26.7109   2
  10  -6  -7 117.392 26.4071   2
  10   6  -6 53.5604 23.8019   2
  10  -6  -6 46.9638 25.3279   2
  10   6  -5 93.3729 25.1605   2
  10  -6  -5 94.0276 25.2018   2
  10  -6  -4 773.991 44.6360   1
  10  -6  -4 813.492 48.4265   2
  10   6  -4 832.406 45.4732   2
  10  -6  -3 69.3588 21.3958   1
  10   6  -3 15.4242 20.6959   2
  10  -6  -3 14.6864 22.3451   2
  10  -6  -2 1050.07 50.5030   1
  10  -6  -2 1064.74 57.0863   2
  10   6  -2 941.062 46.2999   2
  10   6  -1 274.909 28.2589   2
  10  -6  -1 249.804 33.9304   2
  10  -6  -1 230.746 26.7146   1
  10   6   0 16.6446 17.6505   2
  10  -6   0-5.37555 18.1146   1
  10  -6   0 10.5485 25.0850   2
  10  -6   1 0.10664 24.7293   2
  10  -6   2 244.115 35.5080   2
  10  -6   3 42.1286 28.3121   2
  10  -6   4 346.944 39.4885   2
  10  -6   5-4.69801 24.6814   2
  10  -6   6 13.2715 26.3128   2
  10  -6   7 11.6315 26.3719   2
  10  -6   8 99.8274 31.1160   2
  10  -6   9 36.7097 26.5247   2
  10  -6  10 53.7860 30.9392   2
  10   7 -19 106.426 43.5678   2
  10   7 -18 293.435 50.4278   2
  10   7 -17 144.429 40.2441   2
  10   7 -16 876.006 66.3253   2
  10   7 -15-49.0256 35.2145   2
  10   7 -14-15.9272 33.3257   2
  10   7 -13 12.9213 31.3615   2
  10  -7 -12 497.688 40.3935   2
  10   7 -12 632.617 52.3595   2
  10  -7 -11 60.2941 26.0084   2
  10   7 -11-5.75659 29.4778   2
  10   7 -10 942.776 56.7369   2
  10  -7 -10 849.233 50.2663   2
  10   7  -9 267.275 36.2658   2
  10  -7  -9 184.776 30.3948   2
  10  -7  -8 77.0044 23.5325   2
  10   7  -8 68.6380 25.2467   2
  10   7  -7 188.738 35.0087   2
  10  -7  -7 118.394 26.0584   2
  10   7  -6 160.712 28.2659   2
  10  -7  -6 206.430 31.8051   2
  10  -7  -5 116.295 26.3601   1
  10   7  -5 110.454 26.7692   2
  10  -7  -5 112.423 25.6929   2
  10   7  -4 168.637 26.3693   2
  10  -7  -4 131.801 29.2115   2
  10  -7  -4 176.268 26.5553   1
  10   7  -3 8.80979 20.2052   2
  10  -7  -3 51.5820 25.9547   2
  10  -7  -3 38.0087 22.4782   1
  10  -7  -2 49.8618 22.8848   1
  10   7  -2 42.0019 20.3685   2
  10  -7  -2 55.9989 25.9756   2
  10  -7  -1 143.741 31.5832   2
  10  -7  -1 141.350 25.9108   1
  10  -7   0 369.803 33.9113   1
  10  -7   0 393.031 40.0244   2
  10  -7   1 70.2054 27.7931   2
  10  -7   2 87.8404 31.0194   2
  10  -7   3 90.1802 31.7588   2
  10  -7   4 155.292 34.7341   2
  10  -7   5-2.82461 28.1874   2
  10  -7   6 101.215 33.3534   2
  10  -7   7 9.30085 26.0982   2
  10  -7   8 0.43728 29.8075   2
  10  -7   9-25.6220 32.0666   2
  10   8 -18 35.4666 38.9824   2
  10   8 -17 37.6524 38.1698   2
  10   8 -16 14.7230 33.8178   2
  10   8 -15 134.385 41.3890   2
  10   8 -14 172.350 36.4516   2
  10   8 -13 387.092 47.3312   2
  10   8 -12 268.821 41.7927   2
  10   8 -11 164.379 33.3552   2
  10   8 -10 43.8522 29.0871   2
  10  -8 -10-20.7988 22.4153   2
  10   8  -9 298.114 37.7854   2
  10  -8  -9 297.944 34.4765   2
  10  -8  -8 328.574 35.9130   2
  10   8  -8 315.775 37.3337   2
  10  -8  -7 495.557 42.1523   2
  10   8  -7 493.755 40.7997   2
  10  -8  -6 558.234 44.3111   2
  10   8  -6 532.347 41.4111   2
  10  -8  -5-26.9248 25.8265   1
  10   8  -5-21.0105 23.5601   2
  10  -8  -5 9.89919 22.2274   2
  10  -8  -4-12.2437 23.6314   1
  10   8  -4 3.27865 21.6769   2
  10  -8  -4-29.1566 25.4777   2
  10   8  -3 55.5144 22.8176   2
  10  -8  -3 13.8989 23.7690   1
  10  -8  -3 88.7003 28.3109   2
  10  -8  -2 39.1051 25.1235   1
  10  -8  -2 69.7625 26.4759   2
  10  -8  -1-9.54400 27.9043   2
  10  -8  -1-7.51612 25.0438   1
  10  -8   0 33.0917 23.1128   1
  10  -8   0 38.9792 25.1629   2
  10  -8   1 130.878 33.2685   2
  10  -8   2 198.974 33.8776   2
  10  -8   3 137.348 33.8434   2
  10  -8   4 91.9945 32.5052   2
  10  -8   5-13.9803 26.6599   2
  10  -8   6 2.74734 32.1440   2
  10  -8   7 84.6890 33.3730   2
  10  -8   8 158.321 39.8655   2
  10  -8   9 14.4527 36.0202   2
  10   9 -17 181.502 48.5572   2
  10   9 -16 9.60360 39.6270   2
  10   9 -15-13.0708 31.7268   2
  10   9 -14-52.1951 38.9168   2
  10   9 -13-32.0052 35.5966   2
  10   9 -12 55.7126 35.5804   2
  10   9 -11 461.530 47.9458   2
  10   9 -10 67.5825 32.0874   2
  10   9  -9 435.476 44.9706   2
  10  -9  -8-0.10223 24.6889   2
  10   9  -8 1.04864 26.4504   2
  10  -9  -7-3.03924 23.0953   2
  10   9  -7 8.24195 26.3525   2
  10  -9  -6 80.5789 29.2936   1
  10  -9  -6 79.4269 26.9473   2
  10   9  -6 30.3049 24.9566   2
  10  -9  -5 169.408 30.8193   1
  10  -9  -5 120.802 26.8655   2
  10   9  -5 142.808 28.8120   2
  10  -9  -4 28.6475 24.4772   2
  10  -9  -4 65.1928 28.5299   1
  10  -9  -3 36.3195 27.6196   1
  10  -9  -3-10.9682 25.8981   2
  10  -9  -2 18.0886 24.6569   1
  10  -9  -2 0.46860 24.3412   2
  10  -9  -1 392.276 44.3567   2
  10  -9  -1 310.882 36.6246   1
  10  -9   0 31.8290 22.7730   1
  10  -9   0-37.8554 30.0421   2
  10  -9   1 142.960 31.5817   2
  10  -9   2 41.0406 30.5708   2
  10  -9   3 200.354 39.2159   2
  10  -9   4 31.0393 29.2431   2
  10  -9   5 126.885 39.2036   2
  10  -9   6 2.27750 28.2783   2
  10  -9   7-9.38357 33.5025   2
  10  -9   8-65.5785 33.1421   2
  10  10 -15 4.41102 34.1535   2
  10  10 -14 88.9146 37.7991   2
  10  10 -13 186.753 44.6870   2
  10  10 -12-13.6344 34.5884   2
  10  10 -11 21.3058 28.2448   2
  10  10 -10 58.3534 35.0274   2
  10  10  -9 251.696 39.1420   2
  10  10  -8 75.3358 29.6308   2
  10 -10  -7 504.997 49.8080   1
  10 -10  -6 9.17438 23.8554   2
  10 -10  -6 15.4351 31.3194   1
  10 -10  -5-22.8737 30.0717   1
  10 -10  -5 0.22931 23.6984   2
  10 -10  -4 45.9505 27.7645   1
  10 -10  -4 43.3061 30.4699   2
  10 -10  -3 48.6821 29.9158   1
  10 -10  -3 96.3977 32.1974   2
  10 -10  -2 1.00054 29.0327   2
  10 -10  -2-2.56837 25.2135   1
  10 -10  -1 28.6846 28.7876   2
  10 -10  -1 81.7407 30.3974   1
  10 -10   0 51.1429 29.9584   2
  10 -10   1 130.749 36.1298   2
  10 -10   2 77.5384 31.7448   2
  10 -10   3 106.187 33.0321   2
  10 -10   4-21.1903 31.5458   2
  10 -10   5-50.4071 38.5653   2
  10 -10   6 51.4605 36.3901   2
  10 -11  -9-45.3640 35.6526   1
  10 -11  -8-1.02307 30.8839   1
  10 -11  -7 496.284 53.8953   1
  10 -11  -6-29.4914 31.2071   1
  10 -11  -5-21.0616 30.5041   1
  10 -11  -4 87.9152 32.7973   1
  10 -11  -3 32.9119 31.0392   1
  10 -11  -2 30.7298 29.3040   2
  10 -11  -2-81.8457 31.5016   1
  10 -11  -1 9.54593 26.7308   1
  10 -11  -1 96.7420 34.2091   2
  10 -11   0 22.5011 31.2045   2
  10 -11   1 85.6539 33.8365   2
  10 -11   2 55.1965 32.3483   2
  10 -11   3 10.8807 31.2003   2
  10 -12 -10 116.052 39.3986   1
  10 -12  -9-3.38072 31.3450   1
  10 -12  -8 217.584 44.2349   1
  10 -12  -7-25.5268 33.7813   1
  10 -12  -6 89.3078 33.3060   1
  10 -12  -5 22.5828 30.7777   1
  10 -12  -4 60.8893 32.7055   1
  10 -12  -3 33.8941 33.7246   1
  10 -12  -2 73.1771 35.0661   1
  10 -12  -1 22.8891 31.6013   1
  10 -13  -6 5.19746 30.7974   1
  10 -13  -5-8.84031 34.9923   1
  11   0 -19 79.7568 34.6641   2
  11   0 -18-41.2126 33.3776   2
  11   0 -17 202.570 39.2078   2
  11   0 -16 7.83998 28.8511   2
  11   0 -15 88.8529 27.4909   2
  11   0 -14-29.1321 28.6887   2
  11   0 -13 202.870 36.4556   2
  11   0 -12-14.7095 26.4942   2
  11   0 -11 3676.36 112.182   2
  11   0 -10-26.6897 26.8129   2
  11   0  -9 55.1566 28.4264   2
  11   0  -8 17.0244 26.1774   2
  11   0  -7 49.4421 25.8844   2
  11   0  -6 17.6938 26.2099   2
  11   0  -5 640.444 42.4438   2
  11   0  -4-28.1115 25.3148   2
  11   0  -3 50.7639 25.0210   2
  11   0  -2 26.7817 23.7830   2
  11   0  -1 1864.88 71.2726   2
  11   0   0-38.3282 22.2701   2
  11   0   1 295.183 32.2258   2
  11   0   2-40.0812 22.7785   2
  11   0   3-2.74246 22.9803   2
  11   0   4 62.7260 24.1213   2
  11   0   5 994.847 54.6122   2
  11   0   6 24.9677 22.7654   2
  11   0   7 53.5456 24.7173   2
  11   1 -20 85.7270 36.4201   2
  11  -1 -19 142.133 37.7807   2
  11   1 -19 114.085 36.7565   2
  11  -1 -18 139.036 35.8972   2
  11   1 -18 116.803 32.8941   2
  11  -1 -17 31.9405 30.7527   2
  11   1 -17-2.12486 34.7084   2
  11  -1 -16 416.823 43.5896   2
  11   1 -16 331.018 41.2177   2
  11  -1 -15 213.665 35.6755   2
  11   1 -15 211.651 36.7652   2
  11  -1 -14 113.514 31.2046   2
  11   1 -14 44.3060 29.2714   2
  11  -1 -13 1122.50 60.6297   2
  11   1 -13 997.134 57.9683   2
  11  -1 -12 36.2475 26.4842   2
  11   1 -12 68.6805 29.1715   2
  11  -1 -11 41.6503 24.4136   2
  11   1 -11-3.18253 27.1417   2
  11  -1 -10 371.624 37.7791   2
  11   1 -10 359.286 39.0456   2
  11  -1  -9 877.356 50.8889   2
  11   1  -9 871.837 51.3222   2
  11  -1  -8 109.511 25.7107   2
  11   1  -8 125.971 29.8606   2
  11  -1  -7 3239.16 101.494   2
  11   1  -7 3525.63 103.297   2
  11  -1  -6 327.424 33.9897   2
  11   1  -6 341.920 34.9642   2
  11  -1  -5 32.4645 25.3029   2
  11   1  -5-20.2034 24.3390   2
  11  -1  -4 215.746 28.6059   2
  11   1  -4 221.419 28.6163   2
  11  -1  -3 1543.22 63.7830   2
  11   1  -3 1513.93 62.4864   2
  11  -1  -2 25.7947 24.3116   2
  11   1  -2 97.3416 26.4600   2
  11   1  -1-5.55958 19.9255   2
  11  -1  -1 20.8047 23.4862   2
  11   1   0 50.2222 23.6431   2
  11  -1   0 20.5427 23.2417   2
  11  -1   1 42.0569 22.0496   2
  11   1   1 57.7693 21.8753   2
  11  -1   2 506.987 40.0930   2
  11   1   2 545.593 38.8157   2
  11  -1   3 414.801 36.7070   2
  11   1   3 482.762 37.1360   2
  11  -1   4-34.7347 24.7661   2
  11   1   4 1.24552 21.2351   2
  11  -1   5 36.5284 24.1664   2
  11   1   5 32.8578 22.7929   2
  11  -1   6 239.463 33.5822   2
  11   1   6 225.571 30.9560   2
  11  -1   7 422.828 40.4249   2
  11  -1   8 119.963 29.6090   2
  11   2 -20 22.2603 34.1184   2
  11   2 -19 22.8477 30.7235   2
  11  -2 -18 39.9643 31.3052   2
  11   2 -18-15.9922 33.2331   2
  11  -2 -17 213.347 37.0678   2
  11   2 -17 246.145 43.3104   2
  11  -2 -16 52.0079 29.3423   2
  11   2 -16 96.8143 30.3449   2
  11  -2 -15 303.477 37.6289   2
  11   2 -15 359.272 40.8263   2
  11  -2 -14-24.9163 25.6428   2
  11   2 -14-35.1912 28.7809   2
  11  -2 -13 9.64356 28.3112   2
  11   2 -13 31.0468 24.7525   2
  11   2 -12 2142.97 84.3803   2
  11  -2 -12 2073.56 80.5601   2
  11  -2 -11 105.447 27.8596   2
  11   2 -11-0.59065 29.0550   2
  11  -2 -10 1425.31 65.1462   2
  11   2 -10 1354.59 64.6545   2
  11  -2  -9-63.2354 28.6824   2
  11   2  -9 41.3205 26.3367   2
  11  -2  -8 67.7941 27.7647   2
  11   2  -8 93.1044 30.1347   2
  11  -2  -7 1089.76 56.4229   2
  11   2  -7 1270.85 58.4877   2
  11  -2  -6 787.870 47.5396   2
  11   2  -6 945.871 50.9194   2
  11  -2  -5 430.841 38.0887   2
  11   2  -5 485.605 39.6852   2
  11  -2  -4 1530.01 51.6556   1
  11  -2  -4 1588.41 66.1563   2
  11   2  -4 1496.97 62.7408   2
  11  -2  -3 1053.61 40.3158   1
  11  -2  -3 1087.95 55.0908   2
  11   2  -3 1095.68 53.0337   2
  11   2  -2 34.9969 20.7833   2
  11  -2  -2 76.6958 24.8673   2
  11  -2  -1 793.743 48.7578   2
  11   2  -1 893.547 47.1222   2
  11   2   0 225.419 28.4715   2
  11  -2   0 211.781 31.9091   2
  11  -2   1 352.401 36.5963   2
  11   2   1 324.570 32.4754   2
  11  -2   2-36.2900 26.3029   2
  11   2   2-8.38838 20.8799   2
  11  -2   3 91.2238 25.4723   2
  11   2   3 54.4606 21.7511   2
  11   2   4 531.954 39.0970   2
  11  -2   4 542.022 42.7749   2
  11  -2   5 71.1346 25.1434   2
  11   2   5 14.6210 20.3979   2
  11  -2   6 115.797 28.7111   2
  11  -2   7-17.2328 23.5983   2
  11  -2   8 148.428 30.5827   2
  11   3 -20 514.716 55.4639   2
  11   3 -19 49.7670 35.6808   2
  11   3 -18 470.262 51.4584   2
  11  -3 -17 129.481 35.0012   2
  11   3 -17 41.8399 30.5618   2
  11  -3 -16 15.0883 31.1489   2
  11   3 -16-68.8324 36.4834   2
  11  -3 -15 47.8027 30.7805   2
  11   3 -15 49.3615 33.7659   2
  11   3 -14 810.157 57.6814   2
  11  -3 -14 775.094 52.7883   2
  11  -3 -13 25.0557 26.8648   2
  11   3 -13 69.6148 30.6377   2
  11   3 -12 633.337 47.3578   2
  11  -3 -12 635.631 45.9634   2
  11  -3 -11 5.62666 25.1877   2
  11   3 -11 71.7035 32.3472   2
  11  -3 -10 925.496 51.9630   2
  11   3 -10 934.955 54.8509   2
  11  -3  -9 117.105 28.5853   2
  11   3  -9 96.7994 24.9145   2
  11  -3  -8 26.1117 25.5970   2
  11   3  -8 53.2621 26.0000   2
  11  -3  -7 89.8218 28.4191   2
  11   3  -7 47.5030 26.5111   2
  11  -3  -6-29.9431 25.4496   2
  11   3  -6-8.59398 22.3653   2
  11  -3  -5 102.042 27.0953   2
  11   3  -5 92.1166 28.2272   2
  11  -3  -4 2226.61 69.1595   1
  11  -3  -4 2332.76 82.9589   2
  11   3  -4 2323.61 79.8337   2
  11   3  -3 48.0832 22.0997   2
  11  -3  -3 72.8178 17.6387   1
  11  -3  -3 62.7591 25.7121   2
  11  -3  -2 1583.79 54.2222   1
  11  -3  -2 1628.46 67.6655   2
  11   3  -2 1576.61 62.9585   2
  11   3  -1 187.640 27.5956   2
  11  -3  -1 192.106 20.6073   1
  11  -3  -1 196.122 30.3698   2
  11   3   0 64.1606 22.0784   2
  11  -3   0 69.2751 26.7523   2
  11  -3   1 64.4267 26.2952   2
  11   3   1 44.3132 22.0975   2
  11  -3   2 1032.19 56.9567   2
  11   3   2 1000.48 48.7635   2
  11  -3   3 84.2949 29.5087   2
  11   3   3 97.0316 24.4328   2
  11  -3   4 273.063 34.0902   2
  11   3   4 202.347 26.7735   2
  11  -3   5 154.743 32.2660   2
  11  -3   6-85.2355 30.6518   2
  11  -3   7-16.0421 25.6871   2
  11  -3   8 72.3275 30.6967   2
  11  -3   9-60.7349 32.4168   2
  11   4 -20-19.4826 36.7647   2
  11   4 -19 4.35568 32.0290   2
  11   4 -18 8.88850 30.6821   2
  11   4 -17 2.46094 32.8896   2
  11   4 -16 326.000 45.8331   2
  11  -4 -16 364.734 41.5483   2
  11  -4 -15 225.836 37.0957   2
  11   4 -15 204.754 40.7151   2
  11  -4 -14 566.745 46.3741   2
  11   4 -14 478.412 47.5967   2
  11  -4 -13 68.6359 26.7260   2
  11   4 -13 117.664 34.4018   2
  11  -4 -12 404.924 40.2514   2
  11   4 -12 392.914 43.0517   2
  11  -4 -11 99.6925 28.9999   2
  11   4 -11 122.741 30.3008   2
  11   4 -10 723.099 48.7528   2
  11  -4 -10 655.196 46.5700   2
  11  -4  -9 116.955 26.6287   2
  11   4  -9 120.730 31.4625   2
  11  -4  -8 380.326 37.0572   2
  11   4  -8 335.219 37.5427   2
  11  -4  -7 763.413 47.8159   2
  11   4  -7 755.758 47.9096   2
  11  -4  -6 683.639 47.4222   2
  11   4  -6 674.835 44.5130   2
  11  -4  -5 247.035 32.9488   2
  11   4  -5 248.019 32.0259   2
  11  -4  -4 297.327 27.0071   1
  11   4  -4 270.906 30.4807   2
  11  -4  -4 249.889 33.2580   2
  11   4  -3 30.8897 23.1551   2
  11  -4  -3 47.1416 18.2426   1
  11  -4  -3 32.8204 23.9925   2
  11  -4  -2 725.244 38.1649   1
  11  -4  -2 674.567 46.3680   2
  11   4  -2 843.844 45.2949   2
  11   4  -1 289.776 30.3481   2
  11  -4  -1 303.077 26.6432   1
  11  -4  -1 285.142 35.3715   2
  11  -4   0 1071.12 58.8428   2
  11   4   0 1047.92 49.2827   2
  11   4   1 162.482 26.4943   2
  11  -4   1 84.8525 26.3727   2
  11  -4   2 333.462 38.6809   2
  11   4   2 282.365 28.4085   2
  11  -4   3 39.7836 25.6425   2
  11  -4   4 104.811 30.1727   2
  11  -4   5 34.0291 26.6701   2
  11  -4   6 237.249 35.1929   2
  11  -4   7-20.7020 28.7251   2
  11  -4   8 4.57658 25.6869   2
  11  -4   9-6.23289 30.9638   2
  11   5 -20 33.9346 41.0530   2
  11   5 -19 417.336 52.7519   2
  11   5 -18 91.2219 41.3872   2
  11   5 -17 95.0341 41.2141   2
  11   5 -16 19.1336 30.1576   2
  11   5 -15 231.457 42.0088   2
  11  -5 -15 265.675 36.4500   2
  11   5 -14 833.354 59.2960   2
  11  -5 -14 709.956 50.1501   2
  11  -5 -13 232.001 35.5215   2
  11   5 -13 333.138 42.5279   2
  11  -5 -12 35.9596 25.2767   2
  11   5 -12 46.7352 26.7771   2
  11  -5 -11 28.5864 24.9695   2
  11   5 -11-20.4906 30.1738   2
  11  -5 -10 38.6803 24.8786   2
  11   5 -10-6.06146 29.2424   2
  11  -5  -9 378.754 38.2421   2
  11   5  -9 427.534 41.9704   2
  11  -5  -8 115.969 27.2235   2
  11   5  -8 77.0417 27.8920   2
  11  -5  -7 21.5856 25.0993   2
  11   5  -7 11.6658 23.5060   2
  11  -5  -6 36.0017 23.3568   2
  11   5  -6 22.2706 25.3804   2
  11   5  -5 569.879 41.6392   2
  11  -5  -5 506.889 40.7407   2
  11   5  -4 241.621 31.4305   2
  11  -5  -4 204.693 26.2913   1
  11  -5  -4 278.594 35.1522   2
  11  -5  -3 1553.96 60.8832   1
  11  -5  -3 1607.70 70.4306   2
  11   5  -3 1580.64 63.5521   2
  11  -5  -2 69.9736 19.6620   1
  11   5  -2 19.6667 21.5487   2
  11  -5  -2 58.3398 26.0849   2
  11   5  -1 79.1530 24.4107   2
  11  -5  -1 35.9693 18.1953   1
  11  -5  -1 110.081 29.4204   2
  11   5   0 31.2903 19.8120   2
  11  -5   0 28.7553 25.2870   2
  11   5   1 90.0965 21.3202   2
  11  -5   1 116.802 27.7443   2
  11  -5   2 300.018 37.5865   2
  11  -5   3 171.538 34.0930   2
  11  -5   4 67.8985 31.2837   2
  11  -5   5 186.266 35.0507   2
  11  -5   6-15.0529 25.0798   2
  11  -5   7 22.2131 28.2394   2
  11  -5   8-14.3533 31.7255   2
  11  -5   9 12.5285 32.4893   2
  11   6 -19 65.3594 38.1843   2
  11   6 -18 92.0323 34.6701   2
  11   6 -17 241.386 44.5403   2
  11   6 -16 74.9653 37.6638   2
  11   6 -15 432.678 51.4419   2
  11   6 -14 8.85903 28.6465   2
  11   6 -13 6.34387 28.1905   2
  11  -6 -13 13.6888 24.5127   2
  11  -6 -12 43.1952 25.7496   2
  11   6 -12 74.4013 33.7191   2
  11  -6 -11 563.764 43.6029   2
  11   6 -11 534.953 45.7328   2
  11  -6 -10 389.983 38.2333   2
  11   6 -10 382.022 39.8352   2
  11  -6  -9 255.174 34.1638   2
  11   6  -9 289.848 35.3154   2
  11  -6  -8 181.933 29.9753   2
  11   6  -8 232.126 34.8618   2
  11   6  -7 355.226 38.6836   2
  11  -6  -7 390.210 39.1960   2
  11   6  -6 10.4287 24.8608   2
  11  -6  -6 1.71671 24.1132   2
  11  -6  -5 423.926 36.7469   1
  11   6  -5 460.095 39.1846   2
  11  -6  -5 406.456 38.5416   2
  11  -6  -4 108.295 25.9187   1
  11   6  -4 141.747 27.2631   2
  11  -6  -4 84.0501 26.0629   2
  11   6  -3 65.2241 23.6469   2
  11  -6  -3 64.1364 22.0171   1
  11  -6  -3 52.8008 26.9564   2
  11  -6  -2 33.3127 19.5469   1
  11   6  -2 22.1167 21.5914   2
  11  -6  -2-27.0012 29.0099   2
  11  -6  -1 830.234 46.0820   1
  11  -6  -1 891.007 56.9642   2
  11   6  -1 840.367 45.4016   2
  11  -6   0-1.13312 24.4921   2
  11  -6   1 139.699 30.0540   2
  11  -6   2 94.5552 26.6104   2
  11  -6   3-22.5416 27.6279   2
  11  -6   4 91.8707 30.2396   2
  11  -6   5 207.930 36.1473   2
  11  -6   6-24.5593 29.8418   2
  11  -6   7-4.04639 28.2059   2
  11  -6   8-60.6085 32.4879   2
  11   7 -19 197.207 47.9624   2
  11   7 -18 146.994 42.0175   2
  11   7 -17 16.5462 40.7925   2
  11   7 -16-76.7699 40.6752   2
  11   7 -15 281.590 46.1931   2
  11   7 -14-29.1985 32.3992   2
  11   7 -13 222.112 40.2568   2
  11   7 -12 231.064 42.1415   2
  11  -7 -12 193.575 32.5148   2
  11  -7 -11 25.3794 26.8008   2
  11   7 -11-1.87042 28.9593   2
  11   7 -10-7.14650 28.5180   2
  11  -7 -10-9.28202 27.2546   2
  11   7  -9 199.737 34.5158   2
  11  -7  -9 218.188 32.1680   2
  11   7  -8-38.7364 29.4777   2
  11  -7  -8 30.9686 24.8490   2
  11  -7  -7 693.401 48.0699   2
  11   7  -7 824.862 52.1042   2
  11  -7  -6-11.6517 24.7892   1
  11   7  -6 36.1805 25.4440   2
  11  -7  -6 1.80356 25.5312   2
  11  -7  -5 38.2213 24.4922   1
  11   7  -5 16.6976 23.4182   2
  11  -7  -5-25.8948 25.6319   2
  11  -7  -4 172.374 29.5544   1
  11   7  -4 166.386 29.0258   2
  11  -7  -4 248.156 35.1618   2
  11   7  -3 188.665 28.1350   2
  11  -7  -3 183.678 29.4637   1
  11  -7  -3 164.530 31.2472   2
  11  -7  -2 70.4783 22.0895   1
  11  -7  -2 113.158 29.6147   2
  11  -7  -1 29.4173 23.5443   1
  11  -7  -1-4.70049 25.6507   2
  11  -7   0 29.9231 28.5086   2
  11  -7   1 237.688 38.1630   2
  11  -7   2 135.293 31.7998   2
  11  -7   3 251.302 41.3605   2
  11  -7   4 78.9182 33.7322   2
  11  -7   5 100.669 35.9940   2
  11  -7   6-43.3265 31.7741   2
  11  -7   7 80.3414 33.6564   2
  11  -7   8-26.0612 29.2355   2
  11   8 -18 11.0993 41.3245   2
  11   8 -17 48.0116 34.9281   2
  11   8 -16 91.4025 38.6371   2
  11   8 -15 10.3064 36.2449   2
  11   8 -14 93.6586 39.9054   2
  11   8 -13 287.983 45.6830   2
  11   8 -12 126.011 37.4165   2
  11   8 -11 197.051 39.0154   2
  11  -8 -10 211.163 33.6821   2
  11   8 -10 257.489 38.6619   2
  11  -8  -9 91.3896 29.4874   2
  11   8  -9 105.514 31.6054   2
  11  -8  -8 12.9281 25.4602   2
  11   8  -8 56.9941 29.5265   2
  11   8  -7 0.80672 28.0606   2
  11  -8  -7 22.2639 25.6432   2
  11  -8  -6 363.897 39.1684   1
  11   8  -6 418.328 40.2627   2
  11  -8  -6 338.306 40.5438   2
  11  -8  -5 658.744 50.5989   2
  11  -8  -5 518.158 44.5057   1
  11   8  -5 493.359 41.5009   2
  11  -8  -4-1.16458 26.8709   2
  11  -8  -4-9.67263 22.7316   1
  11  -8  -3 2.85164 23.3073   1
  11  -8  -3-9.42808 24.1147   2
  11  -8  -2-23.6280 26.4275   2
  11  -8  -2 4.73113 24.5627   1
  11  -8  -1-46.1938 26.9330   1
  11  -8  -1 13.1049 29.5305   2
  11  -8   0 222.716 35.1412   2
  11  -8   1 48.3124 32.2332   2
  11  -8   2 24.2467 27.8902   2
  11  -8   3-6.45273 30.2857   2
  11  -8   4 113.712 37.1667   2
  11  -8   5 56.6051 31.7199   2
  11  -8   6 33.7225 36.6859   2
  11  -8   7-41.5685 34.6312   2
  11   9 -16 98.9010 37.6391   2
  11   9 -15 31.5562 40.9024   2
  11   9 -14 95.0321 38.9778   2
  11   9 -13-17.7164 34.8483   2
  11   9 -12-29.2768 35.5158   2
  11   9 -11 43.6982 31.1983   2
  11   9 -10 152.637 36.2043   2
  11   9  -9 26.2984 30.3174   2
  11  -9  -8 523.934 46.3174   2
  11   9  -8 591.340 49.3280   2
  11  -9  -7 16.8581 28.3981   1
  11  -9  -7-22.9003 28.1181   2
  11   9  -7 23.6584 28.3855   2
  11  -9  -6 101.179 28.5293   2
  11  -9  -6 74.6302 29.9731   1
  11  -9  -5 105.280 32.3387   1
  11  -9  -5 28.2329 25.0262   2
  11  -9  -4 18.8387 26.5873   1
  11  -9  -4 23.5840 28.7215   2
  11  -9  -3 26.0940 24.3958   1
  11  -9  -3 25.6228 28.0951   2
  11  -9  -2 191.289 36.2211   2
  11  -9  -2 211.001 35.3828   1
  11  -9  -1-19.4857 26.5633   1
  11  -9  -1 15.8716 30.8045   2
  11  -9   0 6.92747 29.9493   2
  11  -9   1-22.5655 25.9707   2
  11  -9   2 100.277 34.7003   2
  11  -9   3 26.7963 31.7614   2
  11  -9   4-42.7480 28.6242   2
  11  -9   5-57.7250 37.6075   2
  11  -9   6 152.862 38.6884   2
  11 -10  -8 83.3016 32.9327   1
  11 -10  -7 54.9935 28.3124   1
  11 -10  -6 222.992 36.6427   1
  11 -10  -5-18.0791 26.7503   1
  11 -10  -5-8.70387 28.8361   2
  11 -10  -4 29.7327 29.4853   1
  11 -10  -4 64.0802 31.4946   2
  11 -10  -3 85.7490 31.7399   2
  11 -10  -3 76.0984 31.1844   1
  11 -10  -2-12.5582 28.1515   2
  11 -10  -2 45.3692 28.5922   1
  11 -10  -1-31.5574 31.6153   1
  11 -10  -1 40.6135 30.6360   2
  11 -10   0 186.090 38.3695   2
  11 -10   1 40.8321 34.7091   2
  11 -10   2-52.0619 34.8883   2
  11 -10   3 82.4280 34.2519   2
  11 -10   4 34.2850 33.7901   2
  11 -11 -10-14.6911 36.1894   1
  11 -11  -9 74.2870 35.4103   1
  11 -11  -8-10.8561 33.3183   1
  11 -11  -7-31.9264 33.4673   1
  11 -11  -6 1.15913 32.3106   1
  11 -11  -5 99.7683 35.5245   1
  11 -11  -4 232.136 42.8449   1
  11 -11  -3 59.3151 31.7936   1
  11 -11  -2 64.4892 30.8398   1
  11 -12  -8 13.1046 34.2548   1
  11 -12  -7 168.866 42.7201   1
  11 -12  -6 23.8489 31.9251   1
  11 -12  -5 134.460 36.9173   1
  11 -12  -4 31.0303 35.2165   1
  12   0 -19 30.8483 36.1409   2
  12   0 -18 482.444 53.9577   2
  12   0 -17-23.0623 35.2877   2
  12   0 -16-53.7015 31.8481   2
  12   0 -15 13.1193 28.7879   2
  12   0 -14 120.864 32.3519   2
  12   0 -13 37.6688 31.3343   2
  12   0 -12 2.69089 27.9861   2
  12   0 -11-42.4555 27.1641   2
  12   0 -10 1969.24 80.9100   2
  12   0  -9-26.2437 28.8038   2
  12   0  -8 3291.77 105.535   2
  12   0  -7-6.43397 24.6406   2
  12   0  -6 29.5098 23.2927   2
  12   0  -5-11.1122 25.6397   2
  12   0  -4 611.655 42.7221   2
  12   0  -3-49.7924 27.0257   2
  12   0  -2 331.812 35.5109   2
  12   0  -1 6.81319 22.5813   2
  12   0   0-17.3770 23.7413   2
  12   0   1-19.2807 25.2279   2
  12   0   2 0.69617 23.8360   2
  12   0   3-14.9318 23.8746   2
  12   0   4 4.39161 23.7925   2
  12   0   5 8.39999 25.7746   2
  12   0   6 325.132 37.6557   2
  12   1 -20 87.7799 41.5525   2
  12  -1 -19 256.398 43.4210   2
  12   1 -19 286.901 48.3401   2
  12  -1 -18 353.094 45.3641   2
  12   1 -18 302.598 46.4552   2
  12  -1 -17-8.79359 32.8703   2
  12   1 -17 23.7548 33.3647   2
  12  -1 -16 472.434 49.4394   2
  12   1 -16 398.157 45.3136   2
  12  -1 -15-15.5389 33.1338   2
  12   1 -15 5.60325 29.5511   2
  12  -1 -14 106.271 34.3412   2
  12   1 -14 105.200 32.5889   2
  12  -1 -13 248.835 35.4425   2
  12   1 -13 153.736 35.6053   2
  12  -1 -12 501.590 45.1994   2
  12   1 -12 459.749 43.5681   2
  12  -1 -11 158.180 34.8777   2
  12   1 -11 162.920 31.5765   2
  12  -1 -10 245.089 35.7103   2
  12   1 -10 172.109 31.8117   2
  12  -1  -9 72.9270 27.3631   2
  12   1  -9 89.9331 32.0270   2
  12  -1  -8 193.656 34.2771   2
  12   1  -8 195.858 30.5483   2
  12  -1  -7 514.238 42.8369   2
  12   1  -7 506.340 41.0068   2
  12  -1  -6 419.327 40.1175   2
  12   1  -6 383.737 38.2874   2
  12   1  -5 624.852 44.2219   2
  12  -1  -5 656.309 47.1661   2
  12  -1  -4 208.493 30.2465   2
  12   1  -4 261.049 32.4784   2
  12  -1  -3 113.868 28.7911   2
  12   1  -3 111.049 25.9402   2
  12  -1  -2 287.085 34.1723   2
  12   1  -2 293.361 32.4319   2
  12   1  -1 13.6877 21.7289   2
  12  -1  -1 19.0939 21.4751   2
  12  -1   0 214.230 33.3221   2
  12   1   0 222.835 31.2486   2
  12  -1   1 34.9521 24.5233   2
  12   1   1-5.90539 22.4478   2
  12  -1   2 105.083 30.1435   2
  12   1   2 93.0230 25.9229   2
  12  -1   3 69.6768 28.0011   2
  12   1   3 15.5605 24.3424   2
  12  -1   4 202.575 33.8963   2
  12   1   4 295.275 34.7520   2
  12  -1   5-4.17813 25.7492   2
  12   1   5-15.8350 23.5685   2
  12  -1   6 182.241 33.4556   2
  12   2 -20 121.677 43.3446   2
  12   2 -19 360.610 49.5504   2
  12  -2 -18 6.48544 31.4740   2
  12   2 -18 48.3412 33.9863   2
  12  -2 -17-44.9115 36.5038   2
  12   2 -17 12.9062 35.1101   2
  12  -2 -16 99.5231 35.5546   2
  12   2 -16 79.9153 35.4549   2
  12  -2 -15-67.7774 34.3714   2
  12   2 -15 1.75092 28.1767   2
  12  -2 -14 172.100 36.5427   2
  12   2 -14 151.316 35.1168   2
  12  -2 -13 467.726 43.8257   2
  12   2 -13 529.049 48.6248   2
  12  -2 -12 671.908 50.7923   2
  12   2 -12 620.789 48.4484   2
  12  -2 -11 28.7634 28.8552   2
  12   2 -11 91.7626 27.4602   2
  12  -2 -10 60.5056 29.3678   2
  12   2 -10 11.6278 24.5992   2
  12  -2  -9 731.637 48.7193   2
  12   2  -9 868.088 53.6782   2
  12  -2  -8 251.122 35.8340   2
  12   2  -8 210.707 34.2885   2
  12  -2  -7 45.7788 24.8087   2
  12   2  -7 56.4360 25.1641   2
  12  -2  -6 41.8072 24.6230   2
  12   2  -6 41.3120 24.2884   2
  12  -2  -5 12.0804 23.2820   2
  12   2  -5 5.17568 25.7280   2
  12  -2  -4 582.344 44.6516   2
  12   2  -4 493.692 40.2462   2
  12  -2  -3 923.273 54.7227   2
  12   2  -3 861.468 50.2013   2
  12   2  -2 263.469 32.0744   2
  12  -2  -2 285.173 34.0636   2
  12   2  -1 38.1609 22.8476   2
  12  -2  -1 86.9247 28.3875   2
  12  -2   0 236.295 34.3353   2
  12   2   0 265.886 30.3732   2
  12  -2   1 602.232 45.2973   2
  12   2   1 584.090 41.9490   2
  12  -2   2 75.4178 30.1453   2
  12   2   2 75.0664 24.7928   2
  12  -2   3 52.3158 28.2886   2
  12   2   3 39.2580 23.5587   2
  12  -2   4 150.072 32.4423   2
  12   2   4 147.415 28.5387   2
  12  -2   5 27.5236 26.4696   2
  12  -2   6 67.9508 26.3793   2
  12  -2   7 216.440 38.2570   2
  12   3 -20 16.8345 40.5014   2
  12   3 -19-31.3887 40.1643   2
  12   3 -18 58.5999 36.0398   2
  12  -3 -17 434.548 46.3017   2
  12   3 -17 426.317 50.6359   2
  12  -3 -16 1.92050 32.7652   2
  12   3 -16 31.7202 32.8632   2
  12  -3 -15 419.919 45.6123   2
  12   3 -15 312.899 45.7756   2
  12  -3 -14 185.029 35.8645   2
  12   3 -14 190.077 39.4323   2
  12  -3 -13 144.998 34.3542   2
  12   3 -13 191.084 33.9655   2
  12  -3 -12-10.2258 25.6522   2
  12   3 -12 63.3152 33.1287   2
  12  -3 -11 690.276 48.5713   2
  12   3 -11 654.366 50.4826   2
  12  -3 -10-10.7929 25.3350   2
  12   3 -10-53.4585 33.3836   2
  12  -3  -9 58.2131 25.7789   2
  12   3  -9-8.29456 25.7825   2
  12  -3  -8 184.992 33.2254   2
  12   3  -8 230.749 35.8458   2
  12  -3  -7 213.222 31.7271   2
  12   3  -7 274.907 34.9272   2
  12  -3  -6 28.2275 24.2297   2
  12   3  -6-3.51456 26.2181   2
  12  -3  -5 1642.35 59.4144   1
  12  -3  -5 1746.00 73.6683   2
  12   3  -5 1709.77 70.3584   2
  12  -3  -4 99.8602 27.4406   2
  12  -3  -4 155.514 22.2832   1
  12   3  -4 121.943 28.0438   2
  12   3  -3 25.9408 22.2779   2
  12  -3  -3 27.1458 23.5312   2
  12   3  -2 95.2096 25.5968   2
  12  -3  -2 54.9822 26.9341   2
  12  -3  -1 1324.47 66.5569   2
  12   3  -1 1240.06 58.3484   2
  12   3   0 70.6730 26.0289   2
  12  -3   0 8.71100 22.8766   2
  12  -3   1 394.881 41.0739   2
  12   3   1 365.904 35.1363   2
  12  -3   2 33.0019 25.3067   2
  12   3   2 54.5964 23.3837   2
  12  -3   3 167.545 35.1906   2
  12  -3   4-5.68627 24.6335   2
  12  -3   5 202.989 38.1078   2
  12  -3   6 10.8761 26.6588   2
  12  -3   7-11.7807 26.0063   2
  12   4 -20 78.7620 42.1010   2
  12   4 -19 236.166 47.7285   2
  12   4 -18-23.3831 36.2065   2
  12   4 -17 62.9742 36.7290   2
  12  -4 -16 12.5707 30.0879   2
  12   4 -16-18.7387 30.6066   2
  12  -4 -15 688.195 52.9483   2
  12   4 -15 569.084 55.6442   2
  12  -4 -14 69.6086 32.0720   2
  12   4 -14-25.0348 34.3443   2
  12   4 -13 1105.54 65.4043   2
  12  -4 -13 971.893 58.7066   2
  12  -4 -12 146.468 33.6482   2
  12   4 -12 78.6295 32.6429   2
  12  -4 -11 125.334 32.1436   2
  12   4 -11 144.442 34.1089   2
  12  -4 -10 93.1774 28.4162   2
  12   4 -10 58.9262 30.4729   2
  12  -4  -9 198.014 33.2001   2
  12   4  -9 322.543 40.4997   2
  12  -4  -8 108.416 30.7165   2
  12   4  -8 133.452 31.1519   2
  12  -4  -7 26.3206 25.5156   2
  12   4  -7 90.1638 29.4996   2
  12  -4  -6-4.97100 24.4382   2
  12   4  -6-55.0585 27.9499   2
  12  -4  -5 525.322 44.4296   2
  12  -4  -5 500.629 34.7017   1
  12   4  -5 515.486 42.0530   2
  12  -4  -4 207.578 24.7678   1
  12   4  -4 216.875 32.0479   2
  12  -4  -4 214.213 34.3778   2
  12  -4  -3 549.122 35.2599   1
  12   4  -3 532.252 41.1472   2
  12  -4  -3 555.390 45.5960   2
  12   4  -2 180.634 29.4037   2
  12  -4  -2 122.709 21.3878   1
  12  -4  -2 179.103 34.6548   2
  12   4  -1 40.8639 22.7681   2
  12  -4  -1 63.9412 26.5805   2
  12   4   0 17.3816 22.6699   2
  12  -4   0-68.4070 28.4863   2
  12  -4   1 505.744 44.7537   2
  12   4   1 465.844 38.3704   2
  12  -4   2 100.821 33.3977   2
  12  -4   3 209.750 36.7817   2
  12  -4   4 130.239 31.4680   2
  12  -4   5 27.7818 30.9107   2
  12  -4   6-34.8183 27.8868   2
  12  -4   7-18.5579 27.6720   2
  12   5 -19-6.82283 35.0896   2
  12   5 -18 347.905 52.8260   2
  12   5 -17 39.8006 36.8615   2
  12   5 -16 629.804 58.5732   2
  12  -5 -15 257.450 37.9820   2
  12   5 -15 344.005 44.3256   2
  12  -5 -14 10.4036 28.9877   2
  12   5 -14 4.30447 30.4580   2
  12  -5 -13 75.0123 31.4733   2
  12   5 -13 68.7640 34.2300   2
  12  -5 -12 131.671 30.0801   2
  12   5 -12 257.997 42.1748   2
  12  -5 -11 374.081 39.7385   2
  12   5 -11 514.251 48.5752   2
  12  -5 -10 731.292 50.7016   2
  12   5 -10 897.577 57.8004   2
  12  -5  -9 9.65233 24.7197   2
  12   5  -9-24.0138 29.5152   2
  12  -5  -8 190.189 32.3919   2
  12   5  -8 259.987 35.3870   2
  12  -5  -7-43.4326 29.0351   2
  12   5  -7-14.0287 28.3155   2
  12   5  -6 123.658 30.9791   2
  12  -5  -6 64.3617 25.4691   2
  12  -5  -5 188.028 26.7298   1
  12   5  -5 204.247 30.6082   2
  12  -5  -5 163.160 33.8583   2
  12   5  -4-38.0892 23.8779   2
  12  -5  -4-32.6561 27.7073   2
  12  -5  -4-0.08133 20.0013   1
  12  -5  -3 28.6267 19.7079   1
  12   5  -3-10.7517 23.6860   2
  12  -5  -3 11.1546 24.2580   2
  12  -5  -2 569.708 38.0341   1
  12   5  -2 600.430 40.6228   2
  12  -5  -2 655.051 48.1452   2
  12   5  -1 38.5257 23.4467   2
  12  -5  -1 62.4832 21.4227   1
  12  -5  -1 25.7126 24.2351   2
  12   5   0 291.081 32.1201   2
  12  -5   0 309.362 38.4585   2
  12  -5   1 13.9481 25.0956   2
  12  -5   2-18.0482 25.7866   2
  12  -5   3 123.173 30.0293   2
  12  -5   4 90.8134 33.7666   2
  12  -5   5 96.3279 34.8200   2
  12  -5   6-15.9251 31.0016   2
  12  -5   7 2.79389 31.6166   2
  12   6 -19-0.66845 34.3085   2
  12   6 -18 42.9783 36.0756   2
  12   6 -17-51.7992 41.4827   2
  12   6 -16 68.1660 33.8955   2
  12   6 -15-3.55101 34.4786   2
  12   6 -14 355.630 49.7076   2
  12  -6 -13 32.0924 28.1723   2
  12   6 -13 52.1670 31.7143   2
  12  -6 -12 237.158 36.9152   2
  12   6 -12 268.842 43.7218   2
  12  -6 -11 333.999 39.4345   2
  12   6 -11 355.056 42.8684   2
  12  -6 -10-6.22836 28.7691   2
  12   6 -10 38.1474 27.0414   2
  12  -6  -9 0.22254 27.8929   2
  12   6  -9 47.8216 29.4139   2
  12  -6  -8 758.188 54.5875   2
  12   6  -8 727.822 50.4434   2
  12   6  -7 14.3618 24.9997   2
  12  -6  -7 0.44584 26.8218   2
  12   6  -6 44.9209 25.7406   2
  12  -6  -6-11.5233 22.9999   1
  12  -6  -6 36.8754 24.4548   2
  12   6  -5 173.502 30.1666   2
  12  -6  -5 128.685 26.5696   1
  12  -6  -5 136.394 33.7411   2
  12   6  -4 429.555 38.2529   2
  12  -6  -4 381.911 34.7701   1
  12  -6  -4 376.738 40.5070   2
  12  -6  -3 76.4278 23.3769   1
  12   6  -3 93.5057 27.7301   2
  12  -6  -3 84.8761 30.0877   2
  12   6  -2 40.5045 23.6143   2
  12  -6  -2-14.2054 29.6297   2
  12  -6  -2 39.8597 21.5994   1
  12  -6  -1-20.4594 21.9175   1
  12  -6  -1-10.7743 26.6344   2
  12  -6   0 53.9958 27.1843   2
  12  -6   1 83.0057 30.7473   2
  12  -6   2 264.105 41.4724   2
  12  -6   3 5.36447 31.2732   2
  12  -6   4 120.493 37.1840   2
  12  -6   5-6.55358 30.9504   2
  12  -6   6 86.0063 37.0533   2
  12  -6   7 32.0243 33.3812   2
  12   7 -18-44.8716 39.3491   2
  12   7 -17 201.960 48.4055   2
  12   7 -16 104.500 39.6539   2
  12   7 -15 11.9090 34.1320   2
  12   7 -14 100.316 38.4798   2
  12   7 -13 31.5696 29.6850   2
  12  -7 -12 125.700 32.0827   2
  12   7 -12 166.974 39.7919   2
  12   7 -11 50.4102 29.6772   2
  12  -7 -11 81.1636 28.9038   2
  12   7 -10-25.1504 30.7123   2
  12  -7 -10 7.71084 27.3495   2
  12   7  -9 2.26496 29.4904   2
  12  -7  -9 17.4438 27.3040   2
  12   7  -8-6.49386 27.9017   2
  12  -7  -8-0.45921 28.5513   2
  12   7  -7-17.7716 27.0033   2
  12  -7  -7-2.31773 28.4622   2
  12  -7  -6 571.311 45.8520   1
  12   7  -6 587.948 45.3441   2
  12  -7  -6 630.237 50.9616   2
  12  -7  -5-2.37230 23.4602   1
  12   7  -5 62.2317 27.7055   2
  12  -7  -5-0.83341 28.4109   2
  12   7  -4 120.349 28.6639   2
  12  -7  -4 127.478 29.6809   1
  12  -7  -4 145.562 30.0047   2
  12  -7  -3 15.0520 21.8259   1
  12  -7  -3 20.1916 29.1428   2
  12  -7  -2 35.8620 27.3329   2
  12  -7  -2-24.1468 24.2476   1
  12  -7  -1 211.385 31.7855   1
  12  -7  -1 196.670 39.8738   2
  12  -7   0 47.0170 29.5216   2
  12  -7   1-58.5955 29.3765   2
  12  -7   2-10.7686 34.1176   2
  12  -7   3 8.71297 31.7617   2
  12  -7   4 262.654 40.8706   2
  12  -7   5 0.75544 32.2761   2
  12  -7   6 92.8846 39.1133   2
  12   8 -17-38.9012 37.0352   2
  12   8 -16-0.47472 39.2507   2
  12   8 -15 24.8092 34.7280   2
  12   8 -14-15.8248 31.3560   2
  12   8 -13 111.830 37.5114   2
  12   8 -12 59.2439 33.9426   2
  12   8 -11 49.0974 36.4003   2
  12   8 -10 211.792 40.2063   2
  12  -8 -10 179.587 35.2873   2
  12   8  -9 169.699 37.3738   2
  12  -8  -9 225.611 36.9642   2
  12   8  -8 272.144 38.3457   2
  12  -8  -8 292.065 39.0324   2
  12   8  -7 209.900 34.7335   2
  12  -8  -7 202.997 33.6437   2
  12  -8  -7 227.044 38.1703   1
  12   8  -6 45.1120 28.5853   2
  12  -8  -6 65.7162 26.6708   1
  12  -8  -6 3.34045 25.1846   2
  12  -8  -5-33.8908 26.2882   2
  12  -8  -5-9.76998 27.1006   1
  12  -8  -4 29.6385 24.9339   1
  12  -8  -4 105.689 33.6073   2
  12  -8  -3 75.3970 31.4022   2
  12  -8  -3 78.4302 27.0959   1
  12  -8  -2 82.4719 27.2664   1
  12  -8  -2 33.2529 30.3874   2
  12  -8  -1 1.65672 25.4795   1
  12  -8  -1 28.9637 26.7017   2
  12  -8   0-42.3265 33.7181   2
  12  -8   1 113.663 34.3742   2
  12  -8   2 10.5314 32.5422   2
  12  -8   3-37.4469 28.9692   2
  12  -8   4 34.8421 35.4383   2
  12  -8   5 23.5847 34.4842   2
  12   9 -14 10.5200 34.2278   2
  12   9 -13 52.4861 36.8509   2
  12   9 -12 77.2694 37.8462   2
  12   9 -11 32.0000 32.0040   2
  12   9 -10 68.9165 30.7826   2
  12   9  -9 4.75762 30.4801   2
  12  -9  -8-48.5476 29.0964   1
  12  -9  -7 251.698 40.5333   2
  12  -9  -7 218.690 36.6090   1
  12  -9  -6 146.465 33.7416   1
  12  -9  -6 159.432 35.1443   2
  12  -9  -5 37.2812 28.9595   1
  12  -9  -5 56.1543 30.7957   2
  12  -9  -4 8.67834 24.7859   1
  12  -9  -4 32.7353 31.5137   2
  12  -9  -3 33.9541 30.8991   2
  12  -9  -3-0.72815 26.5650   1
  12  -9  -2-37.8846 29.0361   1
  12  -9  -2 2.24464 32.6765   2
  12  -9  -1 54.5256 32.2838   2
  12  -9   0 11.9545 28.6048   2
  12  -9   1 36.5984 32.7472   2
  12  -9   2-40.9194 34.5524   2
  12  -9   3 57.2148 32.4369   2
  12  -9   4-9.65967 35.3237   2
  12 -10  -9 153.732 36.9568   1
  12 -10  -8-9.35323 30.4899   1
  12 -10  -7 95.4618 32.8330   1
  12 -10  -6 65.7366 34.7929   1
  12 -10  -5 223.521 41.5870   1
  12 -10  -4-36.9779 32.1373   1
  12 -10  -4 16.4712 32.7622   2
  12 -10  -3 165.303 40.8344   2
  12 -10  -3 192.386 39.2675   1
  12 -10  -2 8.45448 34.5623   2
  12 -10  -1 32.0377 32.6919   2
  12 -10   0 46.1272 35.6380   2
  12 -10   1 17.5656 36.4723   2
  12 -11  -9 1.11103 32.1009   1
  12 -11  -8-16.0048 35.6529   1
  12 -11  -7-30.3881 31.8205   1
  12 -11  -6 135.836 35.1576   1
  13   0 -19 18.6205 34.1212   2
  13   0 -18-54.0910 36.5442   2
  13   0 -17 198.469 39.4398   2
  13   0 -16 15.3451 34.1545   2
  13   0 -15 12.8679 32.2913   2
  13   0 -14 2.98575 28.5896   2
  13   0 -13-25.8720 35.9291   2
  13   0 -12-5.04826 30.6637   2
  13   0 -11 709.532 51.3876   2
  13   0 -10 8.40822 26.0151   2
  13   0  -9 248.051 39.6681   2
  13   0  -8-19.0665 25.0114   2
  13   0  -7 1145.88 62.3017   2
  13   0  -6-1.85433 27.2060   2
  13   0  -5 165.594 29.8171   2
  13   0  -4 43.8707 25.5268   2
  13   0  -3 84.1297 29.2577   2
  13   0  -2 1.36628 23.4851   2
  13   0  -1 458.911 40.2601   2
  13   0   0-22.6898 25.2898   2
  13   0   1 71.4605 29.2381   2
  13   0   2 23.6044 26.1566   2
  13   0   3 3.60997 24.9618   2
  13   0   4 37.2800 27.1879   2
  13   1 -19 227.257 44.4505   2
  13  -1 -18 84.0135 39.3925   2
  13   1 -18 84.6236 39.6795   2
  13  -1 -17 68.5852 35.4978   2
  13   1 -17 114.794 35.0070   2
  13  -1 -16 127.847 34.6903   2
  13   1 -16 73.1860 35.9300   2
  13  -1 -15 18.2157 30.5153   2
  13   1 -15 125.465 37.1406   2
  13  -1 -14 20.4741 31.9641   2
  13   1 -14 36.3837 29.3778   2
  13  -1 -13 213.506 40.3252   2
  13   1 -13 263.997 42.5989   2
  13  -1 -12 67.9284 35.2619   2
  13   1 -12-9.41756 28.2497   2
  13  -1 -11 151.096 35.3228   2
  13   1 -11 47.0131 28.3269   2
  13  -1 -10 290.116 38.8839   2
  13   1 -10 239.619 34.9193   2
  13  -1  -9 649.808 50.8702   2
  13   1  -9 844.018 55.7753   2
  13  -1  -8 38.6555 27.6569   2
  13   1  -8 60.6214 27.5202   2
  13  -1  -7 98.3730 30.5314   2
  13   1  -7 47.8253 26.9505   2
  13  -1  -6 68.1761 27.2074   2
  13   1  -6 30.4787 25.9087   2
  13  -1  -5 230.963 36.5525   2
  13   1  -5 266.730 34.7306   2
  13  -1  -4 510.050 43.4768   2
  13   1  -4 484.119 44.0229   2
  13  -1  -3 762.084 51.7145   2
  13   1  -3 730.486 49.2758   2
  13   1  -2 180.487 31.4605   2
  13  -1  -2 190.380 33.7531   2
  13  -1  -1 108.238 27.7061   2
  13   1  -1 124.729 28.0144   2
  13  -1   0 80.9043 27.4449   2
  13   1   0 128.968 28.4587   2
  13  -1   1 107.592 31.2737   2
  13   1   1 102.539 28.7415   2
  13  -1   2 14.0664 27.0584   2
  13   1   2-14.0759 25.6117   2
  13  -1   3 283.275 38.9875   2
  13   1   3 262.876 37.0241   2
  13  -1   4 23.1992 25.4839   2
  13  -1   5-12.8357 28.1252   2
  13   2 -19 256.888 48.8742   2
  13  -2 -18 31.7192 32.6602   2
  13   2 -18-43.6214 37.0280   2
  13  -2 -17 263.665 44.4249   2
  13   2 -17 318.767 49.1654   2
  13  -2 -16 140.036 39.5876   2
  13   2 -16 171.906 39.3743   2
  13  -2 -15-49.6096 33.5011   2
  13   2 -15 25.9779 32.2113   2
  13  -2 -14 18.1880 29.7508   2
  13   2 -14-23.6943 34.2767   2
  13  -2 -13 108.959 34.4681   2
  13   2 -13 161.663 38.9719   2
  13  -2 -12 83.8438 28.8404   2
  13   2 -12 139.043 38.3190   2
  13  -2 -11 563.850 45.4574   2
  13   2 -11 475.377 46.2337   2
  13  -2 -10 143.701 32.5877   2
  13   2 -10 122.796 35.6351   2
  13  -2  -9 97.2325 30.7301   2
  13   2  -9 57.6650 30.2098   2
  13  -2  -8 539.130 46.2502   2
  13   2  -8 558.917 47.2373   2
  13  -2  -7-4.28411 26.7140   2
  13   2  -7-19.2432 27.5462   2
  13  -2  -6 1104.99 60.7634   2
  13   2  -6 1147.45 61.1206   2
  13  -2  -5 3.99457 24.9779   2
  13   2  -5-10.3122 27.6788   2
  13  -2  -4 30.1386 23.8987   2
  13   2  -4 20.0327 22.9792   2
  13   2  -3 29.4092 22.7314   2
  13  -2  -3 21.4290 23.8573   2
  13   2  -2 216.964 31.0547   2
  13  -2  -2 240.018 36.2553   2
  13   2  -1 219.011 32.9095   2
  13  -2  -1 204.054 34.3842   2
  13  -2   0 360.509 40.0555   2
  13   2   0 316.628 35.2252   2
  13  -2   1 3.77707 27.3212   2
  13   2   1-27.1736 26.9382   2
  13  -2   2-8.29595 27.1429   2
  13   2   2-12.6668 24.7279   2
  13  -2   3-0.86702 25.1356   2
  13  -2   4-14.2325 28.8056   2
  13  -2   5 108.927 33.6030   2
  13   3 -19 110.144 40.9117   2
  13   3 -18-30.9533 39.0930   2
  13  -3 -17 85.7820 36.6795   2
  13   3 -17 173.130 41.4065   2
  13  -3 -16 448.020 49.5471   2
  13   3 -16 388.390 47.7408   2
  13  -3 -15 17.9919 33.4443   2
  13   3 -15 38.2080 31.4503   2
  13  -3 -14 1101.01 65.6229   2
  13   3 -14 1184.15 70.4428   2
  13  -3 -13 488.237 49.0195   2
  13   3 -13 558.284 51.9136   2
  13  -3 -12 208.439 36.4919   2
  13   3 -12 256.536 37.9431   2
  13  -3 -11 1.38041 28.8580   2
  13   3 -11 6.21295 26.6542   2
  13  -3 -10 210.325 37.2913   2
  13   3 -10 272.724 36.9033   2
  13  -3  -9 9.36789 24.8338   2
  13   3  -9-31.0562 31.3438   2
  13  -3  -8 269.476 38.1015   2
  13   3  -8 337.468 39.7960   2
  13  -3  -7 529.121 45.7699   2
  13   3  -7 469.801 43.3020   2
  13  -3  -6 28.4336 30.1259   2
  13   3  -6-16.8299 24.2899   2
  13  -3  -5 130.912 31.8878   2
  13   3  -5 60.5837 28.9938   2
  13   3  -4 135.827 29.3332   2
  13  -3  -4 127.079 29.5328   2
  13   3  -3-22.1091 25.7456   2
  13  -3  -3-24.1163 24.6470   2
  13   3  -2 135.450 29.1079   2
  13  -3  -2 102.644 30.2930   2
  13   3  -1 23.3789 23.7382   2
  13  -3  -1 89.6839 31.9371   2
  13  -3   0 231.263 39.3126   2
  13   3   0 249.554 33.4728   2
  13  -3   1 2.21604 25.5443   2
  13   3   1 9.56624 24.9294   2
  13  -3   2 290.270 41.1548   2
  13  -3   3 61.2156 29.1501   2
  13  -3   4 14.1906 27.8192   2
  13  -3   5 42.3857 30.4554   2
  13  -3   6 39.1745 32.0640   2
  13   4 -19 5.53776 41.0657   2
  13   4 -18 13.0255 35.2964   2
  13   4 -17 213.169 47.3734   2
  13  -4 -16 59.9400 33.0187   2
  13   4 -16 80.5922 34.7098   2
  13  -4 -15 24.7209 30.2998   2
  13   4 -15 16.8969 34.8144   2
  13  -4 -14 15.7295 28.8163   2
  13   4 -14 60.8218 33.4399   2
  13  -4 -13-9.77187 33.8130   2
  13   4 -13-36.1404 37.9117   2
  13  -4 -12 737.564 54.3920   2
  13   4 -12 734.650 54.7599   2
  13  -4 -11 303.974 39.5896   2
  13   4 -11 257.744 37.2252   2
  13  -4 -10 722.124 52.7543   2
  13   4 -10 750.469 54.9967   2
  13  -4  -9 34.9419 28.2077   2
  13   4  -9 34.1630 30.4475   2
  13  -4  -8 113.071 29.5766   2
  13   4  -8 114.835 31.0103   2
  13  -4  -7 29.0217 29.3878   2
  13   4  -7-1.79642 26.1632   2
  13  -4  -6 337.265 38.9052   2
  13   4  -6 322.238 38.8559   2
  13  -4  -6 274.941 29.8078   1
  13   4  -5 21.8701 27.3138   2
  13  -4  -5 10.1893 30.2137   2
  13   4  -4 262.296 33.9221   2
  13  -4  -4 202.194 35.5584   2
  13   4  -3 30.7823 26.0776   2
  13  -4  -3 16.4638 27.2925   2
  13   4  -2 400.563 39.2709   2
  13  -4  -2 387.381 43.6091   2
  13   4  -1 153.662 30.0664   2
  13  -4  -1 8.71051 29.6199   2
  13  -4   0 201.734 36.8076   2
  13   4   0 107.179 28.3589   2
  13  -4   1 18.5342 28.9395   2
  13  -4   2 108.765 34.2217   2
  13  -4   3 46.5134 28.4714   2
  13  -4   4 122.160 33.0654   2
  13  -4   5 10.2074 31.5972   2
  13  -4   6 3.30751 29.9077   2
  13   5 -19-17.1265 34.5347   2
  13   5 -18-2.58556 38.9387   2
  13   5 -17 53.7605 36.5262   2
  13   5 -16 52.4155 40.5964   2
  13   5 -15 584.148 57.4719   2
  13  -5 -14 308.491 42.4271   2
  13   5 -14 376.593 49.6004   2
  13  -5 -13 61.9062 30.3653   2
  13   5 -13 147.744 39.5408   2
  13  -5 -12 15.4571 30.9567   2
  13   5 -12 20.3594 33.5872   2
  13  -5 -11 53.8565 31.1974   2
  13   5 -11 84.0464 33.1065   2
  13  -5 -10 85.2837 30.1586   2
  13   5 -10 132.955 35.1727   2
  13  -5  -9 182.104 33.6510   2
  13   5  -9 156.805 35.3254   2
  13  -5  -8 20.8099 29.0282   2
  13   5  -8-6.09017 29.0838   2
  13   5  -7 109.992 30.9107   2
  13  -5  -7 142.423 34.7509   2
  13  -5  -6 14.3028 21.1445   1
  13   5  -6 5.40768 29.0009   2
  13  -5  -6 36.4781 26.4464   2
  13  -5  -5-0.43389 19.9741   1
  13   5  -5 6.47660 26.7274   2
  13  -5  -5 30.0123 29.8129   2
  13   5  -4 216.838 33.3883   2
  13  -5  -4 199.513 34.1418   2
  13   5  -3 134.306 29.4372   2
  13  -5  -3 145.790 36.3735   2
  13   5  -2-27.4455 24.0156   2
  13  -5  -2 68.7635 32.8933   2
  13  -5  -1 42.6955 28.8304   2
  13  -5   0-19.4873 26.1054   2
  13  -5   1 193.208 33.8745   2
  13  -5   2 12.1680 26.3165   2
  13  -5   3 202.385 39.7851   2
  13  -5   4-16.6433 29.9241   2
  13  -5   5 40.3543 32.5421   2
  13  -5   6 56.1356 35.5593   2
  13   6 -18-35.0152 36.9558   2
  13   6 -17 31.2844 41.1996   2
  13   6 -16-48.2059 36.9825   2
  13   6 -15 56.2441 36.1014   2
  13   6 -14 29.7092 33.9363   2
  13  -6 -13 52.7624 29.4895   2
  13   6 -13 105.790 39.6199   2
  13  -6 -12 55.8973 32.0578   2
  13   6 -12 18.0103 31.3233   2
  13  -6 -11 550.559 50.8437   2
  13   6 -11 695.480 56.1108   2
  13  -6 -10-1.84518 30.3696   2
  13   6 -10 66.4012 31.6510   2
  13   6  -9 23.5919 30.8888   2
  13  -6  -9 62.9795 31.0216   2
  13   6  -8 195.146 36.5965   2
  13  -6  -8 84.2498 32.9107   2
  13   6  -7 211.052 35.7016   2
  13  -6  -7 131.104 36.6838   2
  13  -6  -7 157.290 31.3886   1
  13   6  -6 10.5895 27.3211   2
  13  -6  -6-15.1935 25.0639   1
  13  -6  -6-3.46484 29.0345   2
  13   6  -5 188.835 34.3487   2
  13  -6  -5 195.426 29.9073   1
  13  -6  -5 249.257 37.1160   2
  13  -6  -4 122.674 27.3372   1
  13   6  -4 156.573 31.0303   2
  13  -6  -4 164.224 37.8611   2
  13  -6  -3 46.1951 27.7759   2
  13  -6  -2-31.4014 31.7306   2
  13  -6  -1 159.163 37.8753   2
  13  -6   0-31.6518 29.6377   2
  13  -6   1-8.48540 30.0341   2
  13  -6   2-16.1112 33.5778   2
  13  -6   3 82.1403 37.6074   2
  13  -6   4-29.3366 35.5500   2
  13  -6   5 38.2241 34.1392   2
  13   7 -17-29.1474 40.7701   2
  13   7 -16 14.9805 40.6073   2
  13   7 -15 19.5873 35.6348   2
  13   7 -14 39.3195 38.4095   2
  13   7 -13 88.3147 38.8551   2
  13   7 -12 55.5520 33.2130   2
  13   7 -11 134.946 33.4331   2
  13  -7 -11 171.269 38.0297   2
  13   7 -10-1.25201 29.2624   2
  13  -7 -10 19.6888 26.8740   2
  13   7  -9 397.592 47.4242   2
  13  -7  -9 392.596 42.3794   2
  13   7  -8 154.948 35.4446   2
  13  -7  -8 241.168 41.3260   2
  13  -7  -7 42.7823 25.7703   1
  13   7  -7-23.5639 27.9300   2
  13  -7  -7-25.5652 30.7697   2
  13  -7  -6-17.1771 25.3444   1
  13   7  -6 12.5123 29.3532   2
  13  -7  -6-33.5111 30.7763   2
  13  -7  -5 183.047 32.4195   1
  13  -7  -5 159.910 34.9677   2
  13  -7  -4 65.9957 26.9405   1
  13  -7  -4 41.3426 31.5581   2
  13  -7  -3 19.1000 31.9191   2
  13  -7  -2 4.95746 27.2985   2
  13  -7  -1 30.9383 32.8328   2
  13  -7   0-10.8737 28.2100   2
  13  -7   1 65.9628 34.0388   2
  13  -7   2-24.3124 33.3825   2
  13  -7   3-13.1369 28.3776   2
  13  -7   4 115.013 37.2726   2
  13   8 -15-25.6465 38.5501   2
  13   8 -14 10.7808 37.7937   2
  13   8 -13 41.8237 32.4065   2
  13   8 -12 140.547 43.2841   2
  13   8 -11-71.9666 37.0078   2
  13   8 -10-28.1816 34.5082   2
  13   8  -9 16.0812 32.3497   2
  13  -8  -9 37.9054 30.5657   2
  13   8  -8 136.372 37.1158   2
  13  -8  -8 123.798 33.2916   1
  13  -8  -8 165.344 35.1929   2
  13  -8  -7 223.498 38.0694   1
  13  -8  -7 307.126 40.6217   2
  13  -8  -6 80.3247 30.5104   2
  13  -8  -6 84.5453 29.7459   1
  13  -8  -5 66.2613 27.5348   1
  13  -8  -5 64.9813 30.4938   2
  13  -8  -4 34.1675 27.4251   2
  13  -8  -3 87.5015 33.8940   2
  13  -8  -2 74.6564 37.1929   2
  13  -8  -1 94.4450 34.1300   2
  13  -8   0 8.07228 31.6741   2
  13  -8   1 50.4722 36.7892   2
  13  -8   2-16.0821 30.4494   2
  13  -8   3 41.0478 36.2369   2
  13  -9  -9-7.80112 28.9698   1
  13  -9  -8 53.9444 31.2032   1
  13  -9  -7 18.1848 30.1856   1
  13  -9  -6-34.3639 29.8672   1
  13  -9  -6-13.9591 27.7970   2
  13  -9  -5 4.17171 30.5086   2
  13  -9  -4 328.312 43.9794   2
  13  -9  -3 25.5854 28.4050   2
  13  -9  -2 151.798 37.2574   2
  13  -9  -1 20.8045 31.3708   2
  13  -9   0 9.89200 35.0970   2
  13  -9   1-53.6362 34.8687   2
  14   0 -18 201.797 45.4482   2
  14   0 -17 8.81748 36.6627   2
  14   0 -16 7.85686 36.5285   2
  14   0 -15 30.2932 37.9717   2
  14   0 -14 74.4087 38.7294   2
  14   0 -13 42.0606 34.7539   2
  14   0 -12 40.1221 31.2056   2
  14   0 -11 10.0940 32.9649   2
  14   0 -10 296.760 43.3914   2
  14   0  -9 19.9331 27.1258   2
  14   0  -8 65.7492 33.9069   2
  14   0  -7 2.64482 28.1124   2
  14   0  -6 308.350 38.9835   2
  14   0  -5-18.4490 27.3112   2
  14   0  -4 1000.01 60.7448   2
  14   0  -3-12.4343 29.4528   2
  14   0  -2 413.382 42.8179   2
  14   0  -1-10.4502 27.7416   2
  14   0   0 101.139 31.1546   2
  14   0   1-13.0251 26.1057   2
  14   0   2 256.190 36.1412   2
  14   0   3-27.7124 28.5758   2
  14  -1 -18 221.517 43.8663   2
  14   1 -18 211.794 41.8495   2
  14  -1 -17 127.677 43.2961   2
  14   1 -17 91.3254 39.0734   2
  14  -1 -16 186.000 44.7087   2
  14   1 -16 69.8941 38.5905   2
  14  -1 -15 53.6069 36.8640   2
  14   1 -15 60.9377 37.3020   2
  14  -1 -14 82.1137 37.0329   2
  14   1 -14 27.9238 32.3878   2
  14  -1 -13-14.2108 32.6983   2
  14   1 -13-23.0945 35.9408   2
  14  -1 -12 640.809 53.3840   2
  14   1 -12 691.798 54.1811   2
  14  -1 -11 42.6308 33.0829   2
  14   1 -11 33.3899 29.9001   2
  14  -1 -10 2.90731 28.2790   2
  14   1 -10 45.3887 29.8822   2
  14  -1  -9 77.8309 29.5217   2
  14   1  -9 19.1475 31.3469   2
  14  -1  -8 224.710 39.2251   2
  14   1  -8 209.894 36.9821   2
  14  -1  -7 404.406 42.1371   2
  14   1  -7 365.138 43.6446   2
  14  -1  -6 245.430 37.6887   2
  14   1  -6 195.466 37.7758   2
  14  -1  -5 24.5141 29.6803   2
  14   1  -5-17.4782 28.6196   2
  14  -1  -4 41.8094 31.2807   2
  14   1  -4 18.7181 25.7200   2
  14   1  -3 59.7913 29.8651   2
  14  -1  -3 133.163 32.0352   2
  14  -1  -2 188.184 34.4168   2
  14   1  -2 211.505 33.6025   2
  14  -1  -1 192.094 36.0001   2
  14   1  -1 199.723 34.5230   2
  14  -1   0 172.168 33.4094   2
  14   1   0 144.638 33.8937   2
  14  -1   1 92.3821 31.7478   2
  14   1   1 80.0868 31.4535   2
  14  -1   2 22.7845 30.1172   2
  14   1   2 47.4611 29.6962   2
  14  -1   3 32.8773 27.4080   2
  14   2 -19 73.6660 38.7361   2
  14   2 -18-33.9579 41.0421   2
  14  -2 -17 45.6661 32.6827   2
  14   2 -17 84.7439 41.8641   2
  14  -2 -16 142.501 39.5716   2
  14   2 -16 6.18253 31.9415   2
  14  -2 -15 219.248 39.0810   2
  14   2 -15 207.958 40.9816   2
  14  -2 -14 135.496 36.0759   2
  14   2 -14 217.459 44.4961   2
  14  -2 -13 163.987 38.9781   2
  14   2 -13 118.087 36.1825   2
  14  -2 -12 56.6266 37.2452   2
  14   2 -12 79.6205 37.2421   2
  14  -2 -11 26.1171 30.1406   2
  14   2 -11 51.8533 34.4531   2
  14  -2 -10 275.457 39.0627   2
  14   2 -10 267.997 43.9069   2
  14  -2  -9 389.593 43.4564   2
  14   2  -9 458.801 45.7722   2
  14  -2  -8 327.088 42.7481   2
  14   2  -8 366.493 42.4631   2
  14  -2  -7-32.4945 28.8368   2
  14   2  -7-13.2362 29.5180   2
  14  -2  -6 92.1910 32.2987   2
  14   2  -6 42.0056 27.3010   2
  14  -2  -5 491.421 47.3775   2
  14   2  -5 525.604 45.5469   2
  14   2  -4 22.2392 27.6884   2
  14  -2  -4 53.9687 33.5448   2
  14   2  -3 215.893 36.5036   2
  14  -2  -3 209.593 37.8847   2
  14   2  -2-6.20421 25.4185   2
  14  -2  -2-25.3257 30.6214   2
  14  -2  -1-7.74117 25.4518   2
  14   2  -1 7.21658 25.8368   2
  14  -2   0 32.9676 27.5250   2
  14   2   0 27.6492 25.0129   2
  14  -2   1 82.8401 32.9322   2
  14   2   1 161.457 33.5110   2
  14  -2   2 12.9101 27.1549   2
  14  -2   3 17.2567 30.7162   2
  14  -2   4 1.66135 27.4417   2
  14   3 -18-22.7274 41.7647   2
  14   3 -17 324.121 48.2968   2
  14  -3 -16-17.0277 35.0285   2
  14   3 -16-12.1059 31.3220   2
  14  -3 -15 51.7541 37.2723   2
  14   3 -15 36.1471 33.6007   2
  14  -3 -14-1.59469 29.8257   2
  14   3 -14-8.81713 34.6812   2
  14  -3 -13 352.266 46.0522   2
  14   3 -13 379.769 49.8240   2
  14  -3 -12 72.6377 32.0263   2
  14   3 -12 125.746 40.6406   2
  14  -3 -11 353.391 45.3218   2
  14   3 -11 335.889 45.3590   2
  14  -3 -10-17.6990 31.3362   2
  14   3 -10 28.1690 32.8299   2
  14  -3  -9 49.0850 32.5507   2
  14   3  -9 72.4859 33.8368   2
  14  -3  -8 8.12200 28.3160   2
  14   3  -8 58.2872 31.1625   2
  14  -3  -7 318.866 42.5578   2
  14   3  -7 313.990 38.1351   2
  14  -3  -6 56.2527 28.1985   2
  14   3  -6-3.02231 27.0244   2
  14   3  -5 243.781 37.4097   2
  14  -3  -5 335.306 43.7752   2
  14   3  -4 10.7379 25.5810   2
  14  -3  -4 55.5241 31.6245   2
  14   3  -3 27.8407 29.4285   2
  14  -3  -3-22.7195 28.6253   2
  14   3  -2 5.96898 27.0194   2
  14  -3  -2-30.0733 30.8866   2
  14  -3  -1 117.122 34.0025   2
  14   3  -1 221.622 35.9583   2
  14  -3   0-31.4863 31.8467   2
  14   3   0 5.38913 25.1262   2
  14  -3   1 3.09345 29.3518   2
  14  -3   2 45.2800 29.1406   2
  14  -3   3 10.1913 31.4580   2
  14  -3   4 22.9748 32.0263   2
  14   4 -18 42.4161 41.9168   2
  14   4 -17 140.064 43.3490   2
  14   4 -16 13.5653 33.8921   2
  14  -4 -15 259.950 45.8773   2
  14   4 -15 331.676 47.6786   2
  14  -4 -14 45.4323 32.2064   2
  14   4 -14 84.8477 39.8130   2
  14  -4 -13 81.0601 35.1125   2
  14   4 -13 83.3669 38.2879   2
  14  -4 -12 12.3880 30.4105   2
  14   4 -12-72.5697 39.0048   2
  14  -4 -11 147.956 39.1835   2
  14   4 -11 96.5297 36.3071   2
  14  -4 -10 0.50617 31.1171   2
  14   4 -10 7.64210 33.4351   2
  14  -4  -9 361.678 45.3479   2
  14   4  -9 329.030 42.0345   2
  14  -4  -8 131.265 37.3402   2
  14   4  -8 137.316 37.0779   2
  14  -4  -7 167.887 36.9415   2
  14   4  -7 202.047 37.2123   2
  14   4  -6 34.9506 30.8486   2
  14  -4  -6-60.8531 32.4199   2
  14   4  -5 127.136 32.7236   2
  14  -4  -5 63.1223 30.4888   2
  14   4  -4 94.1789 32.0400   2
  14  -4  -4 113.359 33.7999   2
  14   4  -3 163.212 32.8574   2
  14  -4  -3 172.727 36.0492   2
  14   4  -2-19.1089 27.9570   2
  14  -4  -2 14.5492 25.3849   2
  14  -4  -1-0.13575 26.7548   2
  14  -4   0-20.6495 28.3692   2
  14  -4   1 107.921 33.4162   2
  14  -4   2 117.592 32.0562   2
  14  -4   3 24.8830 30.9771   2
  14  -4   4-3.18908 34.0595   2
  14   5 -18 154.243 45.7090   2
  14   5 -17 70.3508 37.0139   2
  14   5 -16-55.1753 40.1197   2
  14   5 -15 38.1260 38.7590   2
  14  -5 -14 274.333 40.1292   2
  14   5 -14 389.018 49.3366   2
  14  -5 -13 38.4276 33.9489   2
  14   5 -13 47.5883 35.8306   2
  14  -5 -12 296.675 42.1439   2
  14   5 -12 210.804 39.2758   2
  14  -5 -11 54.3609 37.0513   2
  14   5 -11 73.0180 35.8537   2
  14  -5 -10 129.160 36.3884   2
  14   5 -10 180.921 36.8981   2
  14  -5  -9 34.7302 30.5787   2
  14   5  -9 1.24244 32.4847   2
  14   5  -8 27.9309 29.2905   2
  14  -5  -8 61.4456 33.7514   2
  14   5  -7 76.3079 30.3093   2
  14  -5  -7 12.9811 34.5956   2
  14   5  -6 48.3278 27.8294   2
  14  -5  -6 9.68023 30.8148   2
  14   5  -5 440.653 44.7684   2
  14  -5  -5 462.585 47.5200   2
  14   5  -4 40.6754 28.2586   2
  14  -5  -4 1.34254 31.6541   2
  14  -5  -3 103.813 35.9365   2
  14  -5  -2-23.0879 28.6799   2
  14  -5  -1 56.7610 34.5983   2
  14  -5   0 5.28976 32.4680   2
  14  -5   1 18.7142 33.4789   2
  14  -5   2 59.0662 35.5784   2
  14  -5   3 4.36012 34.0893   2
  14  -5   4 86.0151 39.5623   2
  14   6 -17 16.5572 41.6814   2
  14   6 -16 6.94240 39.6811   2
  14   6 -15-27.8136 39.8119   2
  14   6 -14 9.26035 38.2861   2
  14   6 -13 17.0045 34.0845   2
  14  -6 -12 39.7217 31.6616   2
  14   6 -12 99.8058 39.9766   2
  14  -6 -11-24.1748 34.7208   2
  14   6 -11 15.9702 36.2307   2
  14   6 -10 478.412 52.4551   2
  14  -6 -10 446.496 49.4268   2
  14   6  -9 20.2143 30.0945   2
  14  -6  -9 82.7057 33.7028   2
  14   6  -8 336.481 45.0922   2
  14  -6  -8 250.639 40.4457   2
  14   6  -7 48.7584 29.8586   2
  14  -6  -7 104.826 33.7760   2
  14   6  -6 22.3244 30.5301   2
  14  -6  -6-43.1600 36.6380   2
  14  -6  -5 171.609 40.6615   2
  14  -6  -4 62.8045 28.4782   2
  14  -6  -3-3.28505 34.0090   2
  14  -6  -2 54.3107 31.0171   2
  14  -6  -1 62.7213 34.9512   2
  14  -6   0 21.2487 33.3345   2
  14  -6   1 7.98238 28.9794   2
  14  -6   2 65.6119 37.8548   2
  14  -6   3 37.8166 39.6617   2
  14   7 -15-54.1717 42.1906   2
  14   7 -14 70.4309 41.1976   2
  14   7 -13 168.748 41.8634   2
  14   7 -12 204.760 42.3110   2
  14   7 -11 109.005 38.9578   2
  14   7 -10-1.86942 31.7224   2
  14  -7 -10 59.9080 35.1711   2
  14   7  -9 59.7390 35.6847   2
  14  -7  -9 49.4423 33.9715   2
  14   7  -8 223.268 39.2247   2
  14  -7  -8 287.038 43.9342   2
  14  -7  -7 43.7063 28.4384   2
  14  -7  -6 170.940 37.9051   2
  14  -7  -5 4.04335 31.7119   2
  14  -7  -4 51.1149 36.4881   2
  14  -7  -3 30.4740 31.6362   2
  14  -7  -2 228.525 42.8819   2
  14  -7  -1-48.2903 37.6191   2
  14  -7   0 46.3322 31.4321   2
  14  -7   1 13.6355 34.0893   2
  14  -7   2 10.3464 34.1039   2
  14  -8  -8 79.8969 35.9903   2
  14  -8  -7-5.28244 30.4219   2
  14  -8  -6-66.0329 33.1207   2
  14  -8  -5 355.054 46.1372   2
  14  -8  -4 176.031 39.1414   2
  14  -8  -3 71.5482 38.0810   2
  14  -8  -2 72.6049 38.0711   2
  14  -8  -1-15.1011 34.2639   2
  14  -8   0 34.0363 31.4647   2
  15   0 -17 242.121 44.1734   2
  15   0 -16-6.37865 33.5487   2
  15   0 -15 101.397 37.0137   2
  15   0 -14 52.0531 36.5672   2
  15   0 -13 258.256 43.8404   2
  15   0 -12 14.5149 35.8420   2
  15   0 -11 113.968 38.6785   2
  15   0 -10 47.6897 34.8240   2
  15   0  -9 3.87579 32.3604   2
  15   0  -8 34.1005 30.9948   2
  15   0  -7 227.813 39.9196   2
  15   0  -6-18.7966 31.9663   2
  15   0  -5-5.43156 29.8422   2
  15   0  -4 9.38782 30.5984   2
  15   0  -3 316.514 44.1896   2
  15   0  -2-60.5140 32.1276   2
  15   0  -1 319.666 41.3361   2
  15   0   0-66.3827 35.0343   2
  15   0   1-18.9233 30.4086   2
  15   1 -18 31.5664 41.6110   2
  15  -1 -17-17.4533 35.0370   2
  15   1 -17-53.8907 46.1900   2
  15  -1 -16 126.117 39.3747   2
  15   1 -16 45.5516 38.8833   2
  15  -1 -15 26.3468 32.4720   2
  15   1 -15 85.9341 40.3727   2
  15  -1 -14 121.192 36.7844   2
  15   1 -14 127.631 41.6149   2
  15  -1 -13 359.137 48.7385   2
  15   1 -13 332.164 47.5106   2
  15  -1 -12-24.5942 37.7434   2
  15   1 -12 0.27362 31.3394   2
  15  -1 -11 108.139 35.4607   2
  15   1 -11 91.5634 35.3949   2
  15  -1 -10 15.2028 31.5872   2
  15   1 -10 10.5542 32.3571   2
  15  -1  -9 102.794 35.9702   2
  15   1  -9 133.092 33.6494   2
  15  -1  -8 74.5463 35.8144   2
  15   1  -8 4.30944 32.4298   2
  15  -1  -7 54.6445 30.8439   2
  15   1  -7-12.2763 29.8613   2
  15  -1  -6 188.325 38.1880   2
  15   1  -6 167.603 35.1298   2
  15  -1  -5 224.192 41.2976   2
  15   1  -5 182.976 34.4040   2
  15   1  -4 55.0180 30.3063   2
  15  -1  -4 155.708 38.3849   2
  15   1  -3 156.350 37.8902   2
  15  -1  -3 197.970 39.6325   2
  15  -1  -2-6.67370 30.2646   2
  15   1  -2 16.8326 26.6174   2
  15  -1  -1 37.4096 27.4372   2
  15   1  -1-28.6695 31.0304   2
  15  -1   0 76.1350 37.5948   2
  15   1   0-3.17130 29.5839   2
  15  -1   1 168.113 36.6167   2
  15   2 -18 174.878 47.1141   2
  15   2 -17-19.5463 36.6329   2
  15  -2 -16 159.515 37.6447   2
  15   2 -16 118.066 37.2012   2
  15  -2 -15 45.9149 34.3857   2
  15   2 -15 7.41036 31.1328   2
  15  -2 -14-34.4688 37.1444   2
  15   2 -14 63.6585 39.3519   2
  15  -2 -13 35.4706 34.4049   2
  15   2 -13 26.9185 32.5623   2
  15  -2 -12 15.4321 37.2040   2
  15   2 -12-34.6461 37.4148   2
  15  -2 -11 96.5672 36.0080   2
  15   2 -11 174.739 42.4969   2
  15  -2 -10 89.6579 35.2729   2
  15   2 -10 107.388 37.6191   2
  15  -2  -9 43.6073 34.7027   2
  15   2  -9 32.7882 30.3166   2
  15  -2  -8-9.39002 32.1354   2
  15   2  -8 32.6351 33.6100   2
  15  -2  -7 35.7529 29.5355   2
  15   2  -7-37.1014 28.1514   2
  15  -2  -6 125.085 38.3381   2
  15   2  -6 149.565 33.7047   2
  15   2  -5 50.9367 27.5479   2
  15  -2  -5 38.3009 31.6160   2
  15   2  -4-21.3763 29.8170   2
  15  -2  -4-56.9550 30.8291   2
  15   2  -3 61.2292 31.7665   2
  15  -2  -3 70.1775 32.2260   2
  15  -2  -2 344.755 42.6889   2
  15   2  -2 308.007 42.5294   2
  15  -2  -1 45.1184 29.8190   2
  15   2  -1 65.5160 28.2288   2
  15  -2   0 72.3431 35.7440   2
  15  -2   1 16.4342 31.4987   2
  15  -2   2-17.7181 29.2174   2
  15   3 -17 5.21453 35.4154   2
  15   3 -16 78.4092 35.8663   2
  15  -3 -15-67.5954 36.9771   2
  15   3 -15 29.2260 34.4511   2
  15  -3 -14 229.519 41.7242   2
  15   3 -14 326.068 49.5238   2
  15  -3 -13 29.8226 36.3352   2
  15   3 -13-78.1511 38.4554   2
  15  -3 -12 83.4109 35.5832   2
  15   3 -12 37.4326 38.6387   2
  15  -3 -11 227.955 45.1682   2
  15   3 -11 270.909 45.3390   2
  15  -3 -10 251.999 43.8448   2
  15   3 -10 308.612 47.4714   2
  15  -3  -9 22.8167 34.2610   2
  15   3  -9 32.2806 30.4403   2
  15  -3  -8 95.5481 37.3424   2
  15   3  -8 110.035 36.2975   2
  15  -3  -7 9.90305 28.7846   2
  15   3  -7 63.0992 33.1939   2
  15   3  -6 11.8953 28.8378   2
  15  -3  -6-18.3213 33.1661   2
  15   3  -5 42.4421 33.7185   2
  15  -3  -5 50.5475 29.3277   2
  15   3  -4 151.528 34.8184   2
  15  -3  -4 246.388 41.5155   2
  15   3  -3 60.6229 31.2279   2
  15  -3  -3 8.01957 33.2499   2
  15  -3  -2-33.6847 36.0122   2
  15   3  -2 26.1274 27.5135   2
  15  -3  -1 58.9524 34.1696   2
  15  -3   0 60.9616 35.0375   2
  15  -3   1-26.5491 32.4853   2
  15  -3   2 21.3945 31.9094   2
  15   4 -17-37.1639 41.4459   2
  15   4 -16 66.1313 38.5167   2
  15   4 -15-16.0540 39.2754   2
  15  -4 -14 84.2813 39.0058   2
  15   4 -14 210.543 49.3080   2
  15  -4 -13 18.6139 29.9977   2
  15   4 -13 15.6660 32.6454   2
  15  -4 -12 122.524 38.3208   2
  15   4 -12 28.1818 36.3802   2
  15  -4 -11 95.1123 34.3326   2
  15   4 -11 109.401 39.4826   2
  15  -4 -10 23.0867 32.0811   2
  15   4 -10 72.4280 32.5657   2
  15  -4  -9 40.4303 31.3338   2
  15   4  -9 29.0994 33.3059   2
  15  -4  -8 186.573 37.6984   2
  15   4  -8 163.087 37.4307   2
  15   4  -7-3.87269 32.1397   2
  15  -4  -7 104.262 36.3805   2
  15   4  -6 253.789 40.2983   2
  15  -4  -6 264.220 44.4855   2
  15   4  -5 68.4374 33.3162   2
  15  -4  -5 99.9169 33.1205   2
  15   4  -4 29.9795 30.7683   2
  15  -4  -4 4.67887 32.3868   2
  15  -4  -3-14.5816 33.6263   2
  15  -4  -2 22.6047 28.6914   2
  15  -4  -1-5.34610 30.6005   2
  15  -4   0 9.57424 31.4003   2
  15  -4   1-19.9805 32.9702   2
  15  -4   2-44.3616 35.2054   2
  15   5 -16-55.3715 41.3495   2
  15   5 -15 181.445 46.0325   2
  15   5 -14 38.9878 36.5819   2
  15  -5 -13 14.2804 32.7065   2
  15   5 -13 45.6681 39.6467   2
  15  -5 -12-45.4474 34.3170   2
  15   5 -12 51.3943 37.8045   2
  15  -5 -11 148.344 37.5196   2
  15   5 -11 187.283 43.0934   2
  15  -5 -10 180.691 41.5411   2
  15   5 -10 94.4854 39.9263   2
  15   5  -9 51.9932 34.0830   2
  15  -5  -9 101.386 36.4539   2
  15   5  -8 0.90209 33.1115   2
  15  -5  -8 18.9231 33.4868   2
  15   5  -7-26.3405 33.8995   2
  15  -5  -7 31.0813 33.2916   2
  15   5  -6 96.3777 36.5234   2
  15  -5  -6 20.8325 31.4657   2
  15  -5  -5 92.9738 34.6295   2
  15  -5  -4 74.1529 36.4685   2
  15  -5  -3-29.8658 32.8594   2
  15  -5  -2 22.6305 34.6337   2
  15  -5  -1-94.9582 38.5121   2
  15  -5   0 50.2242 33.0916   2
  15  -5   1 18.3631 32.7971   2
  15   6 -14 86.6109 36.6919   2
  15   6 -13 138.433 43.9061   2
  15   6 -12-23.4996 36.1338   2
  15   6 -11 58.3453 36.3766   2
  15  -6 -11 83.4048 35.5986   2
  15   6 -10-18.8429 34.6913   2
  15  -6 -10-22.9784 36.8105   2
  15   6  -9-22.4530 33.1176   2
  15  -6  -9 14.5433 30.9836   2
  15  -6  -8-27.5674 30.3152   2
  15  -6  -7 219.748 38.3745   2
  15  -6  -6 34.1139 32.5929   2
  15  -6  -5 123.216 40.3632   2
  15  -6  -4 17.9820 32.5780   2
  15  -6  -3 51.6640 35.0527   2
  15  -6  -2 194.206 45.0760   2
  15  -6  -1 48.1327 31.3408   2
  15  -6   0-70.2778 39.1106   2
  15  -7  -9-2.72614 30.4966   2
  15  -7  -8 45.3184 31.8356   2
  15  -7  -7-9.50530 32.5679   2
  15  -7  -6-37.6379 36.4173   2
  15  -7  -5 67.5472 35.0383   2
  15  -7  -4-5.71731 30.4732   2
  15  -7  -3 191.318 43.8031   2
  15  -7  -2 39.7348 38.2403   2
  15  -7  -1 3.83384 30.7707   2
  16   0 -16 138.913 46.0539   2
  16   0 -15-42.7525 40.1422   2
  16   0 -14 307.874 47.2498   2
  16   0 -13 23.3248 38.9111   2
  16   0 -12-24.4855 32.2553   2
  16   0 -11-3.47685 32.0804   2
  16   0 -10 72.7624 34.3496   2
  16   0  -9-15.0241 32.0565   2
  16   0  -8 179.885 42.8026   2
  16   0  -7 36.3432 32.0623   2
  16   0  -6 35.1365 34.1990   2
  16   0  -5-17.2580 32.5230   2
  16   0  -4 111.958 37.7832   2
  16   0  -3-19.0731 33.3020   2
  16   0  -2-31.4220 35.1218   2
  16  -1 -16 13.5161 35.8956   2
  16   1 -16 6.98171 35.3802   2
  16  -1 -15-4.73415 38.4485   2
  16   1 -15-20.1387 34.5828   2
  16  -1 -14-3.85350 39.6362   2
  16   1 -14 36.2332 40.6672   2
  16  -1 -13 110.977 35.2485   2
  16   1 -13 79.1440 36.5572   2
  16  -1 -12 507.905 57.6838   2
  16   1 -12 511.506 57.9627   2
  16  -1 -11 148.427 43.4180   2
  16   1 -11 68.0883 39.2051   2
  16  -1 -10 65.1246 38.3685   2
  16   1 -10-33.2468 37.8075   2
  16  -1  -9-5.50558 35.1820   2
  16   1  -9 14.1350 33.4120   2
  16  -1  -8 9.80582 32.1190   2
  16   1  -8 37.6164 32.0796   2
  16  -1  -7 21.5322 33.7719   2
  16   1  -7-41.9373 32.5260   2
  16  -1  -6 61.4371 32.9718   2
  16   1  -6 91.0762 36.4255   2
  16   1  -5-61.1778 37.4611   2
  16  -1  -5 90.0431 37.8571   2
  16   1  -4-20.5603 32.9546   2
  16  -1  -4-45.8389 35.0648   2
  16  -1  -3 69.4733 35.0784   2
  16   1  -3 85.1235 35.0388   2
  16  -1  -2 15.4253 33.7085   2
  16   1  -2 108.703 35.3381   2
  16  -1  -1 3.77856 32.8851   2
  16   2 -16-24.5350 38.9545   2
  16  -2 -15 134.754 40.9375   2
  16   2 -15 172.402 41.2723   2
  16  -2 -14-22.3282 38.7588   2
  16   2 -14 22.8931 39.3522   2
  16  -2 -13-48.7614 32.7305   2
  16   2 -13-55.1395 37.9590   2
  16  -2 -12 20.9676 37.2607   2
  16   2 -12 141.940 44.1653   2
  16  -2 -11 32.2503 37.3770   2
  16   2 -11 86.1280 40.4010   2
  16  -2 -10 46.2369 34.9711   2
  16   2 -10 138.684 41.4193   2
  16  -2  -9 107.592 40.4872   2
  16   2  -9 47.7600 34.1223   2
  16  -2  -8-34.9083 37.3743   2
  16   2  -8 50.9161 33.4107   2
  16  -2  -7 3.33465 30.1587   2
  16   2  -7 48.5607 33.2831   2
  16   2  -6-34.2232 34.0760   2
  16  -2  -6-22.6213 35.8315   2
  16   2  -5-54.9661 35.1154   2
  16  -2  -5 6.80629 28.2126   2
  16   2  -4 66.5082 31.4448   2
  16  -2  -4-54.8659 35.5427   2
  16  -2  -3 22.8923 33.8292   2
  16  -2  -2 32.3991 35.9910   2
  16  -2  -1 78.1666 37.9679   2
  16   3 -16 14.0868 36.9537   2
  16   3 -15-13.0284 34.4510   2
  16  -3 -14 40.5939 35.2210   2
  16   3 -14 32.0864 38.9951   2
  16  -3 -13 70.3872 37.5859   2
  16   3 -13-6.13363 33.8299   2
  16  -3 -12 39.4988 34.7986   2
  16   3 -12 57.0978 39.8063   2
  16  -3 -11 126.876 41.4140   2
  16   3 -11 48.1477 39.2614   2
  16  -3 -10-28.4813 35.1534   2
  16   3 -10 8.03748 36.4781   2
  16  -3  -9-47.9856 37.0432   2
  16   3  -9 111.983 35.5495   2
  16  -3  -8 23.4605 36.7422   2
  16   3  -8 17.8806 34.6648   2
  16   3  -7 199.785 40.8490   2
  16  -3  -7 164.423 42.7447   2
  16   3  -6-22.2171 29.9872   2
  16  -3  -6-32.8780 29.7045   2
  16   3  -5 40.2206 31.8547   2
  16  -3  -5-30.0463 34.5638   2
  16  -3  -4-41.9542 32.5285   2
  16  -3  -3 58.5699 32.2311   2
  16  -3  -2 47.4614 34.2234   2
  16  -3  -1-64.0087 38.4515   2
  16   4 -15-75.7711 42.4300   2
  16   4 -14 0.96415 41.5136   2
  16  -4 -13 47.5943 36.2407   2
  16   4 -13-38.5197 38.7048   2
  16  -4 -12 17.4110 32.4360   2
  16   4 -12-9.38007 33.6142   2
  16  -4 -11 14.8660 34.5203   2
  16   4 -11 16.1877 32.9355   2
  16  -4 -10-22.5637 38.1437   2
  16   4 -10-21.6238 33.7827   2
  16  -4  -9 206.100 44.6766   2
  16   4  -9 229.302 44.8594   2
  16   4  -8 30.0519 30.7433   2
  16  -4  -8 12.4983 35.6815   2
  16   4  -7-21.1248 32.1965   2
  16  -4  -7 20.7770 35.5194   2
  16  -4  -6 0.30135 32.2866   2
  16  -4  -5 116.657 38.9956   2
  16  -4  -4 79.6207 35.5754   2
  16  -4  -3-23.1940 37.6824   2
  16  -4  -2-6.86809 31.4655   2
  16  -4  -1-5.12103 31.6592   2
  16   5 -12 78.4518 41.3466   2
  16  -5 -11 98.8198 39.2359   2
  16   5 -11 131.080 43.7372   2
  16   5 -10 70.6240 36.8919   2
  16  -5 -10 209.622 39.7779   2
  16  -5  -9 165.655 42.7530   2
  16  -5  -8 46.1792 35.6449   2
  16  -5  -7 63.6811 34.8825   2
  16  -5  -6 29.0990 32.9126   2
  16  -5  -5-3.15962 33.3059   2
  16  -5  -4 0.16031 36.0548   2
  16  -5  -3-40.4853 32.8047   2
  16  -5  -2 12.6201 37.5427   2
  16  -6  -8 18.7483 31.7441   2
  16  -6  -7-42.5987 35.8753   2
  16  -6  -6-21.0663 32.6502   2
  16  -6  -5 53.4009 38.8468   2
  16  -6  -4 142.804 44.6168   2
  17   0 -14-98.1664 45.4980   2
  17   0 -13 206.132 44.2150   2
  17   0 -12 27.7420 40.0543   2
  17   0 -11 37.5277 38.1821   2
  17   0 -10 2.76452 36.3957   2
  17   0  -9-19.8359 36.3172   2
  17   0  -8 21.4980 34.1782   2
  17   0  -7 39.9534 35.8422   2
  17   0  -6-5.51590 32.8179   2
  17   0  -5-11.8516 36.5249   2
  17   1 -14 14.8981 35.2992   2
  17  -1 -13 31.8607 39.3132   2
  17   1 -13 57.7756 43.4255   2
  17  -1 -12 6.03842 32.8399   2
  17   1 -12-4.58916 37.4009   2
  17  -1 -11 212.309 44.5156   2
  17   1 -11 129.163 40.2631   2
  17  -1 -10 13.9775 35.7523   2
  17   1 -10 71.8423 38.0945   2
  17  -1  -9 108.531 37.5190   2
  17   1  -9 54.2892 35.9873   2
  17  -1  -8 69.5381 34.9959   2
  17   1  -8 17.0450 35.6842   2
  17  -1  -7 7.73657 36.2326   2
  17   1  -7 71.7351 38.9307   2
  17   1  -6-12.2424 33.7877   2
  17  -1  -6 46.6015 33.6103   2
  17  -1  -5 20.0310 37.6730   2
  17  -1  -4-29.5071 36.7808   2
  17  -2 -13 44.2191 36.5488   2
  17   2 -13-8.61969 42.2333   2
  17  -2 -12 113.193 40.9509   2
  17   2 -12 135.116 44.6898   2
  17  -2 -11 22.8483 39.1516   2
  17   2 -11-6.84690 34.4547   2
  17  -2 -10 91.0149 42.6963   2
  17   2 -10-33.0549 36.0856   2
  17  -2  -9-48.2414 39.4272   2
  17   2  -9 34.5710 39.9542   2
  17  -2  -8 66.6606 40.4116   2
  17   2  -8 63.5705 33.0142   2
  17   2  -7 40.2843 38.2355   2
  17  -2  -7 67.4610 36.6528   2
  17  -2  -6 25.9330 33.7396   2
  17  -2  -5-16.2130 34.9723   2
  17  -2  -4-7.12791 36.3767   2
  17  -3 -12 78.5917 44.1998   2
  17  -3 -11-26.5068 40.9670   2
  17   3 -11 72.4167 43.3879   2
  17  -3 -10 259.717 46.4556   2
  17   3 -10 222.363 47.4424   2
  17  -3  -9 48.2452 36.4089   2
  17  -3  -8 101.728 38.7691   2
  17  -3  -7 38.2140 36.9961   2
  17  -3  -6 15.7587 36.1295   2
  17  -3  -5-22.7933 34.2274   2
  17  -3  -4 85.5697 40.7873   2
  17  -4  -9 21.7472 33.9021   2
  17  -4  -8 138.839 38.3456   2
  17  -4  -7 1.46462 34.4978   2
  17  -4  -6 89.0341 39.7492   2
  17  -4  -5-22.2205 37.5326   2
   0   0   0    0.00    0.00   0
TITL B4CuCl22 in P2(1)/n
REM P2(1)/n (#14 in standard setting)
CELL 0.71073  11.147234   9.957307  14.490356  90.0000 111.5955  90.0000
ZERR    4.00   0.000868   0.000619   0.001138   0.0000   0.0092   0.0000
LATT  1
SYMM -x+1/2, y+1/2,-z+1/2
SFAC C H N O Cl Cu
UNIT 48.00 48.00 16.00 8.00 8.00 4.00
TREF
HKLF 4
END
)
_shelx_hkl_checksum               5448
_olex2_date_sample_submission     2019-02-01
_olex2_submission_original_sample_id B4CuCl22
_olex2_submission_special_instructions 'No special instructions were received'
_oxdiff_exptl_absorpt_empirical_details
)
Empirical correction (ABSPACK) includes:
- Absorption correction using spherical harmonics
- Frame scaling
)
_oxdiff_exptl_absorpt_empirical_full_max 1.056
_oxdiff_exptl_absorpt_empirical_full_min 0.959
loop_
_publcif_info_datablock.id
_publcif_info_datablock.publ_exptl
_publcif_info_datablock.publ_geom
_publcif_info_datablock.structure
'{051a2d62-c158-4232-a623-76215ffc41fc}' y y y
loop_
_publcif_info_exptl_table_extra_item
sin_theta_over_lambda_max
loop_
_publcif_info_exptl_table_header_item
?
_publcif_info_exptl_table_max_cols 4
_publcif_info_exptl_table_use_headnotes n
loop_
_publcif_info_cif.paper_type
 EE
loop_
_publcif_info_tables.block_id
_publcif_info_tables.reference_item
"{051a2d62-c158-4232-a623-76215ffc41fc}" "_geom_bond_atom_site_label_1"
"{051a2d62-c158-4232-a623-76215ffc41fc}" "_publcif_info_datablock.publ_exptl"
;
_shelx_hkl_checksum     17298
_shelx_res_file
;
TITL b4cucl22_a.res in P2(1)/n
    shelx.res
    created by SHELXL-2018/3 at 14:30:41 on 13-Jun-2019
REM Old TITL B4CuCl22 in P2(1)/n
REM SHELXT solution in P2(1)/n
REM R1 0.102, Rweak 0.003, Alpha 0.031, Orientation as input
REM Formula found by SHELXT: C14 N5 O13 Cl Cu
CELL 0.71073 11.1472 9.9573 14.4904 90 111.595 90
ZERR 4 0.0009 0.0006 0.0011 0 0.009 0
LATT 1
SYMM 0.5-X,0.5+Y,0.5-Z
SFAC C H Cl Cu N O
UNIT 56 52 4 4 16 8
HTAB
EQIV $1 -x+3/2, y+1/2, -z+3/2
HTAB C8 Cl2_$1
EQIV $3 -x+1/2, y-1/2, -z+3/2
HTAB C20 Cl2_$3
EQIV $4 -x+1, -y+1, -z+1
HTAB C14 Cl2_$4
HTAB C14 O16_$4
L.S. 6
PLAN  5
BOND $H
LIST 6
fmap 2
acta
REM <olex2.extras>
REM <HklSrc "%.\\B4CuCl22.hkl">
REM </olex2.extras>
WGHT    0.049200    0.180300
FVAR       1.45987
CU1   4    0.474741    0.329223    0.655581    11.00000    0.03827    0.04034 =
         0.02896   -0.00355    0.01546   -0.00397
CL2   3    0.342727    0.446396    0.713894    11.00000    0.05336    0.04767 =
         0.04318    0.00216    0.02667    0.01152
O16   6    0.617287    0.460111    0.681802    11.00000    0.04420    0.04870 =
         0.03396   -0.00946    0.01936   -0.01142
N11   5    0.525971    0.295793    0.543115    11.00000    0.03677    0.03811 =
         0.03403   -0.00527    0.01732   -0.00651
O13   6    0.471781    0.173753    0.392706    11.00000    0.07262    0.05793 =
         0.04738   -0.01838    0.03807   -0.02537
N3    5    0.930756    0.704466    0.712069    11.00000    0.03734    0.03734 =
         0.02977   -0.00138    0.01262   -0.00468
N22   5    0.348388    0.179993    0.584867    11.00000    0.03749    0.04119 =
         0.03032    0.00196    0.01381   -0.00381
N10   5    0.628003    0.371016    0.538495    11.00000    0.04221    0.04684 =
         0.03800   -0.00994    0.02014   -0.01185
C5    1    0.774003    0.542420    0.620382    11.00000    0.03212    0.03337 =
         0.02754    0.00133    0.00889    0.00140
C9    1    0.664952    0.452266    0.614456    11.00000    0.03329    0.03494 =
         0.02830    0.00107    0.01028    0.00061
C17   1    0.357648    0.143791    0.498405    11.00000    0.04025    0.03308 =
         0.03235    0.00120    0.01424   -0.00206
C4    1    0.829188    0.626457    0.700851    11.00000    0.03691    0.03635 =
         0.02941    0.00038    0.01392   -0.00057
AFIX  43
H4    2    0.793616    0.628682    0.749681    11.00000   -1.20000
AFIX   0
C12   1    0.461544    0.212087    0.476944    11.00000    0.04103    0.03796 =
         0.03190   -0.00335    0.01818   -0.00455
C6    1    0.824938    0.543229    0.546294    11.00000    0.04353    0.04394 =
         0.02968   -0.00448    0.01293   -0.00405
AFIX  43
H6    2    0.789474    0.489398    0.490347    11.00000   -1.20000
AFIX   0
C8    1    0.978909    0.701798    0.640558    11.00000    0.04511    0.04644 =
         0.03674   -0.00416    0.01974   -0.00993
AFIX  43
H8    2    1.050395    0.754901    0.647646    11.00000   -1.20000
AFIX   0
C7    1    0.927779    0.624135    0.556731    11.00000    0.05263    0.05417 =
         0.03571   -0.00495    0.02500   -0.00823
AFIX  43
H7    2    0.962947    0.626743    0.507670    11.00000   -1.20000
AFIX   0
C18   1    0.275519    0.050689    0.436141    11.00000    0.05558    0.05049 =
         0.03893   -0.01047    0.01888   -0.01509
AFIX  43
H18   2    0.281599    0.028794    0.375622    11.00000   -1.20000
AFIX   0
C21   1    0.259942    0.120906    0.612022    11.00000    0.04712    0.05827 =
         0.03518    0.00253    0.01985   -0.00975
AFIX  43
H21   2    0.253554    0.145443    0.671970    11.00000   -1.20000
AFIX   0
C20   1    0.177415    0.024805    0.554886    11.00000    0.05271    0.06518 =
         0.04988    0.00246    0.02189   -0.02032
AFIX  43
H20   2    0.117711   -0.016619    0.576519    11.00000   -1.20000
AFIX   0
C14   1    0.553037    0.244175    0.349994    11.00000    0.05826    0.05195 =
         0.04596   -0.00804    0.02992   -0.01349
AFIX  23
H14A  2    0.643386    0.228648    0.389388    11.00000   -1.20000
H14B  2    0.536575    0.339998    0.347922    11.00000   -1.20000
AFIX   0
C19   1    0.184681   -0.008725    0.465819    11.00000    0.05887    0.06218 =
         0.05148   -0.01073    0.02115   -0.02797
AFIX  43
H19   2    0.128097   -0.071808    0.425264    11.00000   -1.20000
AFIX   0
C15   1    0.520709    0.190755    0.248003    11.00000    0.09143    0.08737 =
         0.05549   -0.02464    0.04672   -0.03886
AFIX 137
H15A  2    0.429643    0.199448    0.211706    11.00000   -1.50000
H15B  2    0.544680    0.097758    0.251411    11.00000   -1.50000
H15C  2    0.566903    0.240523    0.214954    11.00000   -1.50000
AFIX   0
HKLF 4
REM  b4cucl22_a.res in P2(1)/n
REM wR2 = 0.1091, GooF = S = 1.016, Restrained GooF = 1.016 for all data
REM R1 = 0.0406 for 3671 Fo > 4sig(Fo) and 0.0783 for all 5569 data
REM 200 parameters refined using 0 restraints
END
WGHT      0.0492      0.1845
REM Instructions for potential hydrogen bonds
HTAB C8 Cl2_$1
HTAB C20 Cl2_$3
HTAB C14 Cl2_$4
HTAB C14 O16_$4
REM Highest difference peak  0.403,  deepest hole -0.415,  1-sigma level  0.074
Q1    1   0.5208  0.2764  0.6593  11.00000  0.05    0.40
Q2    1   0.4067  0.2964  0.2334  11.00000  0.05    0.40
Q3    1   0.8039  0.5348  0.5872  11.00000  0.05    0.39
Q4    1   0.1796 -0.0012  0.5131  11.00000  0.05    0.37
Q5    1   0.9593  0.7024  0.6819  11.00000  0.05    0.36
;
_shelx_res_checksum     91900
data_II
_database_code_depnum_ccdc_archive 'CCDC 1935842'
_audit_creation_method     'SHELXL-2018/1'
_journal_date_recd_electronic     2019-06-11
_journal_date_accepted     2019-06-21
_journal_name_full     'Acta Crystallographica, Section E'
_journal_year     2019
_journal_volume     75
_journal_issue      7
_journal_page_first     1069
_journal_page_last     1075
_journal_paper_category     GM
_journal_paper_doi     10.1107/S2056989019008922
_journal_coeditor_code     SJ5575
_chemical_name_systematic
;\
Di-\m-chlorido-1:4\k^2^<i>Cl</i>:<i>Cl</i>-2:3\k^2^<i>Cl</i>:<i>Cl</i>-\
dichlorido-2\k<i>Cl</i>,4\k<i>Cl</i>-bis[\m~3~-ethoxy(pyridin-2-yl)methanolato-\
1:2:3\k^3^<i>O</i>:<i>N</i>,<i>O</i>:<i>O</i>;1:3:4\k^3^<i>O</i>:<i>O</i>:\
<i>N</i>,<i>O</i>]bis[\m~2~-ethoxy(pyridin-2-yl)methanolato-1:2\k^3^<i>N</i>,\
<i>O</i>:<i>O</i>;3:4\k^3^<i>N</i>,<i>O</i>:<i>O</i>]tetracopper(II)
;
_chemical_name_common     ?
_chemical_formula_moiety     'C32 H40 Cl4 Cu4 N4 O8'
_chemical_formula_sum     'C32 H40 Cl4 Cu4 N4 O8'
_chemical_formula_iupac     '[Cu4 (C8 H10 N1 O2)4 Cl4]'
_chemical_formula_weight     1004.68
_chemical_melting_point     ?
_space_group_crystal_system     monoclinic
_space_group_name_H-M_alt     'P 21/n'
_space_group_name_Hall     '-P 2yn'
loop_
    _space_group_symop_operation_xyz
    'x, y, z'
    '-x+1/2, y+1/2, -z+1/2'
    '-x, -y, -z'
    'x-1/2, -y-1/2, z-1/2'
_cell_length_a     11.5150(4)
_cell_length_b     13.1051(5)
_cell_length_c     12.8066(6)
_cell_angle_alpha     90
_cell_angle_beta     100.066(4)
_cell_angle_gamma     90
_cell_volume     1902.83(13)
_cell_formula_units_Z     2
_cell_measurement_reflns_used     9290
_cell_measurement_theta_min     3.0180
_cell_measurement_theta_max     32.3740
_cell_measurement_temperature     293(2)
_exptl_crystal_description     plate
_exptl_crystal_colour     'clear light green'
_exptl_crystal_size_max     0.22
_exptl_crystal_size_mid     0.2
_exptl_crystal_size_min     0.05
_exptl_crystal_density_diffrn     1.753
_exptl_crystal_density_meas     ?
_exptl_crystal_density_method     ?
_exptl_crystal_F_000     1016
_exptl_absorpt_coefficient_mu     2.540
_exptl_absorpt_correction_type     multi-scan
_exptl_absorpt_process_details
;
(CrysAlisPro; Rigaku OD, 2017)
;
_exptl_absorpt_correction_T_min     0.72665
_exptl_absorpt_correction_T_max     1.00000
_diffrn_ambient_temperature     293(2)
_diffrn_source     'fine-focus sealed X-ray tube'
_diffrn_radiation_type     MoK\a
_diffrn_radiation_wavelength     0.71073
_diffrn_radiation_monochromator     graphite
_diffrn_measurement_device_type
                                   'Rigaku Oxford Diffraction XtaLAB Mini (ROW)'
_diffrn_measurement_device     'two-circle diffractometer'
_diffrn_measurement_method     '\w scans'
_diffrn_reflns_number     31609
_diffrn_reflns_av_R_equivalents     0.0346
_diffrn_reflns_av_unetI/netI     0.0341
_diffrn_reflns_theta_min     2.617
_diffrn_reflns_theta_max     34.513
_diffrn_reflns_theta_full     25.242
_diffrn_measured_fraction_theta_max     0.934
_diffrn_measured_fraction_theta_full     0.999
_diffrn_reflns_limit_h_min     -17
_diffrn_reflns_limit_h_max     18
_diffrn_reflns_limit_k_min     -20
_diffrn_reflns_limit_k_max     14
_diffrn_reflns_limit_l_min     -18
_diffrn_reflns_limit_l_max     18
_diffrn_radiation_probe     x-ray
_refine_special_details     ?
_reflns_number_total     7541
_reflns_number_gt     4946
_reflns_threshold_expression     'I > 2\s(I)'
_refine_ls_structure_factor_coef     Fsqd
_refine_ls_matrix_type     full
_refine_ls_R_factor_all     0.0725
_refine_ls_R_factor_gt     0.0351
_refine_ls_wR_factor_gt     0.0777
_refine_ls_wR_factor_ref     0.0930
_refine_ls_goodness_of_fit_ref     1.024
_refine_ls_restrained_S_all     1.024
_refine_ls_number_reflns     7540
_refine_ls_number_parameters     237
_refine_ls_number_restraints     0
_refine_ls_hydrogen_treatment     constr
_refine_ls_weighting_scheme     calc
_refine_ls_weighting_details
              'w=1/[\s^2^(Fo^2^)+(0.0422P)^2^+0.4202P] where P=(Fo^2^+2Fc^2^)/3'
_atom_sites_solution_hydrogens     geom
_atom_sites_solution_primary     ?
_atom_sites_solution_secondary     ?
_refine_ls_shift/su_max     0.001
_refine_ls_shift/su_mean     0.000
_refine_diff_density_max     0.461
_refine_diff_density_min     -0.433
_refine_ls_extinction_method     none
_refine_ls_extinction_coef     .
loop_
    _atom_type_symbol
    _atom_type_description
    _atom_type_scat_dispersion_real
    _atom_type_scat_dispersion_imag
    _atom_type_scat_source
    'C' 'C' 0.0033 0.0016
                         'International Tables Vol C Tables 4.2.6.8 and 6.1.1.4'
    'H' 'H' 0.0000 0.0000
                         'International Tables Vol C Tables 4.2.6.8 and 6.1.1.4'
    'Cl' 'Cl' 0.1484 0.1585
                         'International Tables Vol C Tables 4.2.6.8 and 6.1.1.4'
    'Cu' 'Cu' 0.3201 1.2651
                         'International Tables Vol C Tables 4.2.6.8 and 6.1.1.4'
    'N' 'N' 0.0061 0.0033
                         'International Tables Vol C Tables 4.2.6.8 and 6.1.1.4'
    'O' 'O' 0.0106 0.0060
                         'International Tables Vol C Tables 4.2.6.8 and 6.1.1.4'
_computing_data_collection
;
CrysAlisPro (Rigaku OD, 2017)
;
_computing_cell_refinement
;
CrysAlisPro (Rigaku OD, 2017)
;
_computing_data_reduction
;
CrysAlisPro (Rigaku OD, 2017)
;
_computing_structure_solution
;
<i>SHELXT2018/3</i> (Sheldrick, 2015a)
;
_computing_structure_refinement
;
<i>SHELXL2018/3</i> (Sheldrick, 2015b)
;
_computing_molecular_graphics
;
<i>OLEX2</i> (Dolomanov <i>et al.</i>,  2009)
;
_computing_publication_material
;
<i>OLEX2</i> (Dolomanov <i>et al.</i>,  2009)
;
loop_
    _atom_site_type_symbol
    _atom_site_label
    _atom_site_fract_x
    _atom_site_fract_y
    _atom_site_fract_z
    _atom_site_U_iso_or_equiv
    _atom_site_adp_type
    _atom_site_calc_flag
    _atom_site_occupancy
    _atom_site_disorder_assembly
    _atom_site_disorder_group
    Cu Cu1 0.59802(2) 0.59673(2) 0.49846(2) 0.03411(7) Uani d 1 . .
    Cu Cu2 0.55029(2) 0.53449(2) 0.71340(2) 0.03564(7) Uani d 1 . .
    Cl Cl3 0.67941(4) 0.53396(4) 0.36744(4) 0.04527(12) Uani d 1 . .
    Cl Cl4 0.53662(7) 0.61216(5) 0.86295(5) 0.06187(17) Uani d 1 . .
    O O15 0.53512(12) 0.64894(10) 0.61683(11) 0.0386(3) Uani d 1 . .
    O O26 0.59121(12) 0.47291(10) 0.58419(11) 0.0370(3) Uani d 1 . .
    O O12 0.40663(13) 0.78727(11) 0.59492(12) 0.0454(3) Uani d 1 . .
    O O23 0.78892(13) 0.44737(12) 0.63858(14) 0.0503(4) Uani d 1 . .
    N N21 0.60042(14) 0.39764(13) 0.77014(15) 0.0418(4) Uani d 1 . .
    N N10 0.61957(15) 0.74464(13) 0.47288(14) 0.0410(4) Uani d 1 . .
    C C5 0.58862(18) 0.80472(15) 0.54740(18) 0.0409(4) Uani d 1 . .
    C C11 0.52350(17) 0.75255(15) 0.62500(17) 0.0381(4) Uani d 1 . .
    H H11 0.555202 0.774842 0.697424 0.046 Uiso calc 1 . .
    C C16 0.65162(16) 0.34167(15) 0.70334(18) 0.0423(5) Uani d 1 . .
    C C22 0.67794(16) 0.39909(14) 0.60830(17) 0.0385(4) Uani d 1 . .
    H H22 0.678628 0.353075 0.548094 0.046 Uiso calc 1 . .
    C C17 0.6800(2) 0.24007(17) 0.7229(2) 0.0581(6) Uani d 1 . .
    H H17 0.714861 0.202010 0.675423 0.070 Uiso calc 1 . .
    C C20 0.5775(2) 0.3558(2) 0.8600(2) 0.0551(6) Uani d 1 . .
    H H20 0.543030 0.395046 0.906778 0.066 Uiso calc 1 . .
    C C13 0.3299(2) 0.7534(2) 0.6640(2) 0.0521(5) Uani d 1 . .
    H H13A 0.360939 0.773547 0.736401 0.062 Uiso calc 1 . .
    H H13B 0.323321 0.679615 0.661564 0.062 Uiso calc 1 . .
    C C18 0.6556(2) 0.1970(2) 0.8141(3) 0.0747(9) Uani d 1 . .
    H H18 0.673261 0.128697 0.828962 0.090 Uiso calc 1 . .
    C C9 0.6739(2) 0.78622(19) 0.3992(2) 0.0555(6) Uani d 1 . .
    H H9 0.695863 0.744342 0.347368 0.067 Uiso calc 1 . .
    C C6 0.6124(2) 0.90782(17) 0.5516(2) 0.0579(6) Uani d 1 . .
    H H6 0.591579 0.948143 0.605219 0.069 Uiso calc 1 . .
    C C19 0.6050(2) 0.2547(2) 0.8833(3) 0.0725(9) Uani d 1 . .
    H H19 0.589245 0.226032 0.945725 0.087 Uiso calc 1 . .
    C C24 0.8820(2) 0.4028(2) 0.5958(2) 0.0584(6) Uani d 1 . .
    H H24A 0.866484 0.409094 0.519149 0.070 Uiso calc 1 . .
    H H24B 0.888107 0.330848 0.613617 0.070 Uiso calc 1 . .
    C C7 0.6680(3) 0.95004(19) 0.4743(3) 0.0725(8) Uani d 1 . .
    H H7 0.684357 1.019542 0.474791 0.087 Uiso calc 1 . .
    C C8 0.6984(3) 0.8886(2) 0.3974(3) 0.0692(8) Uani d 1 . .
    H H8 0.735208 0.915673 0.344567 0.083 Uiso calc 1 . .
    C C14 0.2125(2) 0.8005(2) 0.6285(2) 0.0666(7) Uani d 1 . .
    H H14A 0.186088 0.785882 0.554729 0.100 Uiso calc 1 . .
    H H14B 0.218259 0.873080 0.638596 0.100 Uiso calc 1 . .
    H H14C 0.157202 0.773196 0.669194 0.100 Uiso calc 1 . .
    C C25 0.9948(2) 0.4557(3) 0.6401(3) 0.0798(9) Uani d 1 . .
    H H25A 1.059000 0.422938 0.614746 0.120 Uiso calc 1 . .
    H H25B 1.007511 0.452442 0.716177 0.120 Uiso calc 1 . .
    H H25C 0.990264 0.525820 0.618003 0.120 Uiso calc 1 . .
loop_
    _atom_site_aniso_label
    _atom_site_aniso_U_11
    _atom_site_aniso_U_22
    _atom_site_aniso_U_33
    _atom_site_aniso_U_12
    _atom_site_aniso_U_13
    _atom_site_aniso_U_23
    Cu1 0.03381(11) 0.03383(12) 0.03553(13) -0.00077(8) 0.00838(9) 0.00260(9)
    Cu2 0.03732(12) 0.03519(12) 0.03414(13) -0.00004(9) 0.00550(9) 0.00475(9)
    Cl3 0.0420(2) 0.0496(3) 0.0477(3) -0.0006(2) 0.0175(2) -0.0010(2)
    Cl4 0.0881(5) 0.0601(4) 0.0372(3) -0.0049(3) 0.0104(3) -0.0043(3)
    O15 0.0476(7) 0.0318(6) 0.0389(7) 0.0029(5) 0.0149(6) 0.0051(5)
    O26 0.0372(6) 0.0343(6) 0.0399(7) 0.0060(5) 0.0081(6) 0.0062(5)
    O12 0.0410(7) 0.0460(8) 0.0517(9) 0.0077(6) 0.0150(7) 0.0080(7)
    O23 0.0342(7) 0.0515(9) 0.0674(11) -0.0063(6) 0.0150(7) -0.0100(8)
    N21 0.0325(8) 0.0443(9) 0.0460(10) -0.0026(7) -0.0003(7) 0.0135(8)
    N10 0.0453(9) 0.0367(8) 0.0426(10) -0.0035(7) 0.0123(7) 0.0045(7)
    C5 0.0393(9) 0.0357(9) 0.0488(12) -0.0004(7) 0.0101(8) 0.0052(8)
    C11 0.0383(9) 0.0359(9) 0.0411(11) 0.0021(7) 0.0098(8) 0.0013(8)
    C16 0.0269(8) 0.0386(10) 0.0575(13) -0.0015(7) -0.0040(8) 0.0096(9)
    C22 0.0311(8) 0.0343(9) 0.0489(12) 0.0014(7) 0.0032(8) -0.0001(8)
    C17 0.0393(11) 0.0399(11) 0.093(2) 0.0034(9) 0.0047(12) 0.0143(12)
    C20 0.0395(11) 0.0660(15) 0.0574(14) -0.0040(10) 0.0022(10) 0.0271(12)
    C13 0.0453(11) 0.0615(14) 0.0524(14) 0.0019(10) 0.0167(10) 0.0075(11)
    C18 0.0442(13) 0.0533(14) 0.122(3) 0.0035(11) 0.0014(15) 0.0442(17)
    C9 0.0680(15) 0.0502(13) 0.0547(14) -0.0039(11) 0.0282(12) 0.0074(11)
    C6 0.0669(15) 0.0369(11) 0.0760(18) -0.0008(10) 0.0297(14) 0.0012(11)
    C19 0.0481(13) 0.0775(19) 0.089(2) -0.0041(13) 0.0039(13) 0.0503(17)
    C24 0.0408(11) 0.0664(16) 0.0699(17) 0.0078(10) 0.0151(11) 0.0060(13)
    C7 0.090(2) 0.0383(12) 0.099(2) -0.0064(12) 0.0429(18) 0.0112(13)
    C8 0.084(2) 0.0541(15) 0.078(2) -0.0072(13) 0.0398(16) 0.0180(14)
    C14 0.0495(13) 0.090(2) 0.0631(17) 0.0111(13) 0.0178(12) 0.0067(15)
    C25 0.0396(13) 0.094(2) 0.108(3) -0.0015(13) 0.0194(15) 0.0143(19)
_geom_special_details
;
 All esds (except the esd in the dihedral angle between two l.s. planes)
 are estimated using the full covariance matrix.  The cell esds are taken
 into account individually in the estimation of esds in distances, angles
 and torsion angles; correlations between esds in cell parameters are only
 used when they are defined by crystal symmetry.  An approximate (isotropic)
 treatment of cell esds is used for estimating esds involving l.s. planes.
;
loop_
    _geom_bond_atom_site_label_1
    _geom_bond_atom_site_label_2
    _geom_bond_site_symmetry_2
    _geom_bond_distance
    _geom_bond_publ_flag
    Cu1 O15 . 1.9170(13) y
    Cu1 O26 . 1.9684(13) y
    Cu1 N10 . 1.9886(17) y
    Cu1 Cl3 . 2.2181(6) y
    Cu1 O26 3_666 2.4280(14) y
    Cu1 Cu2 . 3.0122(4) ?
    Cu2 O15 . 1.9324(13) y
    Cu2 O26 . 1.9707(14) y
    Cu2 N21 . 1.9827(17) y
    Cu2 Cl4 . 2.1987(7) y
    O15 C11 . 1.370(2) ?
    O26 C22 . 1.386(2) ?
    O12 C11 . 1.409(2) ?
    O12 C13 . 1.426(3) ?
    O23 C24 . 1.413(3) ?
    O23 C22 . 1.418(2) ?
    N21 C16 . 1.339(3) ?
    N21 C20 . 1.341(3) ?
    N10 C5 . 1.333(3) ?
    N10 C9 . 1.336(3) ?
    C5 C6 . 1.378(3) ?
    C5 C11 . 1.509(3) ?
    C11 H11 . 0.9800 ?
    C16 C17 . 1.384(3) ?
    C16 C22 . 1.506(3) ?
    C22 H22 . 0.9800 ?
    C17 C18 . 1.369(4) ?
    C17 H17 . 0.9300 ?
    C20 C19 . 1.383(4) ?
    C20 H20 . 0.9300 ?
    C13 C14 . 1.484(3) ?
    C13 H13A . 0.9700 ?
    C13 H13B . 0.9700 ?
    C18 C19 . 1.370(5) ?
    C18 H18 . 0.9300 ?
    C9 C8 . 1.371(3) ?
    C9 H9 . 0.9300 ?
    C6 C7 . 1.385(4) ?
    C6 H6 . 0.9300 ?
    C19 H19 . 0.9300 ?
    C24 C25 . 1.494(4) ?
    C24 H24A . 0.9700 ?
    C24 H24B . 0.9700 ?
    C7 C8 . 1.365(4) ?
    C7 H7 . 0.9300 ?
    C8 H8 . 0.9300 ?
    C14 H14A . 0.9600 ?
    C14 H14B . 0.9600 ?
    C14 H14C . 0.9600 ?
    C25 H25A . 0.9600 ?
    C25 H25B . 0.9600 ?
    C25 H25C . 0.9600 ?
loop_
    _geom_angle_atom_site_label_1
    _geom_angle_atom_site_label_2
    _geom_angle_atom_site_label_3
    _geom_angle_site_symmetry_1
    _geom_angle_site_symmetry_3
    _geom_angle
    _geom_angle_publ_flag
    O15 Cu1 O26 . . 78.21(6) ?
    O15 Cu1 N10 . . 81.81(6) ?
    O26 Cu1 N10 . . 156.02(7) y
    O15 Cu1 Cl3 . . 176.95(5) y
    O26 Cu1 Cl3 . . 100.34(4) ?
    N10 Cu1 Cl3 . . 98.95(5) ?
    O15 Cu1 O26 . 3_666 92.55(5) ?
    O26 Cu1 O26 . 3_666 79.23(6) ?
    N10 Cu1 O26 . 3_666 115.02(6) ?
    Cl3 Cu1 O26 . 3_666 89.80(4) ?
    O15 Cu1 Cu2 . . 38.69(4) ?
    O26 Cu1 Cu2 . . 40.15(4) ?
    N10 Cu1 Cu2 . . 117.54(5) ?
    Cl3 Cu1 Cu2 . . 139.425(18) ?
    O26 Cu1 Cu2 3_666 . 90.19(3) ?
    O15 Cu2 O26 . . 77.80(6) ?
    O15 Cu2 N21 . . 157.61(7) y
    O26 Cu2 N21 . . 80.81(7) ?
    O15 Cu2 Cl4 . . 100.71(5) ?
    O26 Cu2 Cl4 . . 170.05(5) y
    N21 Cu2 Cl4 . . 99.21(6) ?
    O15 Cu2 Cu1 . . 38.33(4) ?
    O26 Cu2 Cu1 . . 40.09(4) ?
    N21 Cu2 Cu1 . . 119.47(6) ?
    Cl4 Cu2 Cu1 . . 136.30(2) ?
    C11 O15 Cu1 . . 118.00(12) ?
    C11 O15 Cu2 . . 136.01(13) ?
    Cu1 O15 Cu2 . . 102.98(6) ?
    C22 O26 Cu1 . . 127.03(12) ?
    C22 O26 Cu2 . . 111.56(12) ?
    Cu1 O26 Cu2 . . 99.76(6) ?
    C22 O26 Cu1 . 3_666 113.05(11) ?
    Cu1 O26 Cu1 . 3_666 100.77(6) ?
    Cu2 O26 Cu1 . 3_666 101.06(5) ?
    C11 O12 C13 . . 113.30(16) ?
    C24 O23 C22 . . 114.72(18) ?
    C16 N21 C20 . . 119.9(2) ?
    C16 N21 Cu2 . . 113.18(14) ?
    C20 N21 Cu2 . . 126.56(17) ?
    C5 N10 C9 . . 118.78(19) ?
    C5 N10 Cu1 . . 113.66(13) ?
    C9 N10 Cu1 . . 126.96(16) ?
    N10 C5 C6 . . 122.1(2) ?
    N10 C5 C11 . . 115.44(17) ?
    C6 C5 C11 . . 122.4(2) ?
    O15 C11 O12 . . 113.60(16) ?
    O15 C11 C5 . . 109.41(16) ?
    O12 C11 C5 . . 103.56(16) ?
    O15 C11 H11 . . 110.0 ?
    O12 C11 H11 . . 110.0 ?
    C5 C11 H11 . . 110.0 ?
    N21 C16 C17 . . 121.9(2) ?
    N21 C16 C22 . . 114.57(17) ?
    C17 C16 C22 . . 123.6(2) ?
    O26 C22 O23 . . 109.23(15) ?
    O26 C22 C16 . . 106.85(16) ?
    O23 C22 C16 . . 107.52(17) ?
    O26 C22 H22 . . 111.0 ?
    O23 C22 H22 . . 111.0 ?
    C16 C22 H22 . . 111.0 ?
    C18 C17 C16 . . 118.3(3) ?
    C18 C17 H17 . . 120.9 ?
    C16 C17 H17 . . 120.9 ?
    N21 C20 C19 . . 120.3(3) ?
    N21 C20 H20 . . 119.8 ?
    C19 C20 H20 . . 119.8 ?
    O12 C13 C14 . . 108.1(2) ?
    O12 C13 H13A . . 110.1 ?
    C14 C13 H13A . . 110.1 ?
    O12 C13 H13B . . 110.1 ?
    C14 C13 H13B . . 110.1 ?
    H13A C13 H13B . . 108.4 ?
    C17 C18 C19 . . 119.8(2) ?
    C17 C18 H18 . . 120.1 ?
    C19 C18 H18 . . 120.1 ?
    N10 C9 C8 . . 122.3(2) ?
    N10 C9 H9 . . 118.9 ?
    C8 C9 H9 . . 118.9 ?
    C5 C6 C7 . . 118.5(2) ?
    C5 C6 H6 . . 120.8 ?
    C7 C6 H6 . . 120.8 ?
    C18 C19 C20 . . 119.8(3) ?
    C18 C19 H19 . . 120.1 ?
    C20 C19 H19 . . 120.1 ?
    O23 C24 C25 . . 109.2(2) ?
    O23 C24 H24A . . 109.8 ?
    C25 C24 H24A . . 109.8 ?
    O23 C24 H24B . . 109.8 ?
    C25 C24 H24B . . 109.8 ?
    H24A C24 H24B . . 108.3 ?
    C8 C7 C6 . . 119.3(2) ?
    C8 C7 H7 . . 120.4 ?
    C6 C7 H7 . . 120.4 ?
    C7 C8 C9 . . 119.1(2) ?
    C7 C8 H8 . . 120.5 ?
    C9 C8 H8 . . 120.5 ?
    C13 C14 H14A . . 109.5 ?
    C13 C14 H14B . . 109.5 ?
    H14A C14 H14B . . 109.5 ?
    C13 C14 H14C . . 109.5 ?
    H14A C14 H14C . . 109.5 ?
    H14B C14 H14C . . 109.5 ?
    C24 C25 H25A . . 109.5 ?
    C24 C25 H25B . . 109.5 ?
    H25A C25 H25B . . 109.5 ?
    C24 C25 H25C . . 109.5 ?
    H25A C25 H25C . . 109.5 ?
    H25B C25 H25C . . 109.5 ?
loop_
    _geom_hbond_atom_site_label_D
    _geom_hbond_atom_site_label_H
    _geom_hbond_atom_site_label_A
    _geom_hbond_site_symmetry_A
    _geom_hbond_distance_DH
    _geom_hbond_distance_HA
    _geom_hbond_distance_DA
    _geom_hbond_angle_DHA
    _geom_hbond_publ_flag
    C9 H9 Cl3 . 0.93 2.78 3.333(3) 119 yes
    C20 H20 Cl4 . 0.93 2.90 3.393(3) 115 yes
    C13 H13B Cl3 3_666 0.97 2.82 3.787(3) 173 yes
    C22 H22 O12 3_666 0.98 2.66 3.578(3) 156 yes
    C18 H18 O23 2_646 0.93 2.44 3.367(3) 177 yes
_shelx_space_group_comment
;
The symmetry employed for this shelxl refinement is uniquely defined
by the following loop, which should always be used as a source of
symmetry information in preference to the above space-group names.
They are only intended as comments.
;
_shelx_hkl_file
;
   0   0  -2 1001.29 26.3309   2
   0   0  -3 19.1829 9.63936   2
   0   0  -4 10879.7 183.313   2
   0   0   4 9811.64 167.459   1
   0   0   4 9728.28 167.454   3
   0   0   5-11.7111 7.04502   1
   0   0  -5-3.00089 12.4398   2
   0   0   5-1.98116 7.10398   3
   0   0   6 3270.71 63.8911   3
   0   0  -6 3637.47 85.0822   2
   0   0   6 3241.50 63.4857   1
   0   0   6 3443.61 86.6094   4
   0   0   7-40.3602 8.19803   1
   0   0   7-12.1749 16.7669   4
   0   0   7-34.1354 7.94460   3
   0   0  -7-36.9120 16.1425   2
   0   0   8 22984.6 420.725   4
   0   0  -8 22582.9 408.947   2
   0   0  -9 39.0576 17.1016   2
   0   0   9 2.03947 24.9041   4
   0   0  10 5345.60 144.218   4
   0   0 -10 5397.75 136.052   2
   0   0 -11 7.12374 16.5130   2
   0   0  11-8.12169 24.8677   4
   0   0 -12 1303.05 63.0151   2
   0   0  12 1210.14 69.0262   4
   0   0 -13-11.0110 21.0394   2
   0   0  13-27.5915 28.5636   4
   0   0 -14 4525.43 139.627   2
   0   0  14 4241.95 147.484   4
   0   0 -15 2.71366 23.5520   2
   0   0  15 2.22202 30.6935   4
   0   0 -16 22.2382 30.2098   2
   0   0  16-49.0875 37.2575   4
   0   0 -17-3.37342 26.9858   2
   0   0  17 62.0325 42.6830   4
   0   1   2 2040.01 43.8213   4
   0   1   2 1964.49 37.8329   1
   0  -1  -2 2006.86 45.7890   2
   0   1  -2 2042.80 40.0485   2
   0   1   2 1976.58 38.0435   3
   0  -1   2 2061.48 39.8327   1
   0  -1   2 2009.54 39.8307   3
   0   1   3 3679.22 65.9562   3
   0  -1  -3 3743.10 79.2029   2
   0  -1   3 3784.59 68.8099   3
   0   1   3 3920.91 79.0436   4
   0   1   3 3683.79 65.7264   1
   0   1  -3 3604.89 72.5212   2
   0  -1   3 3797.88 68.7393   1
   0   1   4 335.667 11.0536   1
   0  -1  -4 324.936 20.3977   2
   0  -1   4 319.836 12.9261   3
   0   1   4 335.145 21.1793   4
   0   1   4 331.710 11.3007   3
   0   1  -4 334.802 17.5532   2
   0  -1   4 340.104 13.3940   1
   0   1   5 12658.7 212.678   1
   0   1   5 12605.6 213.007   3
   0  -1   5 12889.4 217.301   1
   0   1   5 13264.3 236.779   4
   0   1  -5 13323.2 230.378   2
   0  -1   5 12848.4 217.384   3
   0  -1  -5 13214.9 237.450   2
   0   1   6 95.8821 16.5349   4
   0   1   6 96.1241 6.52884   1
   0  -1   6 118.903 10.2985   3
   0  -1  -6 145.333 17.8968   2
   0   1   6 108.867 7.14217   3
   0  -1   6 120.171 10.5219   1
   0   1  -6 118.174 14.4355   2
   0   1  -7-22.2826 14.2136   2
   0  -1  -7-8.45976 14.7175   2
   0  -1   7-0.43511 7.78935   3
   0  -1   7 4.60138 7.45968   1
   0   1   7 10.3561 14.9258   4
   0   1  -8 586.149 32.2477   2
   0  -1   8 498.173 21.5025   3
   0  -1  -8 486.178 33.1920   2
   0  -1   8 492.428 21.4141   1
   0   1   8 531.146 35.9674   4
   0  -1  -9 13646.0 271.526   2
   0   1   9 13901.9 278.358   4
   0   1  -9 13565.7 265.736   2
   0  -1 -10 6.26342 16.5161   2
   0   1  10 48.7585 25.2607   4
   0  -1  10-15.9854 24.4767   4
   0   1 -10 63.1880 19.8779   2
   0   1  11 406.015 42.1428   4
   0  -1 -11 340.596 32.1984   2
   0  -1  11 383.191 41.5296   4
   0   1 -11 366.539 33.8600   2
   0   1 -12 36.1189 22.0987   2
   0  -1  12 8.04982 26.4506   4
   0   1  12-17.3106 26.3832   4
   0  -1 -12 46.3426 19.8211   2
   0  -1  13 553.850 52.6592   4
   0   1  13 569.822 52.7390   4
   0  -1 -13 606.348 46.7312   2
   0   1 -13 534.980 42.3519   2
   0   1 -14 5.77566 23.0785   2
   0   1  14 5.40723 31.3915   4
   0  -1  14-15.4667 29.5385   4
   0  -1 -14 56.6208 28.0545   2
   0  -1 -15 669.164 57.1772   2
   0   1  15 598.433 58.1054   4
   0   1 -15 733.350 55.6912   2
   0  -1  15 686.087 65.1354   4
   0  -1 -16 111.677 33.2180   2
   0   1  16 94.1117 35.6323   4
   0  -1  16 90.7236 41.0060   4
   0   1 -16 116.868 31.0100   2
   0  -1  17 18.1505 43.5502   4
   0   1  17-7.33800 40.5623   4
   0  -1 -17-34.8151 31.0292   2
   0  -1  18 19.2246 40.7645   4
   0  -2   0 12286.5 202.724   2
   0  -2   0 12117.7 208.011   3
   0  -2   0 12423.1 208.617   1
   0  -2  -1 332.174 13.7034   1
   0  -2   1 391.826 15.4647   1
   0  -2  -1 340.821 13.9368   2
   0  -2  -1 342.728 13.9765   3
   0  -2   1 403.343 15.5312   3
   0   2   2 1257.42 33.4839   4
   0  -2   2 1193.89 31.1735   3
   0  -2   2 1194.90 31.1753   1
   0  -2  -2 1135.99 33.5090   2
   0  -2  -2 1187.75 29.8393   3
   0  -2  -2 1205.15 29.7190   1
   0  -2  -3 4165.55 88.6770   2
   0   2   3 4194.06 77.4839   3
   0  -2  -3 3947.28 77.1206   1
   0  -2   3 4168.20 80.0689   3
   0   2   3 4237.49 77.4307   1
   0   2   3 4121.67 85.3015   4
   0  -2  -3 3971.10 77.0752   3
   0  -2   3 4233.43 80.1007   1
   0   2  -3 4004.58 75.9877   2
   0  -2   4 3380.50 70.0634   3
   0   2  -4 3504.96 70.7465   2
   0  -2  -4 3508.67 81.8550   2
   0   2   4 3585.33 80.1867   4
   0   2   4 3499.38 66.7784   1
   0  -2   4 3399.37 70.2140   1
   0   2   4 3488.40 66.9508   3
   0  -2   5 1195.04 32.9481   1
   0   2   5 1175.40 29.2102   1
   0   2  -5 1176.27 35.5271   2
   0   2   5 1135.34 29.1340   3
   0  -2   5 1198.20 33.5043   3
   0   2   5 1209.51 42.4938   4
   0  -2  -5 1163.00 43.9591   2
   0  -2   6 241.703 14.9792   3
   0   2   6 250.653 24.2594   4
   0   2  -6 230.921 17.7526   2
   0   2   6 243.057 11.6756   1
   0  -2   6 229.065 14.7497   1
   0  -2  -6 274.682 23.8701   2
   0   2   6 233.566 11.8410   3
   0   2   7-7.78049 5.07329   3
   0  -2  -7-23.4714 14.6280   2
   0   2   7-0.73876 5.03794   1
   0  -2   7 4.23943 9.16521   1
   0   2   7-20.9621 17.3698   4
   0  -2   7-12.5090 10.1811   3
   0   2  -7-12.5370 11.6525   2
   0  -2   8 762.134 27.7707   3
   0   2   8 750.504 42.1003   4
   0   2  -8 798.984 36.7015   2
   0  -2  -8 766.666 42.1726   2
   0  -2   8 784.188 28.1034   1
   0   2   9-30.5288 21.9578   4
   0  -2   9 23.1421 11.3118   1
   0   2  -9 3.37008 14.2743   2
   0  -2   9 13.4603 10.3111   3
   0  -2  -9 12.8651 16.6602   2
   0   2  10 1124.89 61.1826   4
   0   2 -10 1178.72 52.4791   2
   0  -2 -10 1055.68 56.0882   2
   0  -2 -11 125.275 25.8803   2
   0   2 -11 167.415 24.7786   2
   0   2  11 158.718 33.0271   4
   0  -2  12 425.541 47.7183   4
   0   2 -12 503.072 38.7134   2
   0  -2 -12 502.757 42.0088   2
   0   2  12 486.995 46.3311   4
   0  -2  13 440.684 49.0278   4
   0   2  13 360.565 44.7477   4
   0   2 -13 372.791 35.2582   2
   0  -2 -13 389.999 40.9416   2
   0  -2 -14 2365.84 100.576   2
   0   2  14 2247.67 101.247   4
   0  -2  14 2206.88 104.389   4
   0   2 -14 2462.18 94.6004   2
   0   2 -15 28.3259 24.5040   2
   0  -2  15 59.0371 36.3510   4
   0  -2 -15 38.2195 24.8114   2
   0   2  15-50.1702 41.5487   4
   0  -2  16-5.40373 34.9199   4
   0   2  16-9.43438 33.6976   4
   0  -2 -16-36.3286 28.2422   2
   0  -2 -17-15.7576 31.3552   2
   0   2  17-89.0958 48.2858   4
   0  -2  17-6.92328 39.1004   4
   0  -2  18 83.4922 47.0410   4
   0  -3   0-23.0488 11.5963   3
   0  -3   0-39.5178 11.4600   1
   0  -3   0-8.49837 7.09447   2
   0  -3  -1 13707.2 240.624   1
   0  -3  -1 14050.1 239.081   2
   0  -3   1 14097.5 242.101   3
   0  -3   1 14220.7 242.301   1
   0  -3  -1 13768.7 240.663   3
   0  -3   2 47353.7 766.171   3
   0  -3  -2 47455.9 767.814   2
   0  -3  -2 45458.8 762.882   1
   0  -3  -2 46716.6 763.448   3
   0  -3   2 46970.5 765.893   1
   0  -3   3 28968.0 473.390   3
   0   3   3 29389.5 477.553   4
   0  -3   3 28863.7 473.413   1
   0   3  -3 26713.2 459.613   2
   0  -3  -3 29237.2 480.262   2
   0  -3  -3 28796.8 470.434   1
   0  -3  -3 29588.2 470.860   3
   0   3   4 2530.67 63.3601   4
   0  -3   4 2365.53 55.6364   1
   0   3  -4 2101.51 47.8403   2
   0  -3  -4 2331.33 65.4623   2
   0  -3  -4 2302.79 52.5446   1
   0  -3   4 2416.80 55.9750   3
   0  -3  -4 2326.00 52.8366   3
   0  -3  -5 1206.15 45.6895   2
   0   3  -5 1159.62 33.8974   2
   0  -3  -5 1230.49 33.7509   3
   0  -3  -5 1196.23 33.3270   1
   0  -3   5 1252.84 36.7121   1
   0  -3   5 1292.64 37.4060   3
   0   3   5 1349.74 45.6602   4
   0   3   6 27765.0 477.856   4
   0  -3  -6 27952.2 481.867   2
   0  -3  -6 25634.9 453.315   1
   0   3  -6 26921.1 461.024   2
   0  -3   6 26418.9 460.412   3
   0  -3  -6 25667.5 453.348   3
   0  -3   6 26847.5 460.366   1
   0   3  -7 1572.40 47.7609   2
   0  -3   7 1551.57 45.2298   3
   0  -3   7 1544.27 44.5938   1
   0  -3  -7 1567.27 58.6586   2
   0   3   7 1609.65 58.9617   4
   0  -3   8 3547.17 81.0146   3
   0  -3   8 3585.67 80.9956   1
   0  -3  -8 3483.27 101.312   2
   0   3  -8 3601.43 88.6815   2
   0   3   8 3675.22 101.952   4
   0  -3   9 789.566 32.3396   1
   0  -3   9 803.394 32.8862   3
   0   3  -9 807.938 38.4087   2
   0  -3  -9 790.633 46.9414   2
   0   3   9 794.379 47.8031   4
   0  -3 -10 1.03157 18.7350   2
   0   3 -10 7.34763 14.2785   2
   0   3  10 13.6890 23.1706   4
   0   3  11 3078.26 105.185   4
   0  -3 -11 2902.27 102.627   2
   0   3 -11 3299.22 95.1596   2
   0  -3 -12 3.22928 20.8416   2
   0   3  12-3.79506 25.8219   4
   0   3 -12 14.0547 15.9268   2
   0   3 -13-1.54340 18.7934   2
   0   3  13 57.3454 30.5203   4
   0  -3  13 57.6131 28.4573   4
   0  -3 -13 42.1670 26.3530   2
   0   3 -14 61.5244 22.1563   2
   0  -3  14 95.1630 38.1447   4
   0  -3 -14 54.6153 25.7551   2
   0   3  14 79.4464 34.7595   4
   0  -3 -15 46.9942 26.6188   2
   0  -3  15 75.3847 36.2096   4
   0   3  15 66.4277 35.0565   4
   0   3  16 42.9097 35.6870   4
   0  -3  16 46.8346 36.3333   4
   0  -3 -16 7.29332 25.7918   2
   0   3  17 212.822 50.7295   4
   0  -3 -17 285.003 48.4471   2
   0  -3  17 355.736 60.5760   4
   0  -3  18 97.0563 49.1852   4
   0  -3 -18 66.7405 38.3927   2
   0  -4   0 464.257 22.2831   3
   0  -4   0 518.413 19.0334   2
   0  -4   0 511.353 20.9774   1
   0  -4  -1 161.409 13.8110   2
   0  -4   1 130.665 7.80361   2
   0  -4   1 119.059 15.0759   1
   0  -4   1 87.5464 13.8488   3
   0  -4  -1 120.147 13.6854   3
   0  -4  -1 118.460 13.6753   1
   0  -4  -2 13121.4 238.819   3
   0  -4  -2 13903.3 240.972   2
   0  -4   2 13595.8 241.194   3
   0  -4  -2 13281.1 238.887   1
   0  -4   2 13639.3 241.050   1
   0  -4  -3 9156.11 171.103   3
   0  -4   3 9196.09 173.652   3
   0  -4  -3 9181.57 171.166   1
   0  -4  -3 9505.79 178.500   2
   0  -4   3 9289.50 173.860   1
   0  -4   4 738.788 29.8832   1
   0  -4  -4 755.030 27.6226   3
   0  -4   4 739.867 29.7191   3
   0  -4  -4 763.762 34.0720   2
   0   4  -4 638.949 18.5905   2
   0  -4  -4 755.434 27.9570   1
   0   4  -5 3467.83 72.4235   2
   0  -4   5 3827.68 84.9710   1
   0  -4  -5 3719.59 80.2325   3
   0  -4  -5 3675.54 79.6625   1
   0  -4   5 3853.06 85.1707   3
   0   4   5 3856.24 92.0934   4
   0  -4  -5 3732.34 94.8326   2
   0  -4  -6 3698.63 79.4067   3
   0  -4  -6 3636.92 79.0023   1
   0  -4   6 3793.18 85.5255   1
   0  -4   6 3836.47 85.8187   3
   0  -4  -6 3555.40 97.7282   2
   0   4  -6 3497.59 77.0046   2
   0   4   6 3879.24 96.5873   4
   0  -4  -7 765.120 28.3740   1
   0  -4  -7 737.564 42.3076   2
   0   4  -7 778.585 29.7605   2
   0   4   7 883.759 43.5908   4
   0  -4   7 843.842 33.6817   1
   0  -4   7 796.318 33.5843   3
   0  -4  -7 766.366 28.3232   3
   0   4  -8 4478.44 102.004   2
   0  -4   8 4726.55 103.585   1
   0  -4  -8 4413.47 122.096   2
   0   4   8 4788.64 122.143   4
   0  -4   8 4734.31 103.600   3
   0   4   9 777.085 47.2281   4
   0   4  -9 777.157 36.0288   2
   0  -4  -9 740.471 46.9942   2
   0  -4   9 763.061 35.2185   1
   0  -4   9 768.738 34.8272   3
   0  -4 -10 87.7041 24.9121   2
   0   4 -10 69.8573 18.6160   2
   0  -4  10 61.4659 17.7726   1
   0  -4  10 56.6041 17.2869   3
   0   4  10 93.3144 29.6803   4
   0   4 -11 321.749 27.5912   2
   0   4  11 320.701 37.2304   4
   0  -4 -11 343.207 36.7614   2
   0  -4 -12 1443.92 72.8156   2
   0   4 -12 1509.56 62.1740   2
   0   4  12 1476.23 75.4210   4
   0   4  13 459.500 48.3336   4
   0  -4 -13 382.652 41.5386   2
   0  -4 -14 37.9014 22.9552   2
   0   4  14 63.9698 30.9734   4
   0  -4  14-11.4697 31.5995   4
   0   4  15 196.870 44.1936   4
   0  -4 -15 206.476 38.0789   2
   0  -4  15 156.460 44.3181   4
   0  -4  16 654.698 70.0916   4
   0   4  16 474.605 60.3452   4
   0  -4 -16 512.756 55.7330   2
   0  -4  17 87.0884 43.9648   4
   0  -4 -17 123.931 39.6664   2
   0  -4 -18 17.1014 33.4187   2
   0  -4  18 57.4405 46.0890   4
   0  -5   0 42.1333 16.6250   1
   0  -5   0 37.1678 17.0007   3
   0  -5   0 68.4158 13.4242   2
   0  -5   1 5196.74 95.6508   2
   0  -5  -1 5493.75 107.263   2
   0  -5   1 5317.00 113.813   3
   0  -5   1 5335.09 114.474   1
   0  -5  -1 5329.22 115.277   3
   0  -5  -1 5276.93 113.626   1
   0  -5   2 1178.04 42.3215   1
   0  -5   2 1148.45 42.1306   3
   0  -5  -2 1196.21 41.7289   1
   0  -5  -2 1186.84 41.5284   2
   0  -5  -2 1275.84 43.9872   3
   0  -5  -3 31230.7 529.105   3
   0  -5   3 30858.2 531.473   3
   0  -5  -3 31199.2 533.329   2
   0  -5   3 31359.1 531.946   1
   0  -5  -3 31516.1 529.166   1
   0  -5  -4 6552.75 132.622   1
   0  -5  -4 6569.20 132.481   3
   0  -5  -4 6563.86 141.923   2
   0  -5   4 6618.86 136.336   3
   0  -5   4 6577.88 136.026   1
   0  -5   5 852.390 36.0293   1
   0  -5   5 885.130 36.5549   3
   0  -5  -5 836.495 40.3630   2
   0  -5  -5 835.779 33.4128   3
   0  -5  -5 846.132 33.6844   1
   0  -5   6 7247.84 147.889   3
   0  -5  -6 6706.41 157.065   2
   0  -5   6 7132.29 147.341   1
   0   5   6 7296.77 157.442   4
   0  -5  -6 7063.81 140.655   1
   0  -5  -6 7217.49 141.272   3
   0  -5   7 4557.61 105.189   1
   0  -5   7 4592.04 105.142   3
   0  -5  -7 4322.00 96.1174   3
   0   5   7 4750.07 117.954   4
   0  -5  -7 4341.54 96.2047   1
   0  -5  -7 4452.22 118.404   2
   0  -5  -8 3935.04 113.359   2
   0   5   8 3969.22 112.640   4
   0  -5   8 4122.04 98.5416   3
   0  -5   8 4087.61 98.3278   1
   0   5  -8 3783.05 88.1705   2
   0  -5  -9 1027.88 57.2049   2
   0  -5   9 1113.69 45.8642   1
   0   5  -9 988.502 39.7232   2
   0   5   9 1079.42 56.6826   4
   0  -5   9 1073.76 44.9142   3
   0  -5  10 13.8972 17.5345   1
   0  -5  10 33.9965 18.0138   3
   0  -5 -10-0.95453 20.0244   2
   0   5  10 15.2727 23.5550   4
   0   5  11 5601.39 153.823   4
   0  -5 -11 5399.94 157.839   2
   0  -5  11 5699.08 130.037   3
   0  -5  11 5690.76 130.068   1
   0   5  12 113.323 29.0160   4
   0  -5 -12 119.961 30.2793   2
   0  -5 -13 292.369 40.0205   2
   0   5  13 318.367 41.7218   4
   0  -5 -14-45.7418 29.0479   2
   0   5  14-21.4420 31.8900   4
   0  -5  15-37.8308 37.4569   4
   0   5  15-48.5589 35.7266   4
   0  -5 -15 57.1829 34.9417   2
   0  -5 -16-65.8808 36.8508   2
   0   5  16 11.7020 36.7898   4
   0  -5  16 14.1095 38.7611   4
   0  -5 -17 434.807 56.8425   2
   0  -5  17 471.808 67.0662   4
   0  -5 -18 135.777 40.7150   2
   0  -5  18 173.951 58.8065   4
   0  -6   0 21475.3 378.295   1
   0  -6   0 21626.4 360.881   2
   0  -6   0 21223.2 377.415   3
   0  -6   1 65.4901 17.9323   1
   0  -6   1 89.4346 16.1711   3
   0  -6  -1 40.6673 12.7009   3
   0  -6  -1 133.035 20.7491   1
   0  -6  -1 117.739 19.6044   2
   0  -6  -2 12411.2 233.421   3
   0  -6   2 12449.2 235.427   1
   0  -6  -2 12563.7 234.889   1
   0  -6   2 12344.1 234.702   3
   0  -6   2 12264.0 206.290   2
   0  -6  -2 12598.9 229.309   2
   0  -6  -3 29258.8 501.739   1
   0  -6  -3 29858.9 502.140   3
   0  -6   3 28927.1 503.757   3
   0  -6  -3 28495.7 501.989   2
   0  -6   3 29063.1 503.785   1
   0  -6  -4 2724.72 78.6274   2
   0  -6  -4 2766.74 73.7844   3
   0  -6   4 2775.21 76.3005   3
   0  -6  -4 2800.00 74.2599   1
   0  -6   4 2790.23 76.0121   1
   0  -6  -5 9463.13 196.058   2
   0  -6   5 9463.10 189.339   1
   0  -6  -5 9417.39 185.222   1
   0  -6  -5 9515.46 185.605   3
   0  -6   5 9552.15 190.203   3
   0  -6   6 3169.05 85.7326   1
   0  -6  -6 3312.61 94.7373   2
   0  -6  -6 3208.90 81.8079   3
   0  -6  -6 3207.64 81.4758   1
   0  -6   6 3241.44 86.4457   3
   0  -6   7 1224.43 49.2963   3
   0  -6   7 1164.12 48.7305   1
   0  -6  -7 1190.82 43.4792   1
   0  -6  -7 1153.52 43.5088   3
   0  -6  -7 1093.96 53.6550   2
   0  -6  -8 4898.02 110.048   3
   0   6   8 5097.54 134.827   4
   0  -6   8 5346.06 121.765   3
   0  -6  -8 4815.10 109.487   1
   0  -6   8 5288.84 121.066   1
   0  -6  -8 4737.91 133.236   2
   0   6   9 2931.60 99.8086   4
   0  -6   9 3162.47 87.9184   3
   0  -6  -9 2724.16 98.7965   2
   0  -6   9 3100.55 86.6753   1
   0  -6  10 378.393 30.4441   1
   0  -6  10 412.228 32.2517   3
   0   6  10 341.137 35.6046   4
   0  -6 -10 333.354 36.7970   2
   0  -6  11 625.490 38.8839   3
   0   6  11 599.535 50.2026   4
   0  -6  11 620.547 37.7451   1
   0  -6 -11 634.235 50.2479   2
   0   6  12 1019.74 65.5496   4
   0  -6 -12 919.412 61.5067   2
   0  -6 -13-7.76368 24.5449   2
   0   6  13-17.1920 30.2799   4
   0   6  14 93.5853 37.1304   4
   0  -6 -14 111.822 35.3092   2
   0  -6 -15 188.386 37.7915   2
   0   6  15 308.160 50.0700   4
   0  -6 -16 135.531 38.3428   2
   0  -6  16 94.3349 42.4618   4
   0  -6  17 270.045 57.5003   4
   0  -6 -17 262.117 53.4587   2
   0  -6 -18 93.9380 43.7693   2
   0  -6  18 119.723 47.5389   4
   0  -7   0-20.1924 9.24076   2
   0  -7   0-4.60907 15.0742   3
   0  -7   0 1.04198 15.3566   1
   0  -7   1 131.534 21.5575   1
   0  -7   1 119.966 11.3429   2
   0  -7  -1 117.577 20.1141   1
   0  -7   1 139.282 20.5050   3
   0  -7  -1 138.676 20.9013   3
   0  -7  -1 143.777 16.5857   2
   0  -7   2 175.843 20.4099   3
   0  -7  -2 174.248 21.8566   3
   0  -7   2 181.509 21.8934   1
   0  -7  -2 196.773 21.8385   1
   0  -7  -2 210.980 20.4310   2
   0  -7   2 183.623 10.1557   2
   0  -7  -3 1026.57 43.8047   1
   0  -7  -3 1000.87 44.4213   3
   0  -7   3 991.334 43.9903   3
   0  -7   3 955.949 43.3636   1
   0  -7  -3 1038.82 42.5978   2
   0  -7  -4 2139.96 69.3184   2
   0  -7   4 2180.71 67.9982   3
   0  -7   4 2087.02 67.2806   1
   0  -7  -4 2096.37 66.2922   3
   0  -7  -4 2118.11 66.8975   1
   0  -7  -5 1894.86 62.6278   1
   0  -7  -5 1890.75 67.2112   2
   0  -7   5 1807.66 62.1181   3
   0  -7  -5 1874.33 62.6403   3
   0  -7   5 1827.86 62.9386   1
   0  -7   6 4951.51 121.890   1
   0  -7   6 4906.55 121.073   3
   0  -7  -6 4760.31 128.285   2
   0  -7  -6 5202.42 118.016   1
   0  -7  -6 5257.92 118.952   3
   0  -7   7 3287.20 92.0771   3
   0  -7  -7 3172.79 85.0231   3
   0  -7  -7 3244.62 85.2862   1
   0  -7  -7 3027.79 98.1501   2
   0  -7   7 3245.74 92.0474   1
   0  -7  -8 1605.77 55.4359   1
   0  -7   8 1651.32 62.9615   3
   0  -7  -8 1581.16 55.9991   3
   0  -7  -8 1701.47 72.3703   2
   0  -7   8 1628.40 62.7782   1
   0  -7   9-6.68205 20.1958   3
   0  -7   9 1.78996 20.3015   1
   0  -7  -9 50.8541 22.2492   2
   0  -7  10 1055.33 51.2218   3
   0  -7 -10 896.224 57.8472   2
   0  -7  10 1004.21 50.7428   1
   0  -7  11 23.4379 20.9529   3
   0   7  11 26.6748 26.0609   4
   0  -7 -11 65.6912 23.7664   2
   0  -7  11 12.3680 20.5148   1
   0   7  12 3.46374 30.0558   4
   0  -7 -12-7.06191 23.6901   2
   0  -7 -13 372.512 45.0237   2
   0   7  13 376.854 48.9861   4
   0  -7 -14 4.55288 27.3384   2
   0   7  14-27.9146 41.2090   4
   0  -7 -15 155.152 39.0837   2
   0  -7 -16 85.8662 36.7559   2
   0  -7  17 10.4483 43.7473   4
   0  -7 -17 31.6031 35.6767   2
   0  -7  18 78.4605 53.1843   4
   0  -7 -18 80.3305 42.6142   2
   0  -8   0 1459.06 57.6387   3
   0  -8   0 1486.29 45.0754   2
   0  -8   0 1462.16 57.3878   1
   0  -8   1 1277.80 55.1139   3
   0  -8  -1 1421.13 56.2953   1
   0  -8  -1 1449.00 57.6075   3
   0  -8   1 1432.55 39.4517   2
   0  -8  -1 1467.67 47.3807   2
   0  -8   1 1279.37 54.3219   1
   0  -8   2 166.708 23.6716   1
   0  -8  -2 162.360 21.6703   2
   0  -8   2 123.233 20.9467   3
   0  -8  -2 186.835 26.2439   1
   0  -8  -2 147.106 24.0546   3
   0  -8  -3 3240.84 91.0940   1
   0  -8   3 3170.23 91.7183   1
   0  -8   3 3227.65 92.9379   3
   0  -8  -3 3158.45 88.0732   2
   0  -8  -3 3348.94 93.6900   3
   0  -8   4 337.780 30.3496   1
   0  -8  -4 387.546 31.7526   1
   0  -8   4 414.165 32.4524   3
   0  -8  -4 324.186 28.4221   2
   0  -8  -4 345.498 28.8954   3
   0  -8  -5 5898.31 143.484   2
   0  -8   5 5774.85 140.773   3
   0  -8  -5 6070.38 139.892   3
   0  -8   5 5884.80 141.044   1
   0  -8  -5 6205.26 140.414   1
   0  -8  -6 104.903 20.8483   2
   0  -8  -6 104.291 22.2344   3
   0  -8   6 93.9271 22.5178   1
   0  -8  -6 111.917 21.0793   1
   0  -8   6 110.729 24.9930   3
   0  -8  -7 69.1981 18.8674   3
   0  -8   7 76.6231 24.4858   1
   0  -8  -7 87.6975 24.8738   2
   0  -8  -7 56.5983 18.6014   1
   0  -8   7 47.6027 23.6885   3
   0  -8  -8 853.050 53.2883   2
   0  -8  -8 991.583 44.7230   1
   0  -8  -8 920.245 43.3979   3
   0  -8   8 970.026 52.1492   3
   0  -8   8 966.980 51.3629   1
   0  -8   9 926.371 49.9552   1
   0  -8   9 990.807 51.4835   3
   0  -8  -9 874.450 54.7844   2
   0  -8 -10 7.50784 22.1254   2
   0  -8  10-21.5936 22.7828   1
   0  -8  10 10.7018 21.8000   3
   0  -8 -11 1002.71 64.4454   2
   0  -8  11 1211.98 59.6828   1
   0  -8  11 1204.87 60.1175   3
   0  -8  12 39.8010 26.4558   3
   0  -8  12 61.2793 27.8037   1
   0  -8 -12 10.3529 26.2464   2
   0  -8 -13 18.4644 26.5005   2
   0  -8 -14-21.9431 30.2964   2
   0  -8 -15 66.3530 31.7426   2
   0  -8 -16 47.4271 33.3558   2
   0  -8 -17 217.385 50.7020   2
   0  -8  17 350.748 62.4108   4
   0  -8 -18-22.5347 40.0372   2
   0  -9   0 19.2217 17.5629   3
   0  -9   0 21.9068 12.4288   2
   0  -9   0 23.7872 19.2889   1
   0  -9  -1 82.7113 15.5838   2
   0  -9  -1 9.28519 20.5364   1
   0  -9   1 60.3392 22.3252   3
   0  -9  -1 45.4875 19.0439   3
   0  -9   1 78.7066 22.1500   1
   0  -9   1 62.6412 10.8543   2
   0  -9   2-10.8636 19.6392   1
   0  -9  -2 2.93575 19.2948   3
   0  -9  -2 36.3882 15.7379   2
   0  -9   2 23.6833 18.7095   3
   0  -9  -2-2.32381 19.6083   1
   0  -9  -3 12952.2 260.072   3
   0  -9  -3 12893.7 259.049   1
   0  -9  -3 12710.6 250.959   2
   0  -9   3 12675.8 259.038   3
   0  -9   3 12547.7 259.177   1
   0  -9   4 2133.58 75.9128   3
   0  -9   4 2148.02 76.4921   1
   0  -9  -4 2099.16 74.4927   3
   0  -9  -4 2094.66 73.3742   2
   0  -9  -4 2133.97 74.7393   1
   0  -9   5 1718.86 68.4405   1
   0  -9  -5 1801.21 67.2467   1
   0  -9   5 1709.15 68.1787   3
   0  -9  -5 1751.14 70.5930   2
   0  -9  -5 1824.90 68.1714   3
   0  -9  -6 570.408 42.7445   2
   0  -9  -6 570.841 39.2637   1
   0  -9  -6 584.979 39.4589   3
   0  -9   6 533.782 40.5908   3
   0  -9   6 565.475 41.7664   1
   0  -9  -7 1091.16 50.5200   1
   0  -9   7 1159.13 56.1716   1
   0  -9   7 1072.67 55.3541   3
   0  -9  -7 1099.29 58.1784   2
   0  -9  -7 1051.38 50.5859   3
   0  -9   8 1426.13 64.4845   3
   0  -9   8 1464.89 64.6465   1
   0  -9  -8 1419.94 57.3134   1
   0  -9  -8 1509.30 59.2127   3
   0  -9  -8 1392.29 68.9670   2
   0  -9   9 49.2135 22.7326   1
   0  -9  -9-5.80131 16.9157   3
   0  -9   9 13.4007 22.6271   3
   0  -9  -9 20.3572 21.1542   2
   0  -9  10 256.975 32.9809   1
   0  -9  10 304.267 34.7594   3
   0  -9 -10 289.143 37.6908   2
   0  -9  11 1967.63 80.1085   3
   0  -9 -11 1737.69 89.1048   2
   0  -9  11 2053.92 81.7784   1
   0  -9  12 27.5546 26.3327   1
   0  -9  12-5.76008 27.9267   3
   0  -9 -12 59.6316 27.3380   2
   0  -9 -13 69.5546 30.6348   2
   0  -9 -14-26.4805 29.5050   2
   0  -9 -15 36.2346 35.5713   2
   0  -9 -16-9.17916 35.8348   2
   0  -9 -17 45.3007 35.7111   2
   0 -10   0 145.303 17.7204   2
   0 -10   0 108.742 26.4428   3
   0 -10   0 81.3712 24.7767   1
   0 -10   1 1423.52 43.9489   2
   0 -10  -1 1540.53 65.5652   1
   0 -10  -1 1598.31 67.8853   3
   0 -10  -1 1599.03 54.1034   2
   0 -10   1 1585.27 68.1367   1
   0 -10   1 1633.17 68.3219   3
   0 -10   2 7459.52 179.214   3
   0 -10  -2 7619.07 177.615   1
   0 -10  -2 7705.75 178.930   3
   0 -10   2 7324.34 179.424   1
   0 -10  -2 7573.34 162.947   2
   0 -10  -3 2003.83 70.0680   2
   0 -10   3 1942.50 76.2917   3
   0 -10  -3 2029.68 76.9918   1
   0 -10   3 1994.51 77.4419   1
   0 -10  -3 1887.48 76.3214   3
   0 -10   4 1250.91 60.1576   3
   0 -10  -4 1243.22 58.7010   1
   0 -10   4 1200.34 59.8608   1
   0 -10  -4 1241.56 59.9995   3
   0 -10  -4 1324.27 57.2322   2
   0 -10  -5 141.516 26.1678   1
   0 -10   5 177.743 32.7228   1
   0 -10  -5 173.817 29.2876   3
   0 -10   5 185.851 33.4453   3
   0 -10  -5 171.825 26.6803   2
   0 -10   6 613.532 44.1594   3
   0 -10  -6 729.895 47.3292   2
   0 -10  -6 802.282 46.7503   3
   0 -10  -6 719.919 44.5479   1
   0 -10   6 654.406 45.5479   1
   0 -10   7 223.153 31.4732   3
   0 -10  -7 231.672 28.2031   1
   0 -10  -7 170.334 28.9420   2
   0 -10   7 253.905 31.9810   1
   0 -10  -7 207.361 28.1441   3
   0 -10   8 500.502 42.5351   1
   0 -10   8 553.022 42.5437   3
   0 -10  -8 533.002 38.5209   1
   0 -10  -8 549.371 38.7447   3
   0 -10  -8 553.773 45.7403   2
   0 -10   9 116.698 29.1786   3
   0 -10  -9 80.7224 25.4393   2
   0 -10   9 117.033 31.4747   1
   0 -10  -9 73.4302 22.9575   3
   0 -10  -9 93.4382 23.0763   1
   0 -10  10 543.068 46.5362   3
   0 -10  10 525.573 44.3649   1
   0 -10 -10 459.507 47.4022   2
   0 -10  11 337.477 40.3908   1
   0 -10 -11 296.929 41.6854   2
   0 -10  11 284.335 36.3387   3
   0 -10  12 1391.39 72.6423   1
   0 -10 -12 1255.86 78.5514   2
   0 -10  12 1431.31 74.9539   3
   0 -10 -13 191.017 41.1625   2
   0 -10 -14 25.8946 33.4919   2
   0 -10 -15 122.942 40.6851   2
   0 -10 -16 172.901 45.7408   2
   0 -10 -17-60.9931 40.0560   2
   0 -11   0 23.1221 24.0355   3
   0 -11   0-3.85188 13.4500   2
   0 -11   0 0.52862 22.6359   1
   0 -11  -1 608.010 34.9948   2
   0 -11   1 635.146 47.2822   1
   0 -11   1 604.717 47.5217   3
   0 -11  -1 652.147 46.8077   3
   0 -11  -1 582.610 46.0124   1
   0 -11   2 718.423 50.4866   1
   0 -11  -2 713.771 39.8947   2
   0 -11  -2 809.721 53.6401   1
   0 -11   2 790.876 52.4523   3
   0 -11  -2 817.511 52.0172   3
   0 -11   3 5009.43 141.531   1
   0 -11  -3 5093.73 128.736   2
   0 -11   3 5004.09 141.350   3
   0 -11  -3 5190.40 141.737   1
   0 -11  -3 5199.63 142.927   3
   0 -11   4 556.984 43.8526   1
   0 -11   4 574.757 47.0649   3
   0 -11  -4 636.244 43.7986   1
   0 -11  -4 642.725 45.0055   3
   0 -11  -4 583.046 40.6109   2
   0 -11   5 275.198 36.4949   1
   0 -11  -5 320.974 34.8075   3
   0 -11  -5 294.070 30.5740   2
   0 -11   5 283.173 35.3631   3
   0 -11  -5 299.158 33.6742   1
   0 -11  -6 6252.23 155.936   1
   0 -11  -6 5787.48 156.619   2
   0 -11   6 5778.44 156.928   1
   0 -11  -6 6179.27 155.651   3
   0 -11   6 5792.38 157.843   3
   0 -11   7 2070.76 85.5913   3
   0 -11   7 2108.94 84.8311   1
   0 -11  -7 2020.22 83.5537   2
   0 -11  -7 1909.22 77.4812   3
   0 -11  -7 2082.37 79.5374   1
   0 -11  -8 422.444 38.0393   3
   0 -11  -8 384.138 41.2495   2
   0 -11  -8 395.016 36.7371   1
   0 -11   8 394.624 41.2585   3
   0 -11   8 437.140 42.2031   1
   0 -11   9 97.8876 30.7792   3
   0 -11  -9 96.5762 27.2420   2
   0 -11   9 105.777 31.9134   1
   0 -11  -9 107.705 25.4318   3
   0 -11 -10-0.90236 25.3621   2
   0 -11  10 46.3042 27.4343   3
   0 -11  10 31.1300 26.5557   1
   0 -11 -11 2060.33 99.3033   2
   0 -11  11 2209.52 92.6176   1
   0 -11  11 2264.22 94.2748   3
   0 -11  12 9.46580 30.7802   3
   0 -11 -12-4.30352 27.0024   2
   0 -11  12-28.0677 31.6939   1
   0 -11 -13 82.6576 31.7332   2
   0 -11 -14-9.40983 30.0610   2
   0 -11 -15 28.7049 34.4704   2
   0 -11 -16 62.9767 43.5206   2
   0 -11 -17 27.4159 43.3623   2
   0 -12   0 1043.19 42.7037   2
   0 -12   0 1174.78 64.9001   3
   0 -12   0 1244.77 65.3254   1
   0 -12  -1 186.806 22.8567   2
   0 -12  -1 219.783 32.6568   1
   0 -12   1 293.707 37.6835   3
   0 -12  -1 188.957 31.4941   3
   0 -12   1 252.155 37.9894   1
   0 -12   2 2176.69 88.3909   1
   0 -12  -2 2413.65 91.8964   3
   0 -12  -2 2215.95 73.9763   2
   0 -12   2 2111.85 88.8135   3
   0 -12  -2 2230.17 89.8994   1
   0 -12  -3 718.276 52.0041   3
   0 -12   3 585.824 46.5702   1
   0 -12   3 620.518 49.1970   3
   0 -12  -3 655.422 42.2535   2
   0 -12  -3 714.510 50.7150   1
   0 -12  -4 793.563 53.0461   3
   0 -12   4 721.115 51.3517   1
   0 -12  -4 659.950 44.3919   2
   0 -12  -4 733.564 50.9892   1
   0 -12   4 707.788 53.5163   3
   0 -12  -5 94.5168 23.3821   2
   0 -12  -5 87.3572 27.1092   1
   0 -12   5 94.0951 29.2413   3
   0 -12   5 76.6909 26.3451   1
   0 -12  -5 35.9536 24.8916   3
   0 -12  -6 501.546 43.8128   3
   0 -12   6 432.198 44.2910   1
   0 -12  -6 459.688 42.8222   2
   0 -12  -6 531.107 44.1404   1
   0 -12   6 468.940 46.2684   3
   0 -12  -7 101.491 28.3407   2
   0 -12  -7 125.413 29.1429   1
   0 -12   7 135.981 31.3413   3
   0 -12  -7 100.809 26.5400   3
   0 -12   7 152.565 33.6664   1
   0 -12  -8-0.85264 23.6686   3
   0 -12  -8 33.9398 24.8120   2
   0 -12  -8 32.1908 23.2890   1
   0 -12   8 17.0314 26.8622   1
   0 -12   8 75.6011 29.2439   3
   0 -12   9 81.4254 30.7395   3
   0 -12   9 90.1308 37.1553   1
   0 -12  -9 23.8312 23.8810   2
   0 -12 -10-4.89268 25.1808   2
   0 -12  10 6.12044 26.2435   1
   0 -12  10-16.8453 30.1139   3
   0 -12  11 14.2947 31.0234   3
   0 -12 -11 23.9846 28.7971   2
   0 -12  11 16.1662 31.3167   1
   0 -12 -12 388.319 50.3024   2
   0 -12 -13 128.106 38.9357   2
   0 -12 -14 62.5680 36.8333   2
   0 -12 -15 14.0310 36.5184   2
   0 -12 -16 16.8386 40.0371   2
   0 -13   0 5.11230 23.7193   1
   0 -13   0 15.1277 27.0224   3
   0 -13   1 38.2587 29.6989   3
   0 -13  -1 43.3079 25.5315   1
   0 -13   1 37.7302 24.8808   1
   0 -13  -1 39.4487 27.5712   3
   0 -13  -1 37.1836 16.6671   2
   0 -13  -2 32.8253 26.7108   3
   0 -13  -2 56.9396 20.3672   2
   0 -13  -2 95.2585 30.3811   1
   0 -13   2 29.2992 27.0464   1
   0 -13  -3 571.060 49.0869   1
   0 -13   3 563.425 49.3906   3
   0 -13  -3 582.706 40.5415   2
   0 -13   3 615.147 50.3156   1
   0 -13  -3 594.072 51.4161   3
   0 -13   4 304.041 39.3276   3
   0 -13  -4 373.292 40.8128   1
   0 -13   4 298.419 38.8596   1
   0 -13  -4 323.329 40.5225   3
   0 -13  -4 277.564 31.9871   2
   0 -13   5 579.918 51.2111   1
   0 -13  -5 499.469 42.2081   2
   0 -13   5 533.479 49.5919   3
   0 -13  -5 599.827 48.4199   1
   0 -13  -5 610.586 50.8742   3
   0 -13  -6 176.818 34.8282   1
   0 -13  -6 176.440 31.1725   2
   0 -13   6 166.051 35.0217   3
   0 -13  -6 204.160 34.3805   3
   0 -13   6 211.925 38.5052   1
   0 -13   7 603.762 53.8725   3
   0 -13   7 692.913 55.4704   1
   0 -13  -7 612.637 50.4578   2
   0 -13  -7 560.186 47.1450   1
   0 -13  -7 572.697 47.6500   3
   0 -13  -8 46.4410 28.1747   1
   0 -13   8 14.2532 28.7713   3
   0 -13  -8 2.49867 24.3987   2
   0 -13   8 39.3166 28.9060   1
   0 -13  -8 45.2902 28.2651   3
   0 -13  -9 293.432 40.1777   2
   0 -13   9 342.698 45.0630   3
   0 -13   9 257.522 41.8954   1
   0 -13  10-7.98406 31.0302   3
   0 -13 -10 43.2794 32.8909   2
   0 -13  10 8.33421 29.9484   1
   0 -13 -11-14.3801 28.2050   2
   0 -13  11 69.7132 36.3825   1
   0 -13  11 48.2326 34.1432   3
   0 -13 -12 80.9896 33.3281   2
   0 -13 -13 32.9367 32.6158   2
   0 -13 -14 19.1787 34.3252   2
   0 -13 -15-16.3347 37.7346   2
   0 -14   0 7079.70 194.759   1
   0 -14   0 6978.41 192.468   3
   0 -14  -1 43.6372 29.0105   1
   0 -14   1 23.7981 28.9802   3
   0 -14   1 27.6890 29.8855   1
   0 -14  -1 75.2561 34.4285   3
   0 -14  -2 93.7621 31.4052   1
   0 -14   2 61.3659 31.0364   1
   0 -14  -2 94.7870 21.6917   2
   0 -14  -2 57.5833 27.8489   3
   0 -14   2 38.0625 28.9560   3
   0 -14  -3 71.0584 30.1629   3
   0 -14   3 61.0192 36.2814   1
   0 -14   3 62.5811 30.9550   3
   0 -14  -3 48.4210 25.3601   1
   0 -14  -3 76.2772 21.7658   2
   0 -14   4 480.278 49.5887   1
   0 -14   4 443.562 48.5350   3
   0 -14  -4 376.947 43.4918   3
   0 -14  -4 435.483 39.5843   2
   0 -14  -4 358.599 42.9397   1
   0 -14  -5-5.85281 25.2570   1
   0 -14  -5 7.74486 23.4924   2
   0 -14   5-19.7041 26.7808   3
   0 -14  -5 15.9521 26.0971   3
   0 -14  -6 175.553 30.6383   2
   0 -14  -6 231.019 37.6460   3
   0 -14  -6 154.966 33.9102   1
   0 -14   6 199.641 39.3604   1
   0 -14   6 166.329 37.0229   3
   0 -14  -7 2.42906 25.8426   1
   0 -14   7 53.3525 31.2052   1
   0 -14  -7 5.05785 26.6962   3
   0 -14   7 66.0520 35.7313   3
   0 -14  -7-36.8618 24.8938   2
   0 -14   8 385.123 51.3445   1
   0 -14  -8 407.622 44.9415   1
   0 -14   8 463.261 51.1826   3
   0 -14  -8 441.007 46.7250   2
   0 -14  -8 377.464 43.1165   3
   0 -14  -9 5.89840 25.2298   2
   0 -14   9-42.7270 35.9121   1
   0 -14   9-41.7413 33.5218   3
   0 -14  10 158.669 38.2182   3
   0 -14  10 84.7455 36.8515   1
   0 -14 -10 203.204 42.2706   2
   0 -14  11-53.0768 40.0001   1
   0 -14  11-18.4476 36.5494   3
   0 -14 -11 21.8325 30.6764   2
   0 -14 -12 91.8340 41.2105   2
   0 -14 -13 14.6317 34.8725   2
   0 -14 -14 233.674 54.1397   2
   0 -15   0 37.9856 33.2609   3
   0 -15   0 16.8945 31.5840   1
   0 -15   1 1763.76 91.1582   3
   0 -15  -1 1923.10 92.6771   3
   0 -15  -1 1886.01 93.7800   1
   0 -15   1 1748.66 92.4743   1
   0 -15   2 156.092 35.8271   3
   0 -15  -2 85.0999 29.6346   1
   0 -15  -2 96.9838 33.8406   3
   0 -15   2 62.1530 30.2131   1
   0 -15   3 67.0797 33.8573   3
   0 -15  -3 4.67085 29.3169   3
   0 -15   3 79.7572 32.6825   1
   0 -15  -3 9.30046 26.5268   1
   0 -15  -4 20.9561 20.1342   2
   0 -15  -4 30.7287 30.5657   1
   0 -15   4-43.4972 29.8605   3
   0 -15  -4 19.5792 27.3828   3
   0 -15   4-11.4588 32.1759   1
   0 -15   5 900.974 67.1069   3
   0 -15  -5 786.443 61.7595   1
   0 -15  -5 736.277 58.3405   3
   0 -15   5 814.759 68.1181   1
   0 -15  -5 797.372 53.8374   2
   0 -15  -6 93.1911 35.8147   3
   0 -15  -6 81.4514 27.4784   2
   0 -15   6 44.4481 31.6984   3
   0 -15   6 57.0792 33.1394   1
   0 -15  -6 126.140 35.1571   1
   0 -15  -7 12.1751 30.3379   1
   0 -15  -7-2.85022 27.3806   2
   0 -15   7 19.1947 34.5954   1
   0 -15  -7 46.4339 31.3010   3
   0 -15   7-10.5908 40.6958   3
   0 -15   8 66.2046 35.6757   1
   0 -15   8 81.3787 35.7125   3
   0 -15  -8 70.4755 29.9794   2
   0 -15  -9 787.140 66.1845   2
   0 -15   9 796.937 67.6153   1
   0 -15   9 806.259 69.9129   3
   0 -15  10-13.5288 36.5044   1
   0 -15 -10 37.9294 29.8013   2
   0 -15  10-8.85596 36.6193   3
   0 -15 -11-14.6394 31.5849   2
   0 -15 -12-2.69547 32.1338   2
   0 -15 -13 59.6252 39.7532   2
   0 -16   0 2798.91 120.247   1
   0 -16   0 2608.18 120.207   3
   0 -16   1 64.2583 37.4045   3
   0 -16  -1 22.2457 34.0875   1
   0 -16  -1 47.1846 33.8126   3
   0 -16   1 3.35045 30.5791   1
   0 -16  -2 34.0667 32.8986   1
   0 -16   2 58.2405 32.9243   1
   0 -16  -2 77.8528 36.6034   3
   0 -16   2 38.8283 35.6949   3
   0 -16  -3 48.3316 31.2111   1
   0 -16   3-42.3447 37.8042   1
   0 -16   3 43.5194 33.8904   3
   0 -16  -3-2.13868 31.2607   3
   0 -16  -4 341.901 47.8699   3
   0 -16   4 371.769 51.9374   1
   0 -16   4 384.573 56.6234   3
   0 -16  -4 298.890 45.5461   1
   0 -16   5 49.2404 34.8355   3
   0 -16   5-16.0664 36.2682   1
   0 -16  -5 24.6008 33.9020   3
   0 -16  -5 44.2382 30.6863   1
   0 -16  -6 25.4766 34.7424   1
   0 -16   6 57.7212 38.0551   3
   0 -16  -6-4.50220 32.6593   3
   0 -16   6 21.5054 39.5585   1
   0 -16  -6 34.0915 27.8683   2
   0 -16   7 28.1357 37.7176   1
   0 -16  -7 17.4041 27.5014   2
   0 -16  -7-45.8177 35.7420   3
   0 -16   7-15.6667 37.0666   3
   0 -16  -7 5.04842 30.9448   1
   0 -16   8 88.0268 43.3908   3
   0 -16  -8 107.834 32.2694   2
   0 -16   8 93.4824 40.5031   1
   0 -16  -9-37.6923 31.4562   2
   0 -16   9-3.54091 37.8881   1
   0 -16   9-11.9750 37.7898   3
   0 -16  10 360.439 54.2733   3
   0 -16  10 445.892 63.5993   1
   0 -16 -10 438.046 58.1750   2
   0 -17   0-31.1769 39.4569   3
   0 -17   0 69.1874 38.9134   1
   0 -17   1 350.124 52.7752   1
   0 -17  -1 489.686 57.0000   3
   0 -17   1 388.487 55.0073   3
   0 -17  -1 464.141 55.3347   1
   0 -17  -2 133.406 41.1113   1
   0 -17   2 148.210 42.3173   3
   0 -17   2 152.621 42.5999   1
   0 -17  -2 133.894 42.3956   3
   0 -17  -3 112.853 36.8430   1
   0 -17   3 74.0237 43.8012   3
   0 -17   3 109.234 41.8420   1
   0 -17  -3 133.237 40.3880   3
   0 -17  -4 47.5810 36.5735   1
   0 -17   4-32.0917 38.8842   1
   0 -17  -4-24.4896 32.1193   3
   0 -17   4-7.55631 38.5234   3
   0 -17   5 271.735 53.3053   1
   0 -17   5 212.466 47.0568   3
   0 -17  -5 278.972 48.2899   3
   0 -17  -5 187.211 42.1288   1
   0 -17  -6 212.845 46.0414   1
   0 -17   6 203.711 47.7012   1
   0 -17   6 232.628 52.2276   3
   0 -17  -6 166.551 43.3838   3
   0 -17   7 0.44362 39.0741   3
   0 -17   7 11.7575 38.6954   1
   0 -17   8 40.5854 42.0687   1
   0 -17   8 23.8051 39.6702   3
   0 -17   9 298.191 60.7347   3
   0 -17   9 244.722 55.2988   1
   0 -18   0 341.076 58.1278   1
   0 -18   0 202.786 47.7322   3
   0 -18  -1-49.2342 36.4809   1
   0 -18   1 16.5685 37.0846   3
   0 -18  -1-9.84663 39.7064   3
   0 -18   1 48.1493 46.1962   1
   0 -18  -2 37.5454 39.5767   1
   0 -18   2-18.9927 38.0443   3
   0 -18  -2 81.9474 42.1390   3
   0 -18   2 22.2949 42.1059   1
   0 -18  -3 123.149 49.0266   3
   0 -18   3 4.33511 41.5910   3
   0 -18   3 42.1643 44.4017   1
   0 -18  -3 84.8315 44.1299   1
   0 -18   4 51.0723 41.9791   3
   0 -18   4 70.0825 43.4745   1
   0 -18  -4 27.7721 38.5766   1
   0 -18  -4 34.2907 38.1031   3
   0 -18   5 30.0645 39.9037   1
   0 -18  -5 12.2878 36.5097   3
   0 -18  -5 16.3889 36.1231   1
   0 -18   5-24.9710 42.1298   3
   0 -18   6-4.88254 40.2514   3
   0 -18   6-18.8561 40.9202   1
   0 -18   7 40.6757 41.2786   1
   0 -18   7-10.2532 43.9112   3
   0 -18   8-47.1055 43.1137   1
   0 -18   8-46.5159 42.9606   3
   0 -19   0 16.9771 39.6335   3
   0 -19   0-52.8419 45.1221   1
   0 -19   1-54.0802 44.6560   1
   0 -19  -1-57.1958 41.0880   1
   0 -19  -1-9.33147 42.4749   3
   0 -19   1 30.0146 42.2372   3
   0 -19   2 83.3053 41.7134   1
   0 -19   2 141.515 54.1907   3
   0 -19  -2 146.763 45.9479   3
   0 -19  -2 108.148 45.1801   1
   0 -19  -3 60.2505 43.9493   3
   0 -19   3 46.6883 47.0858   1
   0 -19   3 66.0724 42.3482   3
   0 -19  -3 56.4971 47.5100   1
   0 -19  -4 9.43374 40.6762   1
   0 -19   4-37.8310 42.9795   3
   0 -19   4 80.2217 44.7835   1
   0 -19  -4 50.2929 42.0654   3
   0 -19   5 74.9835 47.8874   1
   0 -19   5-3.18965 45.8958   3
   0 -19   6 55.6826 45.1031   3
   0 -19   6 16.1574 44.5057   1
   0 -19   7 91.4800 47.4847   3
   0 -19   7 45.5222 52.5307   1
   0 -20   0 332.392 59.8276   3
   0 -20   0 254.538 58.9003   1
   0 -20   1 1.06866 45.1739   3
   0 -20   1 40.1977 45.6332   1
   0 -20  -1 128.564 50.6033   1
   0 -20  -1 101.420 49.7587   3
   0 -20   2 157.641 49.6287   1
   0 -20  -2 189.223 57.0334   1
   0 -20  -2 223.457 55.5691   3
   0 -20   2 103.771 46.5173   3
   0 -20   3 209.141 54.3745   1
   0 -20   3 241.550 60.0610   3
   0 -20   4 29.6438 47.4306   1
   0 -20   4 47.2628 44.6939   3
   0 -20   5-11.0064 45.2798   1
   0 -20   5 19.2602 45.4299   3
   1   0 -17-20.1509 30.0962   2
  -1   0  17-8.74565 37.3743   4
   1   0 -16 18.1622 24.5981   2
  -1   0  16 13.7236 33.9385   4
  -1   0  15 410.645 51.8422   4
   1   0 -15 292.968 40.1230   2
  -1   0  14-40.1165 30.6175   4
   1   0 -14-4.37209 21.2734   2
   1   0 -13-7.87719 21.4372   2
  -1   0  13 5.19924 26.2889   4
  -1   0  12 45.1735 27.8325   4
   1   0 -12 35.1091 21.3621   2
  -1   0  11 1334.33 67.3650   4
   1   0 -11 1336.25 61.4921   2
   1   0 -10 0.45176 17.5305   2
  -1   0  10 20.3248 24.8299   4
   1   0  -9 6114.74 137.781   2
  -1   0   9 5569.67 113.082   3
  -1   0   9 6059.03 144.947   4
  -1   0   9 5475.16 112.169   1
  -1   0   8-8.58249 16.9085   4
   1   0  -8-5.90396 13.5462   2
  -1   0   8 0.53045 8.12020   3
  -1   0   8-16.1115 8.80038   1
  -1   0   7 3343.58 74.0488   3
  -1   0   7 3347.53 73.7771   1
   1   0  -7 3585.23 88.1911   2
   1   0  -6-27.1996 13.2736   2
  -1   0   6 4.84281 8.72102   3
  -1   0   6-16.0664 9.48509   1
   1   0  -5 37009.6 598.667   2
  -1   0   5 34985.3 588.364   3
  -1   0   5 35472.6 588.291   1
   1   0  -4-16.5323 11.3676   2
  -1   0   4-12.4500 9.47062   3
  -1   0   4-20.9091 9.91727   1
   1   0  -3 609.349 23.2325   2
  -1   0   3 561.281 21.6236   1
  -1   0   3 579.745 21.7868   3
   1   0  -2-17.7864 9.60481   2
  -1   0   2-58.9881 10.6461   1
  -1   0   2-58.7505 11.5763   3
   1   0   1 1557.39 39.1756   4
  -1   0  -1 16669.9 80.4381   2
   1   0   2 31.4495 11.4508   4
  -1   0  -2 31.1325 11.0075   2
   1   0   3 37229.5 616.521   4
  -1   0  -3 37061.5 612.773   2
  -1   0  -4-16.3091 10.4774   2
   1   0   4-50.2497 16.8260   4
  -1   0  -5 9978.11 186.399   2
   1   0   5 9462.40 190.843   4
   1   0   6-24.6015 16.8694   4
  -1   0  -6-5.31282 12.1935   2
  -1   0  -7 2906.79 79.8829   2
   1   0   7 2772.14 84.0963   4
  -1   0  -8-25.9395 17.6444   2
   1   0   8 6.46961 19.1130   4
  -1   0  -9 19233.8 362.727   2
   1   0   9 19461.7 375.203   4
   1   0  10 10.7956 23.7032   4
  -1   0 -10 21.4219 17.0801   2
  -1   0 -11 707.757 48.4612   2
   1   0  11 743.453 56.4712   4
   1   0  12-18.5038 27.5553   4
  -1   0 -12-17.9283 17.5986   2
   1   0  13 851.303 63.4063   4
  -1   0 -13 873.712 56.0074   2
  -1   0 -14-51.7520 26.5210   2
   1   0  14-4.93632 31.2462   4
  -1   0 -15 111.596 29.3688   2
   1   0  15 31.1884 33.8966   4
  -1   0 -16-22.9728 24.9529   2
   1   0  16 22.7487 37.6724   4
   1   0  17 159.817 44.5090   4
   1   0  18 9.78645 44.5012   4
  -1  -1  17 109.206 42.7179   4
  -1   1  17-13.0309 39.8890   4
   1  -1 -17 38.5808 32.9222   2
  -1  -1  16 34.4246 33.9124   4
  -1   1  16-12.6810 33.1130   4
   1  -1 -16-17.9203 25.7543   2
   1   1 -16-9.51260 23.1682   2
   1  -1 -15 28.8252 25.0048   2
  -1   1  15 34.1587 32.1887   4
  -1  -1  15 13.6671 34.7133   4
   1   1 -15 42.4010 26.6007   2
  -1  -1  14 4189.58 143.876   4
   1   1 -14 4420.66 134.289   2
   1  -1 -14 4282.86 137.237   2
  -1   1  14 4242.80 141.974   4
  -1  -1  13 474.891 48.2210   4
   1   1 -13 583.598 43.9787   2
   1  -1 -13 514.366 43.4534   2
  -1   1  13 550.740 49.5428   4
  -1   1  12 83.8172 27.4275   4
   1  -1 -12 65.9321 21.8454   2
   1   1 -12 34.5141 19.0143   2
  -1  -1  12 54.4181 25.4786   4
   1   1 -11 38.3131 20.1127   2
   1  -1 -11-0.42447 19.6894   2
  -1   1  11 53.5989 28.8893   4
  -1  -1  11 28.7671 24.2083   4
   1   1 -10 2254.72 75.8253   2
  -1   1  10 2327.92 84.2432   4
   1  -1 -10 2428.24 81.7484   2
   1  -1  -9 341.206 30.7817   2
  -1   1   9 333.322 18.0109   1
   1   1  -9 316.640 27.7540   2
  -1  -1   9 388.166 22.3880   1
  -1   1   9 350.142 33.5875   4
  -1   1   9 300.977 17.5618   3
  -1  -1   9 345.593 21.5887   3
  -1  -1   8 458.240 23.8193   1
  -1  -1   8 417.895 22.6625   3
   1   1  -8 429.230 29.3287   2
  -1   1   8 394.779 31.5536   4
  -1   1   8 401.250 18.5851   1
  -1   1   8 423.044 19.3418   3
   1  -1  -8 452.142 31.2063   2
   1   1  -7 2222.53 63.2180   2
  -1   1   7 2111.52 50.8918   3
  -1  -1   7 2165.78 56.1891   3
  -1   1   7 2148.57 66.5500   4
   1  -1  -7 2138.01 67.4130   2
  -1  -1   7 2114.67 55.6174   1
  -1   1   7 2177.49 50.8305   1
  -1  -1   6 5666.36 113.418   1
  -1  -1   6 5606.84 113.372   3
  -1   1   6 5863.34 109.913   3
   1  -1  -6 5850.59 126.765   2
   1   1  -6 5847.26 120.499   2
  -1   1   6 5882.55 109.611   1
  -1   1   6 5837.39 124.523   4
  -1  -1   5 4746.47 95.4539   3
  -1  -1   5 4807.51 95.2866   1
  -1   1   5 4838.85 93.1578   3
   1   1  -5 4802.48 99.7625   2
  -1   1   5 4755.20 102.507   4
   1  -1  -5 4854.11 105.735   2
  -1   1   5 4828.34 92.8521   1
  -1   1   4 4801.57 95.8397   4
  -1   1   4 4780.90 90.5584   3
  -1  -1   4 4692.52 91.4801   1
   1  -1  -4 4822.81 98.9665   2
   1   1  -4 4736.84 93.9158   2
  -1   1   4 4792.62 90.1244   1
  -1  -1   4 4626.35 91.5476   3
  -1   1   3 988.692 28.6038   4
  -1   1   3 903.625 25.9546   1
  -1   1   3 945.433 26.5706   3
  -1  -1   3 1014.96 29.2670   3
   1   1  -3 925.078 27.6464   2
  -1  -1   3 1026.63 29.7022   1
   1  -1  -3 1006.93 33.4617   2
  -1   1   2 216.785 10.0716   4
  -1   1   2 207.681 11.6060   1
   1   1  -2 192.112 10.2393   2
  -1   1   2 205.069 11.1303   3
  -1  -1   2 135.398 9.85585   1
  -1  -1   2 165.707 10.5248   3
   1  -1  -2 186.804 12.3310   2
  -1  -1   1 109.016 9.21322   1
  -1  -1   1 107.757 9.36853   3
   1  -1  -1 68.0494 10.9833   2
  -1   1  -1 14634.7 232.551   3
  -1  -1  -1 13961.1 229.938   1
  -1  -1  -1 12665.3 234.041   2
  -1  -1  -1 13915.4 230.011   3
  -1   1  -1 14034.5 232.176   1
  -1   1  -1 14480.2 232.663   2
   1   1   1 14099.9 236.414   4
   1   1   2 14677.0 240.898   4
   1  -1   2 13604.9 230.383   1
  -1  -1  -2 14034.7 239.445   2
  -1   1  -2 14072.2 235.016   2
   1  -1   2 13773.5 230.322   3
   1  -1   3 18062.2 299.692   3
  -1   1  -3 18660.0 309.176   2
   1  -1   3 17959.2 299.667   1
   1   1   3 18796.1 316.633   4
  -1  -1  -3 18892.0 315.639   2
   1   1   4 4401.45 94.4201   4
  -1  -1  -4 4224.27 92.2237   2
  -1   1  -4 4168.97 86.9211   2
   1  -1   4 4113.93 74.0340   3
   1  -1   4 4066.03 74.0806   1
   1  -1   5 4.96199 6.56296   3
   1  -1   5 9.79396 5.91526   1
  -1   1  -5 5.90410 9.42647   2
  -1  -1  -5 24.7788 11.7429   2
  -1  -1  -6 64.4256 16.1458   2
   1  -1   6 18.4723 5.46042   3
   1  -1   6 16.8916 5.65047   1
  -1   1  -6-20.4064 13.2723   2
   1   1   6 56.9275 19.0612   4
   1   1   7 105.510 23.6863   4
  -1  -1  -7 96.8798 22.2606   2
   1  -1   8 11877.3 250.221   4
  -1   1  -8 12413.6 240.216   2
   1   1   8 12362.1 251.294   4
  -1  -1  -8 12163.7 245.076   2
   1   1   9 621.716 45.7774   4
   1  -1   9 732.499 48.1099   4
  -1   1  -9 725.564 40.2774   2
  -1  -1  -9 666.632 44.1031   2
   1   1  10 4147.92 125.514   4
   1  -1  10 4042.35 124.852   4
  -1   1 -10 3990.08 111.118   2
  -1  -1 -10 4008.40 116.310   2
  -1  -1 -11 91.3052 25.5750   2
  -1   1 -11 84.2083 20.4665   2
   1   1  11 166.700 33.2239   4
   1  -1  11 74.3413 24.3740   4
   1   1  12 1001.78 63.9363   4
   1  -1  12 928.266 63.3993   4
  -1   1 -12 994.922 57.0746   2
  -1  -1 -12 977.663 56.9996   2
  -1  -1 -13 154.276 29.7507   2
  -1   1 -13 165.528 27.0718   2
   1   1  13 64.8250 31.7553   4
   1  -1  13 140.267 37.2951   4
  -1   1 -14 2140.31 90.9913   2
  -1  -1 -14 2154.63 95.3440   2
   1   1  14 1998.61 98.0919   4
   1  -1  14 2023.87 101.043   4
   1  -1  15 40.5380 36.0868   4
  -1  -1 -15 73.8194 29.0884   2
   1   1  15 51.2623 38.0768   4
  -1   1 -15 20.7885 25.5847   2
  -1  -1 -16-2.90701 27.3006   2
  -1   1 -16 1.15535 24.6697   2
   1   1  16-2.43177 37.4058   4
   1  -1  16-25.2421 38.9810   4
   1  -1  17 24.7699 44.7989   4
  -1  -1 -17 58.0429 31.9669   2
   1   1  17 20.5390 39.2748   4
   1  -1  18 261.161 61.0234   4
   1  -2 -18 98.2483 37.6940   2
  -1  -2  17 168.503 45.9292   4
   1  -2 -17 208.201 42.6234   2
  -1  -2  16 497.127 58.1271   4
  -1   2  16 440.466 53.3455   4
   1  -2 -16 477.493 52.7104   2
   1  -2 -15 620.578 55.8238   2
  -1  -2  15 704.600 64.2602   4
  -1   2  15 758.060 65.0283   4
   1   2 -15 673.708 51.4566   2
  -1   2  14 223.214 36.7119   4
   1  -2 -14 343.082 40.4399   2
   1   2 -14 295.038 36.3711   2
  -1  -2  14 286.813 41.2956   4
  -1  -2  13 595.739 51.9463   4
   1  -2 -13 556.948 50.0801   2
   1   2 -13 619.404 45.2937   2
  -1   2  13 595.943 49.8938   4
  -1   2  12-16.1035 24.0229   4
   1   2 -12 31.6262 16.9155   2
   1  -2 -12 15.1047 19.5759   2
  -1   2  11 10.6519 23.9874   4
   1   2 -11 4.34674 16.0167   2
   1  -2 -11 6.74859 18.7082   2
   1   2 -10 149.575 21.3302   2
  -1  -2  10 136.567 18.1456   1
   1  -2 -10 93.2657 24.0110   2
  -1  -2  10 129.766 16.9630   3
  -1   2  10 115.931 26.7409   4
   1  -2  -9 792.685 43.9802   2
  -1   2   9 703.802 26.3365   3
  -1  -2   9 810.646 33.2335   1
   1   2  -9 778.571 38.9777   2
  -1   2   9 694.324 25.8179   1
  -1   2   9 757.585 43.6539   4
  -1  -2   9 810.214 33.6640   3
  -1   2   8 10438.2 212.393   4
  -1  -2   8 10056.9 192.865   3
   1  -2  -8 10650.8 214.266   2
  -1  -2   8 10146.2 192.767   1
  -1   2   8 10428.2 185.243   1
   1   2  -8 10478.7 202.024   2
  -1   2   8 10423.7 185.689   3
   1   2  -7 2910.52 74.0211   2
  -1  -2   7 2831.08 68.5713   1
  -1   2   7 2962.23 65.3954   3
   1  -2  -7 2921.84 82.1859   2
  -1   2   7 2953.18 64.6458   1
  -1  -2   7 2908.29 69.3581   3
  -1   2   7 3023.83 81.3818   4
   1   2  -6 2414.97 60.7636   2
  -1  -2   6 2366.72 58.6630   3
  -1   2   6 2388.32 54.7905   1
   1  -2  -6 2374.77 70.2714   2
  -1   2   6 2468.94 66.7167   4
  -1  -2   6 2404.50 58.7401   1
  -1   2   6 2337.11 55.0704   3
   1   2  -5 13451.9 234.827   2
  -1   2   5 13415.9 232.251   3
   1  -2  -5 13187.2 247.843   2
  -1  -2   5 13305.9 235.233   3
  -1   2   5 13192.2 240.476   4
  -1   2   5 13573.2 231.937   1
  -1  -2   5 13359.6 235.170   1
   1   2  -4 7872.76 141.813   2
  -1  -2   4 7811.95 145.084   1
  -1   2   4 7948.05 143.829   3
  -1   2   4 8033.53 147.736   4
  -1  -2   4 8031.05 145.927   3
   1  -2  -4 7947.89 153.760   2
  -1   2   4 7942.08 143.401   1
  -1   2   3 157.793 11.6355   1
  -1   2   3 164.567 11.9933   3
   1  -2  -3 156.108 17.7685   2
  -1   2   3 166.225 13.1688   4
   1   2  -3 127.406 8.85883   2
  -1  -2   3 170.822 15.0619   1
  -1  -2   3 172.400 15.0189   3
  -1  -2   2 842.875 26.5215   1
   1  -2  -2 869.053 29.2120   2
  -1  -2   2 881.898 27.2583   3
  -1   2   2 881.776 26.3806   1
  -1   2   2 860.549 26.1061   3
  -1  -2   1 2246.99 49.6590   3
  -1  -2   1 2189.85 49.2968   1
  -1   2   1 2206.86 49.6589   1
  -1   2   1 2293.51 50.1939   3
   1  -2  -1 2331.92 50.0706   2
  -1  -2   0 10.6767 8.94843   1
  -1  -2   0-8.31880 9.76899   3
   1  -2   0 12.3382 9.29878   2
  -1   2   0 4.52570 6.76481   1
  -1  -2   0 8.65855 4.92809   2
  -1   2   0 7.45007 7.86048   3
   1  -2   1 132.295 12.0944   3
  -1   2  -1 124.151 11.1218   3
  -1  -2  -1 61.9658 9.99446   1
  -1  -2  -1 126.746 11.8801   2
  -1  -2  -1 68.3074 10.3593   3
  -1   2  -1 88.8530 11.3514   1
   1  -2   1 107.429 11.4990   1
   1   2   2 244.808 20.6232   4
  -1  -2  -2 201.834 15.9056   2
  -1  -2  -2 259.509 13.7207   3
   1  -2   2 240.247 14.4521   1
  -1  -2  -2 305.083 15.2468   1
   1  -2   2 239.027 14.4671   3
  -1   2  -2 212.999 11.5612   2
   1  -2   3 915.155 26.2599   1
   1   2   3 898.673 33.0537   4
  -1  -2  -3 901.358 34.3672   2
  -1  -2  -3 865.284 22.6585   3
  -1  -2  -3 872.007 22.9273   1
   1  -2   3 918.290 26.1650   3
  -1   2  -3 926.990 26.9340   2
   1  -2   4 249.812 13.2275   1
  -1  -2  -4 254.517 11.3314   1
  -1  -2  -4 250.442 11.0860   3
  -1  -2  -4 205.910 19.8837   2
   1  -2   4 236.619 13.2189   3
  -1   2  -4 262.714 16.5852   2
   1   2   4 269.851 24.9713   4
  -1  -2  -5 5137.76 115.007   2
   1  -2   5 5065.50 94.8096   3
   1   2   5 5107.74 114.000   4
  -1   2  -5 4874.95 103.019   2
   1  -2   5 5049.24 94.9266   1
  -1   2  -6 10181.9 192.619   2
  -1  -2  -6 10526.6 204.010   2
   1  -2   6 10126.6 178.000   1
   1  -2   6 10219.2 177.904   3
   1   2   6 9857.64 202.653   4
   1   2   7 1575.96 58.6881   4
  -1  -2  -7 1577.10 57.6920   2
   1  -2   7 1528.31 38.2893   1
  -1   2  -7 1590.64 52.5430   2
   1  -2   7 1573.89 38.8932   3
  -1   2  -8 104.018 17.3040   2
  -1  -2  -8 89.3453 21.3102   2
   1   2   8 87.1382 21.4655   4
   1   2   9 5751.05 147.755   4
  -1   2  -9 5797.25 136.194   2
  -1  -2  -9 5655.13 144.486   2
  -1   2 -10 832.377 45.5999   2
   1   2  10 966.008 56.5056   4
   1  -2  10 813.042 54.0275   4
  -1  -2 -10 843.621 49.7037   2
   1  -2  11 1.80539 28.7724   4
  -1   2 -11 80.3216 22.5359   2
  -1  -2 -11 46.5061 22.8874   2
   1   2  11 5.92930 26.1091   4
  -1   2 -12 127.906 25.5834   2
   1  -2  12 157.908 36.0949   4
  -1  -2 -12 153.691 30.1806   2
   1   2  12 104.603 30.9145   4
  -1  -2 -13 95.4628 25.6601   2
   1  -2  13 100.055 32.4011   4
  -1   2 -13 163.168 27.4446   2
   1   2  13 28.4717 28.8708   4
  -1  -2 -14 724.459 56.9320   2
   1   2  14 673.600 61.0959   4
   1  -2  14 642.348 59.1143   4
  -1   2 -14 747.886 53.3715   2
   1  -2  15 44.3507 36.8478   4
   1   2  15 43.3048 36.4885   4
  -1  -2 -15 50.2229 28.1173   2
  -1   2 -15 26.5664 22.7360   2
   1  -2  16-50.0757 36.7958   4
   1   2  16-46.1504 41.2323   4
  -1  -2 -16-2.22918 29.5869   2
  -1  -2 -17-29.9540 31.3124   2
   1   2  17-10.9826 40.8172   4
   1  -2  17-34.3665 42.6168   4
   1  -2  18-26.8563 45.2768   4
   1  -3 -18 2.63143 32.7400   2
  -1  -3  18 16.6511 46.9014   4
  -1  -3  17 139.063 48.2161   4
   1  -3 -17 170.717 43.8959   2
  -1   3  16 311.028 51.1944   4
   1  -3 -16 289.171 43.9602   2
  -1  -3  16 312.847 51.1919   4
  -1  -3  15-5.63480 30.7834   4
  -1   3  15-58.2657 34.7729   4
   1  -3 -15 27.4776 26.9761   2
  -1   3  14 234.383 38.5392   4
  -1  -3  14 276.887 45.6630   4
   1   3 -14 303.618 33.6639   2
   1  -3 -14 249.873 36.4760   2
   1   3 -13 2884.19 96.6310   2
   1  -3 -13 2692.99 105.288   2
  -1   3  13 2821.70 106.594   4
   1   3 -12 927.744 49.5506   2
  -1   3  12 907.180 56.7621   4
   1  -3 -12 819.539 53.3445   2
   1   3 -11 66.7604 18.6491   2
  -1   3  11 106.742 28.7643   4
   1  -3 -11 76.0721 25.1062   2
   1  -3 -10 460.431 37.9008   2
  -1  -3  10 512.650 29.7042   3
  -1  -3  10 520.478 29.3226   1
  -1   3  10 448.997 37.8575   4
   1   3 -10 507.981 32.6904   2
  -1  -3   9 1255.49 44.7420   1
  -1   3   9 1241.15 57.2910   4
  -1  -3   9 1299.51 45.2942   3
   1   3  -9 1273.76 47.5221   2
  -1   3   9 1222.87 37.4381   1
   1  -3  -9 1247.29 58.5497   2
  -1   3   9 1211.91 37.5974   3
  -1   3   8 3538.14 77.9598   3
   1  -3  -8 3582.01 101.490   2
  -1   3   8 3681.89 78.0933   1
   1   3  -8 3562.10 86.8164   2
  -1  -3   8 3454.99 84.5780   1
  -1   3   8 3603.92 98.1613   4
  -1  -3   8 3545.28 85.2018   3
  -1   3   7 203.547 22.8624   4
   1  -3  -7 157.878 20.2688   2
  -1   3   7 180.683 13.7444   1
  -1  -3   7 213.982 19.0465   1
  -1  -3   7 187.795 17.1734   3
   1   3  -7 180.407 15.9104   2
  -1   3   7 193.618 14.2722   3
  -1   3   6 20.5527 8.16743   3
   1   3  -6 12.1123 9.11610   2
  -1   3   6 15.8300 8.00258   1
  -1   3   6 38.9661 15.0934   4
  -1  -3   6 47.5844 13.6090   3
  -1  -3   6 22.7978 11.7647   1
   1  -3  -6-7.59729 13.6195   2
   1   3  -5 9521.30 170.245   2
  -1   3   5 9484.42 175.217   3
   1  -3  -5 9420.60 189.141   2
  -1  -3   5 9706.35 178.943   3
  -1   3   5 9912.26 182.382   4
  -1  -3   5 9762.58 178.932   1
  -1   3   5 9615.22 174.639   1
  -1  -3   4 2443.04 60.2797   1
  -1  -3   4 2500.56 60.9907   3
  -1   3   4 2483.90 60.1379   4
   1   3  -4 2320.00 49.1646   2
  -1   3   4 2477.71 58.6206   3
   1  -3  -4 2374.23 66.7619   2
  -1   3   4 2452.20 57.8762   1
  -1  -3   3 2554.76 60.3647   3
   1  -3  -3 2595.77 62.7053   2
  -1   3   3 2515.87 58.0790   1
  -1  -3   3 2526.79 60.0291   1
  -1   3   3 2551.34 58.5595   3
   1   3  -3 2391.80 45.3001   2
  -1  -3   2 15708.5 273.601   3
   1  -3  -2 15232.4 273.084   2
  -1   3   2 15844.9 273.213   3
  -1  -3   2 16017.8 273.290   1
  -1   3   2 16031.4 272.972   1
  -1  -3   1 383.259 20.7510   1
   1  -3  -1 404.226 19.4528   2
  -1   3   1 293.885 16.5879   3
  -1   3   1 305.198 16.9201   1
  -1  -3   1 381.223 21.6697   3
  -1  -3   0 1374.82 33.3265   2
  -1   3   0 1468.80 39.9568   1
  -1  -3   0 1473.40 40.8339   1
   1  -3   0 1483.07 37.3854   2
   1  -3   0 1549.86 41.6405   1
  -1   3   0 1467.22 40.4285   3
  -1  -3   0 1499.68 41.0473   3
   1  -3   0 1459.58 40.6453   3
   1  -3   1 25440.0 415.904   1
  -1  -3  -1 24624.5 413.185   3
  -1  -3  -1 24138.1 413.390   1
   1  -3   1 25225.9 416.001   3
  -1  -3  -1 25025.3 412.217   2
   1  -3   1 24331.0 408.745   2
  -1  -3  -2 91.6010 10.8402   3
  -1   3  -2 144.434 9.08190   2
   1  -3   2 132.724 13.3551   1
  -1  -3  -2 114.809 13.0455   2
  -1  -3  -2 103.166 11.3194   1
   1  -3   2 112.519 12.4830   3
  -1  -3  -3 80.9950 10.1688   3
  -1  -3  -3 38.3954 11.3216   2
   1  -3   3 48.8987 9.44933   1
   1  -3   3 46.3668 8.98293   3
  -1   3  -3 81.7567 8.59253   2
   1   3   3 9.07910 17.4528   4
  -1  -3  -3 79.1591 10.0420   1
   1  -3   4 2122.06 51.3403   1
   1  -3   4 2099.84 51.4078   3
  -1  -3  -4 2154.28 61.6043   2
   1   3   4 2292.74 63.9244   4
  -1  -3  -4 2062.76 47.2575   3
  -1  -3  -4 2129.70 47.6797   1
  -1   3  -4 2037.54 48.7519   2
  -1   3  -5 5109.94 102.374   2
   1  -3   5 5146.56 100.796   1
  -1  -3  -5 5156.94 118.018   2
   1  -3   5 5141.12 100.801   3
  -1  -3  -5 4925.78 94.3249   3
   1   3   5 5077.30 116.112   4
  -1  -3  -5 4971.07 94.2066   1
  -1   3  -6 11723.1 217.675   2
   1  -3   6 12070.2 212.223   3
  -1  -3  -6 11863.7 234.582   2
   1   3   6 12035.9 233.962   4
   1  -3   6 11860.2 211.883   1
   1  -3   7 801.973 28.8307   3
   1   3   7 821.777 43.9317   4
  -1   3  -7 739.510 32.8588   2
  -1  -3  -7 733.776 40.2793   2
   1  -3   7 801.628 28.7939   1
   1   3   8 2630.99 86.4499   4
  -1   3  -8 2714.25 74.4158   2
   1  -3   8 2586.47 61.6976   1
  -1  -3  -8 2535.29 83.9942   2
   1  -3   8 2571.82 61.6838   3
  -1   3  -9 2075.69 67.2476   2
  -1  -3  -9 1993.03 75.3826   2
   1   3   9 2142.05 79.4068   4
   1  -3   9 1920.81 51.5461   3
   1  -3   9 1865.47 50.9268   1
  -1   3 -10 768.271 41.8730   2
   1   3  10 817.948 52.4526   4
  -1  -3 -10 699.134 47.1744   2
   1   3  11 690.712 53.4194   4
  -1  -3 -11 724.993 50.1056   2
  -1   3 -11 749.165 42.9684   2
   1   3  12 194.720 35.3554   4
   1  -3  12 172.628 36.0402   4
  -1   3 -12 217.896 28.4914   2
  -1  -3 -12 170.015 31.9662   2
   1  -3  13 26.7808 33.1051   4
  -1  -3 -13 25.3887 22.3668   2
  -1   3 -13 22.2645 19.5615   2
   1   3  13 67.2241 36.0449   4
  -1   3 -14-5.13609 19.5248   2
  -1  -3 -14 10.3345 23.7593   2
   1  -3  14-26.8372 32.2053   4
   1   3  14-12.7642 32.6338   4
   1  -3  15 577.673 63.6259   4
  -1  -3 -15 593.683 58.2852   2
   1   3  15 548.178 58.6769   4
   1   3  16 333.522 52.5717   4
   1  -3  16 303.974 55.4539   4
  -1  -3 -16 245.351 44.6687   2
   1  -3  17 47.6704 45.8919   4
  -1  -3 -17 26.6372 34.3160   2
   1   3  17-8.99632 42.1654   4
   1  -3  18 85.7648 53.2351   4
  -1  -3 -18 35.7924 33.7157   2
  -1  -4  18 292.095 60.0782   4
   1  -4 -18 221.740 46.4943   2
  -1  -4  17 724.045 74.8157   4
   1  -4 -17 657.177 66.0422   2
  -1  -4  16 63.4899 37.8590   4
  -1   4  16 63.0225 37.2037   4
   1  -4 -16 75.4991 33.1263   2
   1  -4 -15-1.71545 27.8594   2
  -1   4  15 43.1415 31.1203   4
  -1   4  14 236.226 39.7151   4
   1  -4 -14 197.581 37.0918   2
   1  -4 -13-1.50306 23.5767   2
  -1   4  13 24.6448 27.5983   4
  -1   4  12-28.7514 25.8520   4
   1  -4 -12 4.68538 21.4941   2
   1   4 -12-8.60539 15.6333   2
  -1  -4  11 3393.46 89.4346   1
  -1   4  11 3222.45 107.073   4
   1   4 -11 3283.46 93.2335   2
  -1  -4  11 3401.89 89.9865   3
   1  -4 -11 3493.18 113.746   2
   1  -4 -10 20.5298 22.3866   2
   1   4 -10 3.19325 13.1139   2
  -1  -4  10 15.7441 16.5596   3
  -1  -4  10 20.6958 15.5126   1
  -1  -4   9 825.074 38.3976   1
  -1   4   9 665.243 44.3769   4
   1  -4  -9 699.645 44.6282   2
   1   4  -9 734.375 34.2335   2
  -1  -4   9 785.047 37.6227   3
  -1   4   8 5870.05 117.859   1
  -1   4   8 5792.56 118.099   3
   1  -4  -8 5499.72 117.105   3
  -1  -4   8 5980.00 127.282   1
  -1  -4   8 5896.41 127.236   3
  -1   4   8 5998.41 137.483   4
   1  -4  -8 5797.58 143.670   2
   1   4  -8 5923.92 121.385   2
   1  -4  -8 5496.08 117.015   1
  -1   4   7 3247.88 76.0610   3
  -1  -4   7 3323.25 81.7176   1
   1  -4  -7 3102.75 92.6230   2
  -1   4   7 3397.72 89.0491   4
  -1   4   7 3315.16 75.9172   1
  -1  -4   7 3344.57 82.4207   3
   1   4  -7 3139.26 73.1110   2
  -1   4   6 4069.39 88.1377   3
   1   4  -6 3656.90 78.9284   2
  -1  -4   6 3963.33 91.2066   1
  -1   4   6 4093.81 88.0246   1
  -1   4   6 3980.92 96.1171   4
   1  -4  -6 3862.21 102.905   2
  -1  -4   6 4037.92 92.0611   3
  -1   4   5 92.0059 12.2712   3
  -1  -4   5 112.818 16.4158   3
  -1   4   5 104.562 16.3761   4
   1  -4  -5 77.6465 15.7662   2
   1   4  -5 81.2568 7.72563   2
  -1   4   5 86.0067 11.6389   1
  -1  -4   5 98.3201 15.7644   1
  -1  -4   4 13342.1 242.774   1
  -1  -4   4 13387.6 243.405   3
  -1   4   4 13384.6 240.486   1
  -1   4   4 13481.2 240.886   3
   1  -4  -4 13407.3 248.780   2
  -1   4   3 45758.5 764.064   1
   1  -4  -3 46606.2 764.432   1
   1  -4  -3 47300.6 764.577   3
  -1  -4   3 46293.9 766.964   3
  -1   4   3 46945.8 765.168   3
   1  -4  -3 44261.6 767.068   2
  -1  -4   3 46275.1 766.735   1
  -1  -4   2 37.5304 12.9760   3
  -1   4   2 11.0938 11.9841   1
   1  -4  -2 19.5158 12.1658   1
  -1   4   2 20.6988 11.2349   3
   1  -4  -2 11.1249 12.0088   3
   1  -4  -2 34.0000 13.0013   2
  -1  -4   2 44.4340 13.1883   1
  -1  -4   1 187.711 17.8861   3
  -1  -4   1 174.100 8.14578   2
   1  -4  -1 150.911 14.7734   1
  -1  -4   1 207.865 17.7106   1
   1  -4  -1 157.847 15.3789   3
   1  -4  -1 110.935 11.1704   2
   1  -4   0 23.7676 12.0087   3
   1  -4   0 2.85782 9.52270   2
  -1  -4   0-2.81128 7.70450   2
   1  -4   0 33.2881 11.5846   1
  -1  -4   0 13.9893 14.2037   1
  -1  -4   0-9.26028 13.6531   3
  -1  -4  -1 4947.82 98.0419   2
  -1  -4  -1 4948.80 101.841   3
  -1  -4  -1 4811.20 101.160   1
   1  -4   1 4899.23 103.098   1
   1  -4   1 4972.10 102.747   3
   1  -4   1 5032.58 94.1853   2
  -1  -4  -2 362.786 21.5991   2
   1  -4   2 395.299 22.4250   1
  -1  -4  -2 413.574 21.3184   1
  -1  -4  -2 413.420 22.1251   3
   1  -4   2 404.114 17.0194   2
   1  -4   2 395.851 22.7258   3
  -1  -4  -3 8455.18 159.553   1
   1  -4   3 8753.21 163.324   3
   1  -4   3 8803.58 163.431   1
  -1   4  -3 8490.06 150.061   2
  -1  -4  -3 8589.18 159.978   3
  -1  -4  -3 8639.86 169.232   2
  -1   4  -4 195.891 11.9036   2
   1  -4   4 190.091 16.4288   3
  -1  -4  -4 163.451 18.5758   2
   1   4   4 184.808 19.8399   4
   1  -4   4 211.041 16.6127   1
  -1  -4  -4 179.663 13.8604   1
  -1  -4  -4 189.574 14.8874   3
   1   4   5 2212.67 68.6395   4
  -1  -4  -5 2170.74 53.4177   3
   1  -4   5 2282.42 58.2340   1
  -1  -4  -5 2115.19 52.7148   1
  -1   4  -5 2142.06 51.7204   2
   1  -4   5 2267.82 58.3266   3
  -1  -4  -5 2248.76 69.2475   2
  -1  -4  -6 16181.2 308.645   2
  -1  -4  -6 15968.7 279.734   3
   1  -4   6 16626.7 288.690   3
  -1  -4  -6 15903.6 279.334   1
   1  -4   6 16718.1 288.853   1
   1   4   6 17214.2 309.220   4
  -1   4  -6 16189.5 284.404   2
   1  -4   7 3890.17 87.9190   3
   1   4   7 3938.24 107.645   4
   1  -4   7 3859.96 87.8028   1
  -1  -4  -7 3829.68 106.552   2
  -1   4  -7 3779.26 87.4776   2
   1   4   8 738.153 45.7626   4
   1  -4   8 676.960 31.0284   1
  -1   4  -8 664.951 32.5885   2
  -1  -4  -8 624.868 41.8013   2
   1  -4   8 685.384 31.3630   3
   1  -4   9 860.533 35.3642   3
  -1   4  -9 911.972 41.1144   2
   1  -4   9 866.899 35.5288   1
  -1  -4  -9 761.011 48.1210   2
   1   4   9 884.273 52.9412   4
  -1  -4 -10 901.411 54.2671   2
  -1   4 -10 1012.36 45.7004   2
   1   4  10 1029.32 58.5313   4
   1   4  11 3125.76 111.391   4
  -1  -4 -11 3086.19 109.618   2
  -1   4 -11 3501.69 98.6041   2
   1   4  12 137.977 35.0006   4
  -1  -4 -12 102.869 26.5625   2
  -1   4 -12 69.7695 18.9648   2
   1  -4  13 10.6332 31.8519   4
  -1  -4 -13 41.0988 43.8974   2
  -1   4 -13 28.1989 20.5263   2
   1   4  13-0.73816 34.4241   4
   1  -4  14 386.336 51.1561   4
  -1  -4 -14 416.177 47.8962   2
   1   4  14 422.951 49.8200   4
  -1  -4 -15 42.4456 30.8472   2
   1   4  15 0.19565 33.3232   4
   1  -4  15 58.3509 43.1437   4
   1  -4  16-29.0620 40.3529   4
   1   4  16-17.1267 38.6559   4
  -1  -4 -16-8.71264 30.8595   2
   1  -4  17 292.895 56.1947   4
  -1  -4 -17 315.254 48.4837   2
   1  -4  18 58.1394 45.9813   4
  -1  -4 -18 35.3745 34.8480   2
   1  -5 -18 40.5736 36.4135   2
  -1  -5  18 7.89339 42.2084   4
   1  -5 -17 85.5348 35.6855   2
  -1  -5  17 38.1100 40.7209   4
   1  -5 -16 159.903 38.9256   2
  -1  -5  16 205.591 47.5309   4
  -1   5  15 21.5098 32.1378   4
   1  -5 -15-32.8040 29.4080   2
  -1   5  14 95.5957 32.2584   4
   1  -5 -14 98.1958 29.2083   2
   1  -5 -13 274.093 37.2412   2
  -1   5  13 309.306 39.2721   4
   1  -5 -12 990.570 61.6215   2
  -1   5  12 1053.82 61.3698   4
  -1  -5  11 1129.27 49.8644   1
   1  -5 -11 1089.15 63.1046   2
  -1  -5  11 1133.03 50.1481   3
  -1   5  11 1070.98 58.2491   4
  -1  -5  10 84.7663 21.1742   3
  -1   5  10 111.844 29.4007   4
  -1  -5  10 85.1473 21.4780   1
   1  -5 -10 98.9369 27.6080   2
  -1  -5   9 3565.59 93.9445   3
   1  -5  -9 3335.07 105.047   2
  -1   5   9 3241.03 101.428   4
  -1  -5   9 3613.29 93.7299   1
  -1   5   8 8166.86 180.098   4
   1  -5  -8 7959.99 160.457   1
  -1  -5   8 8498.25 171.171   1
   1  -5  -8 8061.62 161.262   3
  -1  -5   8 8473.05 171.580   3
   1  -5  -8 7941.70 185.377   2
   1  -5  -7 9.82044 12.5818   1
  -1   5   7 4.85618 18.0206   4
   1  -5  -7 13.3401 16.4423   2
   1  -5  -7 25.0045 11.9690   3
  -1  -5   7 4.42692 16.1086   3
  -1  -5   7 16.0709 16.1119   1
  -1  -5   6 1876.76 59.4015   1
   1  -5  -6 1895.32 65.9081   2
   1  -5  -6 1992.88 56.9714   1
   1  -5  -6 1960.23 56.6048   3
  -1  -5   6 1858.84 59.6237   3
  -1  -5   5 66.0548 15.3293   1
   1  -5  -5 81.2909 16.7473   2
   1  -5  -5 74.4621 13.5592   1
  -1  -5   5 80.4630 15.8317   3
   1  -5  -5 79.4895 13.7370   3
   1  -5  -4 1707.61 52.3250   1
  -1  -5   4 1689.81 53.8808   1
  -1  -5   4 1681.87 53.8540   3
   1  -5  -4 1692.25 57.1224   2
   1  -5  -4 1692.13 52.4005   3
  -1  -5   3 11844.8 221.283   3
   1  -5  -3 11918.0 220.472   1
   1  -5  -3 11918.4 220.657   3
  -1  -5   3 11682.8 221.297   1
   1  -5  -3 11675.7 221.006   2
   1  -5  -2 6164.00 126.185   2
  -1  -5   2 6199.91 129.625   1
   1  -5  -2 6342.95 130.809   3
  -1  -5   2 6203.34 130.506   3
   1  -5  -2 6312.41 130.319   1
   1  -5  -1 949.444 37.9926   3
  -1  -5   1 911.047 39.0845   3
  -1  -5   1 987.091 38.3784   1
   1  -5  -1 919.720 38.2552   1
  -1  -5   1 880.733 23.7150   2
   1  -5  -1 863.230 31.4135   2
   1  -5   0 11537.3 218.533   3
   1  -5   0 11410.7 205.776   2
  -1  -5   0 11794.2 204.697   2
  -1  -5   0 11725.6 219.113   3
  -1  -5   0 11916.6 219.392   1
   1  -5   0 11916.7 219.861   1
   1  -5   1 13406.5 228.216   2
   1  -5   1 13305.3 243.967   3
  -1  -5  -1 13034.6 235.210   2
  -1  -5  -1 13396.7 243.499   3
   1  -5   1 13314.7 243.388   1
  -1  -5  -1 13450.8 243.586   1
   1  -5   2 10465.0 195.549   3
  -1  -5  -2 10046.4 192.258   2
  -1  -5  -2 10177.1 193.036   3
  -1  -5  -2 10228.6 192.787   1
   1  -5   2 10499.3 195.755   1
   1  -5   2 10161.8 180.238   2
  -1  -5  -3 10133.0 188.662   3
   1  -5   3 9782.17 190.830   1
  -1  -5  -3 10131.5 193.681   2
  -1  -5  -3 9911.83 188.074   1
   1  -5   3 10157.6 174.626   2
   1  -5   3 9753.44 190.877   3
   1  -5   4 140.375 16.8422   1
  -1  -5  -4 142.032 14.8286   1
  -1   5  -4 133.367 9.71011   2
  -1  -5  -4 130.645 15.5823   3
   1  -5   4 128.116 16.1466   3
  -1  -5  -4 131.779 18.7431   2
  -1  -5  -5 2547.15 63.0351   1
  -1   5  -5 2348.66 54.3672   2
  -1  -5  -5 2535.38 63.1660   3
   1  -5   5 2507.59 66.8591   1
   1  -5   5 2500.36 66.7617   3
  -1  -5  -5 2495.29 74.6807   2
   1   5   6 8645.18 183.371   4
  -1  -5  -6 8651.75 183.067   2
   1  -5   6 8510.53 166.941   1
  -1   5  -6 7919.93 154.631   2
   1  -5   6 8546.42 166.880   3
  -1  -5  -6 8559.06 159.798   1
  -1  -5  -6 8462.64 159.788   3
   1   5   7 205.432 27.7663   4
   1  -5   7 158.832 19.9849   1
   1  -5   7 162.479 19.5534   3
  -1  -5  -7 122.569 19.7396   2
  -1  -5  -7 113.405 13.9071   3
  -1   5  -7 167.826 14.6058   2
  -1  -5  -7 114.589 14.9171   1
   1  -5   8 4019.86 93.7585   1
  -1   5  -8 3484.44 86.7305   2
  -1  -5  -8 3615.98 110.552   2
   1  -5   8 3895.64 92.9614   3
   1   5   8 3988.33 114.758   4
   1  -5   9 118.903 20.4259   3
   1   5   9 126.928 31.8130   4
   1  -5   9 117.882 20.8910   1
  -1  -5  -9 113.479 26.2047   2
  -1   5  -9 100.805 17.1741   2
   1  -5  10 98.6665 19.8275   3
  -1  -5 -10 117.401 25.4120   2
   1  -5  10 130.693 20.5934   1
  -1   5 -10 123.508 18.8128   2
   1   5  10 66.4932 25.5896   4
   1   5  11 18.2171 32.7574   4
  -1  -5 -11 41.6879 22.3752   2
  -1  -5 -12 716.372 54.6943   2
   1   5  12 796.108 59.7026   4
  -1  -5 -13 610.972 53.5595   2
   1   5  13 694.767 59.8203   4
  -1  -5 -14 254.178 39.6225   2
   1   5  14 150.588 38.2229   4
   1  -5  14 184.190 41.4529   4
   1   5  15 404.955 56.8823   4
   1  -5  15 422.772 59.7931   4
  -1  -5 -15 429.644 50.9145   2
  -1  -5 -16 515.023 55.0280   2
   1  -5  16 488.405 64.9752   4
   1   5  16 421.026 58.3684   4
  -1  -5 -17 150.903 42.3989   2
   1  -5  17 142.947 48.9587   4
  -1  -5 -18 28.9350 32.8143   2
   1  -5  18-44.6837 44.3931   4
   1  -6 -18 44.1604 39.1222   2
  -1  -6  18-54.0788 43.2849   4
   1  -6 -17 123.092 37.1692   2
  -1  -6  17 129.055 47.6269   4
   1  -6 -16 267.237 44.9882   2
   1  -6 -15-20.6442 28.7779   2
   1  -6 -14 33.8113 25.3452   2
  -1   6  14 61.5620 32.6153   4
  -1   6  13 78.6500 29.0798   4
[truncated: 1,002,346 more chars]
