# Supplementary material for: Crystal structures of two CuII compounds: catena-poly[[chlorido­copper(II)]-μ-N-[eth­oxy(pyridin-2-yl)methyl­idene]-N′-[oxido(pyridin-3-yl)methyl­idene]hydrazine-κ4 N,N′,O:N′′] and di-μ-chlorido-1:4κ2 Cl:Cl-2:3κ2 Cl:Cl-di­chlorido-2κCl,4κCl-bis[μ3-eth­oxy(pyridin-2-yl)methano­lato-1:2:3κ3 O:N,O:O;1:3:4κ3 O:O:N,O]bis­[μ2-eth­oxy(pyridin-2-yl)methano­lato-1:2κ3 N,O:O;3:4κ3 N,O:O]tetracopper(II)
Source: Acta Crystallogr E Crystallogr Commun. 2019 Jun 28;75(Pt 7):1069–75. doi: 10.1107/S2056989019008922 (PMC6659337; doi:10.1107/S2056989019008922)
Supplement: Supplementary file 2 [file e-75-01069-Isup4.hkl]

data_I                                                                          
_shelx_title ' b4cucl22_a.res in P2(1)/n'                                       
_shelx_refln_list_code          4                                               
_shelx_F_calc_maximum      229.02                                               
_exptl_crystal_F_000       748.00                                               
_reflns_d_resolution_high  0.6273                                               
                                                                                
loop_                                                                           
 _space_group_symop_operation_xyz                                               
 'x, y, z'                                                                      
 '-x+1/2, y+1/2, -z+1/2'                                                        
 '-x, -y, -z'                                                                   
 'x-1/2, -y-1/2, z-1/2'                                                         
                                                                                
_cell_length_a    11.1472                                                       
_cell_length_b     9.9573                                                       
_cell_length_c    14.4904                                                       
_cell_angle_alpha  90.000                                                       
_cell_angle_beta  111.595                                                       
_cell_angle_gamma  90.000                                                       
                                                                                
_shelx_F_squared_multiplier     1.000                                           
                                                                                
loop_                                                                           
 _refln_index_h                                                                 
 _refln_index_k                                                                 
 _refln_index_l                                                                 
 _refln_F_squared_calc                                                          
 _refln_F_squared_meas                                                          
 _refln_F_squared_sigma                                                         
 _refln_observed_status                                                         
   2   0   0      10553.97      10772.59       130.64 o                         
   4   0   0       2277.04       2135.56        29.35 o                         
   6   0   0       8920.61       9365.51       362.52 o                         
   8   0   0        105.14         82.64        10.10 o                         
  10   0   0        722.00        781.01        30.02 o                         
  12   0   0          0.80         -8.15        11.14 o                         
  14   0   0         60.77         47.46        14.62 o                         
   1   1   0       3637.43       3643.98       249.55 o                         
   2   1   0         37.45         30.34         4.50 o                         
   3   1   0       1247.33       1333.81        43.07 o                         
   4   1   0          4.81         38.18        11.20 o                         
   5   1   0          3.06         -0.59         2.83 o                         
   6   1   0        787.80        686.40        11.69 o                         
   7   1   0       2277.61       2347.72        29.51 o                         
   8   1   0       1747.09       1666.36        23.33 o                         
   9   1   0         87.60         87.69         8.18 o                         
  10   1   0        762.33        786.38        23.64 o                         
  11   1   0         14.98         16.54         7.78 o                         
  12   1   0         88.22        102.71        10.70 o                         
  13   1   0         51.69         51.34        11.28 o                         
  14   1   0         68.48         74.98        11.16 o                         
  15   1   0          9.06         14.90        18.61 o                         
   0   2   0        839.13        828.02        16.92 o                         
   1   2   0         34.16         23.10         2.77 o                         
   2   2   0      49069.57      53017.90       638.06 o                         
   3   2   0       1431.61       1447.89        24.82 o                         
   4   2   0       8873.53       9382.17        96.51 o                         
   5   2   0       1917.30       2023.34        25.20 o                         
   6   2   0          1.20         -0.37         3.11 o                         
   7   2   0       3230.09       3213.48        40.50 o                         
   8   2   0         48.85         61.61         4.96 o                         
   9   2   0         47.75         48.08         4.96 o                         
  10   2   0          7.43          6.80         6.30 o                         
  11   2   0         86.68        103.03         9.97 o                         
  12   2   0        102.53        119.06        10.67 o                         
  13   2   0        154.39        158.21        12.41 o                         
  14   2   0          4.02         14.16         8.69 o                         
  15   2   0         25.43         33.95        16.77 o                         
   1   3   0        873.41        953.73        10.64 o                         
   2   3   0         57.13         90.55         8.61 o                         
   3   3   0      11573.15      11941.07       169.10 o                         
   4   3   0         10.45         19.52         3.18 o                         
   5   3   0       1542.72       1568.94        21.12 o                         
   6   3   0         65.09         73.70         4.71 o                         
   7   3   0          2.08          1.87         3.98 o                         
   8   3   0         26.44         34.43         4.70 o                         
   9   3   0        661.84        628.42        13.77 o                         
  10   3   0          0.12          1.13         6.50 o                         
  11   3   0         33.70         31.19         7.99 o                         
  12   3   0         30.68         17.69        14.54 o                         
  13   3   0         99.63        113.65        11.96 o                         
  14   3   0          3.01         -5.10         9.26 o                         
  15   3   0         22.15         28.60        16.44 o                         
   0   4   0         47.08         51.57         8.10 o                         
   1   4   0        508.71        489.17        14.39 o                         
   2   4   0        449.78        410.87         5.67 o                         
   3   4   0        853.49        933.93        11.48 o                         
   4   4   0        182.00        159.93         6.82 o                         
   5   4   0       3502.51       3645.10        42.46 o                         
   6   4   0         17.57         14.83         3.93 o                         
   7   4   0        104.95        107.96         6.07 o                         
   8   4   0        256.54        256.71         8.78 o                         
   9   4   0        124.75        122.01         6.93 o                         
  10   4   0         13.86          7.73         5.05 o                         
  11   4   0        468.52        496.26        17.73 o                         
  12   4   0          0.45         -9.68        20.13 o                         
  13   4   0         78.22         73.70        22.18 o                         
  14   4   0          0.30         -9.69        13.31 o                         
  15   4   0          2.03          4.49        14.73 o                         
   1   5   0        242.65        247.97         5.93 o                         
   2   5   0        449.47        413.82         7.04 o                         
   3   5   0        299.49        285.02         5.85 o                         
   4   5   0       1298.55       1153.55        21.78 o                         
   5   5   0        624.94        684.06        12.81 o                         
   6   5   0        982.74       1082.45        20.11 o                         
   7   5   0         68.47         65.54         5.70 o                         
   8   5   0        479.92        506.11        19.50 o                         
   9   5   0         43.67         44.55         5.77 o                         
  10   5   0        443.91        465.14        13.08 o                         
  11   5   0         16.19         14.16         7.32 o                         
  12   5   0        126.52        140.23        11.57 o                         
  13   5   0         14.90         -9.14        12.25 o                         
  14   5   0         27.78          2.48        15.23 o                         
  15   5   0         11.42         23.57        15.53 o                         
   0   6   0       6184.59       6428.06        84.60 o                         
   1   6   0        300.76        298.06         7.04 o                         
   2   6   0       3796.96       3761.95        37.17 o                         
   3   6   0         30.48         26.31         3.02 o                         
   4   6   0       1642.92       1600.93        22.48 o                         
   5   6   0         55.16         47.43         4.62 o                         
   6   6   0        931.48        945.73        16.69 o                         
   7   6   0         17.06         19.99         4.70 o                         
   8   6   0        157.55        149.28         7.49 o                         
   9   6   0         63.14         56.91         6.18 o                         
  10   6   0          5.67          3.30         5.30 o                         
  11   6   0          8.98         -0.53        11.49 o                         
  12   6   0         24.81         25.34        12.76 o                         
  13   6   0          4.79        -13.91        13.91 o                         
  14   6   0         12.10          9.97        15.64 o                         
  15   6   0         11.66        -18.35        18.35 o                         
   1   7   0        246.60        238.29         6.13 o                         
   2   7   0        715.24        657.57        10.59 o                         
   3   7   0        966.54        941.70        13.40 o                         
   4   7   0        438.85        450.78         8.70 o                         
   5   7   0         22.04         25.28         4.59 o                         
   6   7   0        402.25        393.25        10.67 o                         
   7   7   0        173.31        156.85         7.48 o                         
   8   7   0        890.19        942.47        18.66 o                         
   9   7   0         31.26         31.53        12.81 o                         
  10   7   0        183.21        178.24        12.14 o                         
  11   7   0         11.08         14.04        13.38 o                         
  12   7   0         24.95         22.06        13.85 o                         
  13   7   0         32.41         -5.10        13.24 o                         
  14   7   0         12.70         21.74        14.75 o                         
   0   8   0       2757.75       2817.17        43.51 o                         
   1   8   0          2.52          1.67         3.09 o                         
   2   8   0        801.02        820.75        12.85 o                         
   3   8   0         14.55         10.63         3.43 o                         
   4   8   0        425.89        442.30         9.12 o                         
   5   8   0        477.67        472.64        11.61 o                         
   6   8   0        770.75        744.73        20.89 o                         
   7   8   0        357.18        363.40        15.49 o                         
   8   8   0         49.31         38.52         7.84 o                         
   9   8   0        206.67        213.41        22.42 o                         
  10   8   0         15.97         16.85         7.99 o                         
  11   8   0         90.72        104.50        16.49 o                         
  12   8   0          2.82        -15.82        15.82 o                         
  13   8   0         20.44          3.79        14.86 o                         
  14   8   0          0.51         15.97        14.76 o                         
   1   9   0       1608.07       1554.31        39.58 o                         
   2   9   0        162.27        154.33         7.22 o                         
   3   9   0        233.73        240.32         7.19 o                         
   4   9   0         19.67         13.35         6.32 o                         
   5   9   0        129.03        112.12         9.18 o                         
   6   9   0          5.29         12.89         8.00 o                         
   7   9   0        158.47        142.41        10.94 o                         
   8   9   0         15.11          8.67         7.64 o                         
   9   9   0         72.68         69.39         9.99 o                         
  10   9   0          4.04          0.84        16.35 o                         
  11   9   0          1.07          3.25        14.05 o                         
  12   9   0          4.06          5.61        13.42 o                         
  13   9   0          0.12          4.64        16.47 o                         
   0  10   0        516.55        475.25        23.01 o                         
   1  10   0         14.79         12.01         5.39 o                         
   2  10   0        201.27        186.68        11.77 o                         
   3  10   0         91.20        103.99         6.99 o                         
   4  10   0        133.04        122.31         9.84 o                         
   5  10   0        117.93        121.14        10.19 o                         
   6  10   0         84.36         82.65         9.80 o                         
   7  10   0        123.03        117.57        11.52 o                         
   8  10   0          9.59         10.81         7.89 o                         
   9  10   0        161.00        166.33        15.12 o                         
  10  10   0         47.99         24.00        14.06 o                         
  11  10   0         98.00         87.32        18.00 o                         
  12  10   0          0.10         21.64        16.72 o                         
   1  11   0         70.96         53.54         8.14 o                         
   2  11   0        270.93        277.61        13.43 o                         
   3  11   0        259.04        242.10        19.39 o                         
   4  11   0         30.85         29.28         7.77 o                         
   5  11   0        151.23        144.16        11.62 o                         
   6  11   0         60.18         59.91         9.04 o                         
   7  11   0         44.64         48.70         9.55 o                         
   8  11   0        134.09        135.88        13.03 o                         
   9  11   0         20.74         30.55        10.11 o                         
  10  11   0         13.66         10.56        14.64 o                         
   0  12   0         94.77         76.25        13.27 o                         
   1  12   0          8.13         -3.62         7.77 o                         
   2  12   0        240.58        274.27        21.08 o                         
   3  12   0          0.74         30.41        12.57 o                         
   4  12   0        157.39        167.24        18.56 o                         
   5  12   0         26.71          3.14         8.18 o                         
   6  12   0          9.41         14.76         8.62 o                         
   7  12   0          0.67         -7.58        24.15 o                         
   8  12   0          0.66        -10.16        15.16 o                         
   1  13   0          2.03          9.56        11.59 o                         
   2  13   0         17.94          9.04        13.06 o                         
   3  13   0          5.15          1.79        11.57 o                         
   4  13   0         53.56         46.81        15.19 o                         
   5  13   0         30.94         55.81        16.69 o                         
   6  13   0         59.96         46.59        16.57 o                         
 -15   0   1        138.92        150.00        19.40 o                         
 -13   0   1        196.35        215.33        18.89 o                         
 -11   0   1        841.66        875.05        33.44 o                         
  -9   0   1       1203.07       1238.41        36.98 o                         
  -7   0   1          8.34          8.87         3.66 o                         
  -5   0   1         54.19         58.78         7.48 o                         
  -3   0   1       1524.44       1646.66        33.89 o                         
   1   0   1      18766.74      14213.66       242.86 o                         
   3   0   1       4552.81       4115.27        76.06 o                         
   5   0   1       1205.30       1065.47        27.22 o                         
   7   0   1       7602.01       7726.49       146.14 o                         
   9   0   1       1694.98       1807.67        48.12 o                         
  11   0   1        123.84        138.51        15.12 o                         
  13   0   1         27.15         33.53        13.72 o                         
  15   0   1          1.54         -8.88        14.27 o                         
 -16   1   1         10.44          1.77        15.43 o                         
 -15   1   1          0.56          3.00        15.50 o                         
 -14   1   1        121.26         92.03        11.69 o                         
 -13   1   1         60.66         54.89         9.24 o                         
 -12   1   1          1.27          7.70         7.17 o                         
 -11   1   1          9.48          3.07         7.13 o                         
 -10   1   1         17.75         26.07        18.64 o                         
  -9   1   1        411.52        391.22        11.32 o                         
  -8   1   1        824.06        780.11        25.93 o                         
  -7   1   1       3442.13       3432.63        48.45 o                         
  -6   1   1        742.26        796.66        12.82 o                         
  -5   1   1       5090.96       5586.67        73.90 o                         
  -4   1   1         35.79         44.15         5.24 o                         
  -3   1   1        576.25        630.74        16.31 o                         
  -2   1   1          1.68         33.31         3.72 o                         
  -1   1   1      27460.25      28042.22       476.69 o                         
   1   1   1       1420.41       1653.93        31.59 o                         
   2   1   1       9715.78      10282.77       102.76 o                         
   3   1   1        255.72        252.35         5.99 o                         
   4   1   1        317.78        325.17         6.73 o                         
   5   1   1          5.40          2.87         4.01 o                         
   6   1   1       1977.17       1985.30        32.26 o                         
   7   1   1         87.16         82.72         6.89 o                         
   8   1   1       1016.61        989.81        22.01 o                         
   9   1   1        555.19        585.50        17.36 o                         
  10   1   1          6.14          8.92         6.28 o                         
  11   1   1         22.12         23.44         7.29 o                         
  12   1   1          0.97          6.39         9.59 o                         
  13   1   1         31.15         49.23         9.93 o                         
  14   1   1         28.79         40.45        10.48 o                         
  15   1   1         78.28         78.88        17.18 o                         
 -16   2   1         16.39         36.68        17.82 o                         
 -15   2   1         11.90         26.09         9.62 o                         
 -14   2   1         12.60         -0.15         8.51 o                         
 -13   2   1         94.77         99.53        11.16 o                         
 -12   2   1         23.52         28.23        11.44 o                         
 -11   2   1        389.31        398.04        23.42 o                         
 -10   2   1          1.78         -3.99         4.59 o                         
  -9   2   1        408.15        401.77        12.37 o                         
  -8   2   1        581.04        617.91        12.66 o                         
  -7   2   1         18.39         20.07         3.78 o                         
  -6   2   1       3794.81       3906.08        44.72 o                         
  -5   2   1        209.54        325.66        13.55 o                         
  -4   2   1       2128.63       2171.63        31.88 o                         
  -3   2   1        293.47        354.93         8.36 o                         
  -2   2   1         39.23         38.44         5.99 o                         
  -1   2   1       5322.26       5245.93        53.29 o                         
   0   2   1       7695.18       7529.17       161.79 o                         
   1   2   1      10228.28      10367.87       127.79 o                         
   2   2   1      26855.12      28958.67       350.81 o                         
   3   2   1        487.59        398.15        13.01 o                         
   4   2   1         57.83         33.00         3.12 o                         
   5   2   1       4460.50       4507.25        49.69 o                         
   6   2   1        653.88        673.04        12.02 o                         
   7   2   1        109.55        110.20         5.36 o                         
   8   2   1         41.29         48.84         6.93 o                         
   9   2   1         20.72         19.58         6.54 o                         
  10   2   1         24.78         18.13         6.82 o                         
  11   2   1        154.55        158.32        11.40 o                         
  12   2   1        257.68        278.06        14.44 o                         
  13   2   1          0.85         -5.54         9.00 o                         
  14   2   1         35.85         61.45        18.44 o                         
  15   2   1          7.74          7.71        14.78 o                         
 -16   3   1          8.43        -18.04        18.04 o                         
 -15   3   1          6.97         27.66        16.03 o                         
 -14   3   1         81.08         85.78        24.52 o                         
 -13   3   1         18.33         24.24        15.56 o                         
 -12   3   1        592.96        599.72        20.59 o                         
 -11   3   1         97.84         90.01         6.81 o                         
 -10   3   1         61.11         69.56         6.04 o                         
  -9   3   1        193.69        182.57         7.89 o                         
  -8   3   1        807.16        810.26        15.36 o                         
  -7   3   1        296.88        300.19         8.56 o                         
  -6   3   1       1132.08       1126.25        17.37 o                         
  -5   3   1        243.38        281.46         8.97 o                         
  -4   3   1        765.73        738.79        14.39 o                         
  -3   3   1       7821.88       8847.57       110.95 o                         
  -2   3   1       1305.31       1484.82        42.82 o                         
  -1   3   1       5795.63       6100.61        62.55 o                         
   0   3   1       1506.39       1542.26        21.36 o                         
   1   3   1         13.22         11.54         2.51 o                         
   2   3   1       6862.84       6918.21        71.40 o                         
   3   3   1       1289.29       1342.18        17.29 o                         
   4   3   1      10887.84      11298.57       115.45 o                         
   5   3   1         40.61         38.27         3.71 o                         
   6   3   1       2859.67       2984.59        54.88 o                         
   7   3   1         93.77         92.24         5.43 o                         
   8   3   1        505.69        509.92        11.85 o                         
   9   3   1         70.94         76.00         8.04 o                         
  10   3   1        696.72        714.91        20.20 o                         
  11   3   1         12.83         25.10         7.94 o                         
  12   3   1        171.17        177.69        12.53 o                         
  13   3   1          3.88          2.79         8.37 o                         
  14   3   1          0.10          1.45        13.77 o                         
  15   3   1         14.76        -12.46        15.24 o                         
 -16   4   1         14.83         -2.40        14.86 o                         
 -15   4   1          2.31         -2.51        14.36 o                         
 -14   4   1         15.50         -0.06        12.55 o                         
 -13   4   1         27.66         46.71        34.01 o                         
 -12   4   1         20.38         24.17         8.11 o                         
 -11   4   1        132.90        138.21         8.18 o                         
 -10   4   1        376.12        377.76        11.47 o                         
  -9   4   1         23.76         22.66         4.77 o                         
  -8   4   1          4.21         12.48         4.65 o                         
  -7   4   1        148.90        142.78         6.57 o                         
  -6   4   1        554.42        568.72        11.69 o                         
  -5   4   1        124.52        142.45         8.74 o                         
  -4   4   1       6824.23       6895.64        89.66 o                         
  -3   4   1        603.97        747.41        14.16 o                         
  -2   4   1       5516.68       5105.36        53.91 o                         
  -1   4   1        242.89        219.45         5.35 o                         
   0   4   1         71.01         39.62         3.03 o                         
   1   4   1        725.93        783.28        11.16 o                         
   2   4   1       6326.60       6368.52        66.81 o                         
   3   4   1        330.03        360.18         6.07 o                         
   4   4   1       7356.84       7846.21        82.98 o                         
   5   4   1       2009.24       2019.80        34.04 o                         
   6   4   1         92.28         73.92         4.96 o                         
   7   4   1        274.01        274.14         8.53 o                         
   8   4   1        264.78        261.62         8.81 o                         
   9   4   1        197.92        199.76        10.62 o                         
  10   4   1          2.47         -6.95         6.95 o                         
  11   4   1         44.26         63.67        18.21 o                         
  12   4   1        195.01        226.90        13.67 o                         
  13   4   1          7.47          8.70        13.58 o                         
  14   4   1         56.35         50.64        15.68 o                         
  15   4   1          1.04         -9.38        15.47 o                         
 -15   5   1          1.94        -18.07        18.07 o                         
 -14   5   1         14.78         26.63        16.23 o                         
 -13   5   1          8.57         20.03        13.53 o                         
 -12   5   1         21.80         20.20         6.21 o                         
 -11   5   1         29.58         33.62         9.03 o                         
 -10   5   1        167.79        159.83         8.34 o                         
  -9   5   1        435.40        454.78        12.45 o                         
  -8   5   1         18.82         14.18         4.91 o                         
  -7   5   1        119.45        112.75         6.46 o                         
  -6   5   1        572.95        579.29        12.29 o                         
  -5   5   1       1659.15       1709.21        23.82 o                         
  -4   5   1          0.29          0.31         3.19 o                         
  -3   5   1       9696.46      10099.52       128.03 o                         
  -2   5   1        369.62        385.48         7.58 o                         
  -1   5   1        511.15        430.59         8.03 o                         
   0   5   1          7.10          3.69         2.54 o                         
   1   5   1        332.09        333.40        10.43 o                         
   2   5   1       1012.38        916.36        11.63 o                         
   3   5   1        729.24        684.36         9.68 o                         
   4   5   1       4236.47       4402.37        47.82 o                         
   5   5   1          8.44         15.11         3.85 o                         
   6   5   1        644.46        629.26        12.61 o                         
   7   5   1        397.21        395.68        10.38 o                         
   8   5   1        544.57        548.88        12.86 o                         
   9   5   1         79.45         87.34         6.65 o                         
  10   5   1        258.16        264.87        12.64 o                         
  11   5   1         39.36         47.71         7.93 o                         
  12   5   1         16.95          6.54        11.78 o                         
  13   5   1         98.37         90.66        15.89 o                         
  14   5   1          2.42          8.78        15.71 o                         
  15   5   1          9.81          8.62        15.39 o                         
 -15   6   1         26.56         22.59        14.71 o                         
 -14   6   1         17.19         29.43        16.40 o                         
 -13   6   1         45.72         74.68        17.77 o                         
 -12   6   1          1.04         -7.55         7.94 o                         
 -11   6   1        397.33        398.67        13.20 o                         
 -10   6   1        122.58        118.53         7.91 o                         
  -9   6   1        258.35        264.94         9.97 o                         
  -8   6   1         28.18         22.29         5.31 o                         
  -7   6   1          3.15          0.57         4.46 o                         
  -6   6   1          1.53         -4.37         4.37 o                         
  -5   6   1        159.56        155.40         6.55 o                         
  -4   6   1        184.46        181.44        12.16 o                         
  -3   6   1        367.03        349.08         7.15 o                         
  -2   6   1         45.99         43.39         3.18 o                         
  -1   6   1       1616.93       1598.40        18.47 o                         
   0   6   1       2396.82       2311.08        24.60 o                         
   1   6   1       1437.10       1443.73        22.35 o                         
   2   6   1         13.03         11.31         2.50 o                         
   3   6   1       1937.30       1951.27        21.72 o                         
   4   6   1        107.50         95.87         4.00 o                         
   5   6   1       1258.56       1265.71        19.51 o                         
   6   6   1       1629.03       1620.27        23.98 o                         
   7   6   1       1067.91       1081.98        18.91 o                         
   8   6   1         51.81         46.66         5.40 o                         
   9   6   1        448.12        464.25        12.79 o                         
  10   6   1          1.18          0.05        11.60 o                         
  11   6   1         63.52         65.55        14.10 o                         
  12   6   1         39.88         38.95        14.43 o                         
  13   6   1         17.42         -3.98        14.09 o                         
  14   6   1          0.05          3.75        13.60 o                         
 -15   7   1          0.02          1.80        14.44 o                         
 -14   7   1          0.06        -17.65        17.65 o                         
 -13   7   1         16.17         14.52        15.41 o                         
 -12   7   1         91.18         96.62        11.66 o                         
 -11   7   1          2.23          6.14         8.14 o                         
 -10   7   1         61.28         66.78         9.40 o                         
  -9   7   1        204.74        195.04         9.19 o                         
  -8   7   1         12.45         10.42         5.21 o                         
  -7   7   1       1607.07       1611.05        25.49 o                         
  -6   7   1        308.94        321.85        12.56 o                         
  -5   7   1        597.65        610.74        13.13 o                         
  -4   7   1         36.13         32.76         4.41 o                         
  -3   7   1        491.34        491.90         9.14 o                         
  -2   7   1        433.92        403.28         8.04 o                         
  -1   7   1       5488.93       5606.61        53.80 o                         
   0   7   1         35.52         39.21         3.43 o                         
   1   7   1       1162.42       1110.16        14.76 o                         
   2   7   1         29.13         39.05         5.70 o                         
   3   7   1          1.52          1.94         2.85 o                         
   4   7   1        141.09        149.06         5.14 o                         
   5   7   1         35.18         31.99         6.64 o                         
   6   7   1         25.49         19.90         6.06 o                         
   7   7   1          0.28          0.06         6.74 o                         
   8   7   1         13.09         13.65         8.56 o                         
   9   7   1        204.36        194.87        12.11 o                         
  10   7   1         18.15         32.94        13.04 o                         
  11   7   1         97.51        111.53        17.91 o                         
  12   7   1          1.40        -13.78        13.78 o                         
  13   7   1          5.60         30.95        15.97 o                         
  14   7   1          0.48          6.40        16.00 o                         
 -14   8   1          0.02         -7.09        16.08 o                         
 -13   8   1         42.21         44.32        16.01 o                         
 -12   8   1         15.43          7.03         8.65 o                         
 -11   8   1          1.88         -8.40        13.91 o                         
 -10   8   1          7.11         -3.98         8.75 o                         
  -9   8   1        208.40        213.19        13.23 o                         
  -8   8   1        330.13        353.09        26.84 o                         
  -7   8   1        176.91        175.28         8.31 o                         
  -6   8   1        734.53        749.22        15.81 o                         
  -5   8   1        845.68        862.94        16.56 o                         
  -4   8   1        795.09        816.33        21.89 o                         
  -3   8   1          1.39         -2.33         3.02 o                         
  -2   8   1        572.70        590.73        10.60 o                         
  -1   8   1        173.86        169.49         5.76 o                         
   0   8   1       1543.23       1569.23        25.17 o                         
   1   8   1       1209.98       1219.71        20.01 o                         
   2   8   1        868.89        888.36        16.54 o                         
   3   8   1        272.75        284.09         9.08 o                         
   4   8   1        271.55        264.51         8.83 o                         
   5   8   1         16.68         16.55         6.74 o                         
   6   8   1         19.30         19.52         6.79 o                         
   7   8   1        486.15        523.65        27.34 o                         
   8   8   1         45.81         44.67         8.93 o                         
   9   8   1         13.53          4.86         7.72 o                         
  10   8   1         77.98         61.41        15.61 o                         
  11   8   1         16.19         22.67        15.12 o                         
  12   8   1         63.15         53.33        16.13 o                         
  13   8   1         27.61         23.68        17.26 o                         
 -13   9   1          0.05          9.76        14.72 o                         
 -12   9   1         12.76         25.58        15.15 o                         
 -11   9   1         26.86         -1.46         9.44 o                         
 -10   9   1        125.83        163.53        19.10 o                         
  -9   9   1          1.48         -8.47         8.47 o                         
  -8   9   1        320.44        345.50        16.19 o                         
  -7   9   1          1.40          5.45         7.24 o                         
  -6   9   1         26.15         32.31         7.14 o                         
  -5   9   1         89.23         87.59         7.75 o                         
  -4   9   1         43.94         36.98         4.94 o                         
  -3   9   1        476.38        491.99        11.81 o                         
  -2   9   1         42.96         37.52         4.44 o                         
  -1   9   1          6.78         -0.25         3.33 o                         
   0   9   1        363.12        352.75        15.76 o                         
   1   9   1         78.23         74.24         6.37 o                         
   2   9   1        330.96        339.21        10.39 o                         
   3   9   1         44.06         47.97         5.29 o                         
   4   9   1        187.81        189.34        12.21 o                         
   5   9   1         10.22          2.85         6.59 o                         
   6   9   1        571.32        616.97        20.06 o                         
   7   9   1          9.88          3.84         7.38 o                         
   8   9   1        146.33        141.15        11.99 o                         
   9   9   1          8.23         20.06        13.96 o                         
  10   9   1         83.37         67.08        14.82 o                         
  11   9   1          0.36        -10.59        12.19 o                         
  12   9   1         13.97         17.17        15.37 o                         
  13   9   1          0.26        -16.36        16.36 o                         
 -12  10   1         22.71         15.03        15.34 o                         
 -11  10   1          1.78          2.39        16.93 o                         
 -10  10   1         35.63         25.57        12.45 o                         
  -9  10   1         49.43         55.25        10.12 o                         
  -8  10   1         17.52         12.23         7.87 o                         
  -7  10   1         36.91         38.99         8.65 o                         
  -6  10   1        428.63        417.95        20.35 o                         
  -5  10   1          9.31          3.94         6.68 o                         
  -4  10   1        712.42        687.37        20.16 o                         
  -3  10   1        310.37        312.44         9.92 o                         
  -2  10   1        641.44        643.72        18.10 o                         
  -1  10   1          7.02         12.43         4.58 o                         
   0  10   1        769.16        803.54        28.59 o                         
   1  10   1        134.13        131.66         7.41 o                         
   2  10   1         12.81         13.71         4.81 o                         
   3  10   1         42.12         47.73         5.84 o                         
   4  10   1        112.54        133.43        10.55 o                         
   5  10   1          8.86         10.29         6.73 o                         
   6  10   1          2.78         -1.74         7.29 o                         
   7  10   1        190.18        214.45        14.03 o                         
   8  10   1         30.18         26.26         9.45 o                         
   9  10   1          3.03         -5.50        12.35 o                         
  10  10   1         49.34         61.35        16.95 o                         
  11  10   1          7.48         19.16        16.29 o                         
  12  10   1          4.26          8.24        17.11 o                         
 -10  11   1         17.71         22.43        20.46 o                         
  -9  11   1         10.15         10.29        17.81 o                         
  -8  11   1          1.87          3.16         8.75 o                         
  -7  11   1         69.76         61.35         9.74 o                         
  -6  11   1         56.07         67.65         9.79 o                         
  -5  11   1         73.58         76.56         9.14 o                         
  -4  11   1          4.49          9.97         6.84 o                         
  -3  11   1         28.70         24.45         6.68 o                         
  -2  11   1        212.23        222.32        18.23 o                         
  -1  11   1         40.99         38.70        11.46 o                         
   0  11   1          7.24         21.98         7.65 o                         
   1  11   1         16.47          9.26         5.24 o                         
   2  11   1         50.89         48.56         6.22 o                         
   3  11   1          0.32          4.69         5.21 o                         
   4  11   1        554.65        550.19        19.36 o                         
   5  11   1         46.74         44.35         9.11 o                         
   6  11   1         18.25         18.81         9.03 o                         
   7  11   1         11.64         11.62         8.83 o                         
   8  11   1         37.15         23.58        11.93 o                         
   9  11   1         36.28         43.58        14.83 o                         
  10  11   1         44.56         40.19        15.88 o                         
 -10  12   1         22.09         10.74        14.83 o                         
  -9  12   1         19.76          7.42        12.78 o                         
  -8  12   1         18.12         25.00        15.20 o                         
  -7  12   1         86.62         74.55        14.99 o                         
  -6  12   1         10.63         17.28        12.51 o                         
  -5  12   1         35.11         55.34        13.98 o                         
  -4  12   1         29.91         40.05        14.57 o                         
  -3  12   1          0.45        -12.16        12.16 o                         
  -2  12   1         67.36         84.35        14.83 o                         
  -1  12   1          0.79          2.62        10.61 o                         
   0  12   1         17.49         10.69         9.72 o                         
   1  12   1        164.49        194.06        12.90 o                         
   2  12   1         32.50         25.65         7.59 o                         
   3  12   1        231.32        233.16        20.33 o                         
   4  12   1         46.97         26.40         8.17 o                         
   5  12   1        218.17        238.08        15.24 o                         
   6  12   1          1.55         -0.52        10.57 o                         
   7  12   1         61.67         42.55        15.00 o                         
   8  12   1          1.91        -13.22        14.10 o                         
  -8  13   1          2.12         -6.75        15.90 o                         
  -7  13   1         26.36         44.92        16.95 o                         
  -6  13   1          3.79         -4.63        14.28 o                         
  -5  13   1         14.09         -4.27        13.34 o                         
  -4  13   1          0.37          2.02        12.74 o                         
  -3  13   1        236.42        217.48        20.83 o                         
  -2  13   1          3.16        -14.02        14.02 o                         
  -1  13   1          1.19          7.55        11.44 o                         
   0  13   1         43.54         24.83        11.56 o                         
   1  13   1         10.43         22.01        12.44 o                         
  -7  14   1          8.21        -16.21        16.21 o                         
  -6  14   1          3.97         15.41        14.64 o                         
  -5  14   1          4.93         16.06        13.89 o                         
  -4  14   1         62.30         81.96        17.42 o                         
  -3  14   1          2.49        -14.63        14.63 o                         
  -2  14   1        112.48         94.83        16.49 o                         
  -1  14   1          5.18          1.35        11.78 o                         
 -16   0   2          2.98        -14.74        16.48 o                         
 -14   0   2        187.74        193.97        20.09 o                         
 -12   0   2        168.69        155.69        16.66 o                         
 -10   0   2        220.81        232.46        17.03 o                         
  -8   0   2       2440.11       2292.60        67.07 o                         
  -6   0   2       5728.46       5539.34       105.90 o                         
  -4   0   2       1527.60       1439.75        31.97 o                         
  -2   0   2      15988.16      16769.95       288.08 o                         
   0   0   2         12.50         20.70         2.98 o                         
   2   0   2          8.75         13.28         4.40 o                         
   4   0   2        462.91        454.87        14.92 o                         
   6   0   2       1804.03       1918.66        44.27 o                         
   8   0   2       1188.10       1169.07        34.30 o                         
  10   0   2        308.30        277.74        18.29 o                         
  12   0   2          2.87          0.33        11.18 o                         
  14   0   2        111.58        120.21        16.96 o                         
 -16   1   2         49.36         28.88        21.88 o                         
 -15   1   2          1.50          2.74         9.38 o                         
 -14   1   2        105.59         94.22        11.28 o                         
 -13   1   2         82.16         86.91        10.80 o                         
 -12   1   2        153.26        136.27        11.04 o                         
 -11   1   2         21.10         29.89        16.79 o                         
 -10   1   2        170.81        144.39         9.93 o                         
  -9   1   2        146.66        153.81         7.88 o                         
  -8   1   2        203.07        235.19         7.70 o                         
  -7   1   2       2559.60       2439.38        38.79 o                         
  -6   1   2       1478.11       1578.53        29.63 o                         
  -5   1   2       1109.89        971.01        18.22 o                         
  -4   1   2        403.74        389.10        10.46 o                         
  -3   1   2        214.72        274.16         7.61 o                         
  -2   1   2        450.44        494.86         9.15 o                         
  -1   1   2        227.38        203.98         4.61 o                         
   0   1   2       2544.88       2929.16        53.44 o                         
   1   1   2       9413.56      10149.69       124.09 o                         
   2   1   2         19.97         27.91         6.00 o                         
   3   1   2        954.59        999.90        19.82 o                         
   4   1   2        470.03        482.80        11.06 o                         
   5   1   2        523.80        551.90        12.91 o                         
   6   1   2       1535.28       1604.05        27.58 o                         
   7   1   2         82.68         76.71         7.02 o                         
   8   1   2        975.87        957.12        21.75 o                         
   9   1   2        245.90        222.63        10.96 o                         
  10   1   2         32.95         33.01         7.14 o                         
  11   1   2        256.01        247.57        13.09 o                         
  12   1   2         30.11         46.22         9.22 o                         
  13   1   2          2.35         -0.18         8.73 o                         
  14   1   2          1.60         16.52         9.92 o                         
 -16   2   2         27.05         15.20        16.89 o                         
 -15   2   2        138.46        153.60        14.14 o                         
 -14   2   2          4.08         -6.98         9.18 o                         
 -13   2   2        117.53        106.65        11.07 o                         
 -12   2   2        144.81        128.61        10.96 o                         
 -11   2   2         15.37         25.46         9.78 o                         
 -10   2   2        609.36        566.08        13.21 o                         
  -9   2   2       1051.29       1048.24        18.27 o                         
  -8   2   2         14.28          9.68         4.13 o                         
  -7   2   2        173.55        165.46         8.51 o                         
  -6   2   2         38.80         13.71         5.07 o                         
  -5   2   2       4363.55       4795.94        69.70 o                         
  -4   2   2       5754.73       5892.74        76.71 o                         
  -3   2   2        307.43        213.30         6.63 o                         
  -2   2   2       1922.66       1953.26        29.38 o                         
  -1   2   2       6137.30       5858.85        72.82 o                         
   0   2   2        595.21        620.57        15.43 o                         
   1   2   2      52449.99      55488.62       944.25 o                         
   2   2   2       1505.40       1636.56        23.11 o                         
   3   2   2       5962.43       6485.33       103.89 o                         
   4   2   2         45.47         63.48         4.62 o                         
   5   2   2       1509.80       1518.85        55.03 o                         
   6   2   2        392.95        374.32        11.30 o                         
   7   2   2       2252.70       2337.08        38.18 o                         
   8   2   2        777.39        818.13        19.81 o                         
   9   2   2        542.24        524.09        28.96 o                         
  10   2   2          1.01         11.71         6.53 o                         
  11   2   2          0.85         -7.67         7.67 o                         
  12   2   2         33.78         35.30         8.98 o                         
  13   2   2          0.01         -4.97         8.58 o                         
  14   2   2         11.74          6.06        12.74 o                         
  15   2   2          3.62         -8.31        13.71 o                         
 -16   3   2          2.97         22.27        16.06 o                         
 -15   3   2          1.41          0.10        14.03 o                         
 -14   3   2         11.16         -5.09         9.54 o                         
 -13   3   2         65.26         57.22         9.85 o                         
 -12   3   2         32.92         36.48         9.44 o                         
 -11   3   2        747.21        747.89        16.48 o                         
 -10   3   2          9.13          2.89         5.97 o                         
  -9   3   2        715.50        695.89        15.83 o                         
  -8   3   2        312.66        309.64        16.69 o                         
  -7   3   2       1874.36       1800.05        31.29 o                         
  -6   3   2         29.36         28.67         5.18 o                         
  -5   3   2       4731.57       4639.31        63.43 o                         
  -4   3   2        623.10        766.99        14.86 o                         
  -3   3   2       4407.02       4431.57        86.58 o                         
  -2   3   2       1186.54       1255.22        19.16 o                         
  -1   3   2         47.95         46.99         6.01 o                         
   0   3   2       1882.75       1643.80        27.00 o                         
   1   3   2        103.09         72.07         4.77 o                         
   2   3   2       2392.36       2441.12        27.43 o                         
   3   3   2          3.60         -4.96         4.96 o                         
   4   3   2        586.24        597.86        10.40 o                         
   5   3   2        649.26        598.42        11.09 o                         
   6   3   2          8.15         22.05         9.94 o                         
   7   3   2        992.01       1010.47        21.39 o                         
   8   3   2        123.57        127.35         8.64 o                         
   9   3   2        465.88        470.54        15.49 o                         
  10   3   2        277.79        277.35        12.95 o                         
  11   3   2        446.93        475.86        17.38 o                         
  12   3   2         13.23         20.75         8.06 o                         
  13   3   2        147.33        136.20        19.31 o                         
  14   3   2          0.43         21.25        13.67 o                         
  15   3   2         10.77         10.04        14.97 o                         
 -16   4   2          5.60         -3.22        14.76 o                         
 -15   4   2          7.47         10.61        13.46 o                         
 -14   4   2         16.03         -0.69         8.82 o                         
 -13   4   2        198.02        185.24        13.69 o                         
 -12   4   2         69.23         72.95         9.02 o                         
 -11   4   2        352.58        352.92        21.70 o                         
 -10   4   2        120.19        128.22         7.61 o                         
  -9   4   2         28.75         14.47         6.75 o                         
  -8   4   2         31.56         33.42         6.58 o                         
  -7   4   2         76.08         62.48         6.71 o                         
  -6   4   2       1241.76       1358.15        24.93 o                         
  -5   4   2         87.66         89.71         6.01 o                         
  -4   4   2       2028.75       2210.13        33.31 o                         
  -3   4   2       8786.84       8992.48       113.95 o                         
  -2   4   2         17.12          8.08         2.96 o                         
  -1   4   2       4820.70       4382.92        57.04 o                         
   0   4   2          3.00          4.55         2.15 o                         
   1   4   2       4928.88       5043.75        67.21 o                         
   2   4   2        722.13        838.65        20.85 o                         
   3   4   2      26075.21      27741.30       277.73 o                         
   4   4   2        443.17        464.95         9.03 o                         
   5   4   2       4356.03       4484.93        50.92 o                         
   6   4   2          2.83          0.89         3.70 o                         
   7   4   2        536.35        535.11        14.74 o                         
   8   4   2        516.77        521.59        24.51 o                         
   9   4   2        339.18        339.49        13.17 o                         
  10   4   2          1.53          4.41         6.86 o                         
  11   4   2        148.12        141.82        11.99 o                         
  12   4   2         20.97         47.31        15.67 o                         
  13   4   2         38.93         51.04        16.06 o                         
  14   4   2         77.60         55.18        15.04 o                         
  15   4   2          0.10        -16.52        16.52 o                         
 -16   5   2         23.97          5.92        17.62 o                         
 -15   5   2          1.59         10.62        16.25 o                         
 -14   5   2          3.33        -10.83        13.46 o                         
 -13   5   2          2.59          6.17        22.57 o                         
 -12   5   2        283.59        283.24        11.29 o                         
 -11   5   2         22.32         23.84         6.40 o                         
 -10   5   2        408.26        402.66        12.25 o                         
  -9   5   2        410.71        384.77        11.61 o                         
  -8   5   2        740.63        705.69        15.04 o                         
  -7   5   2        766.03        735.65        14.86 o                         
  -6   5   2        455.42        446.71        12.92 o                         
  -5   5   2        699.09        627.92        24.41 o                         
  -4   5   2        109.39        120.29         8.17 o                         
  -3   5   2         40.21         27.80         3.76 o                         
  -2   5   2       2712.18       2584.82        36.82 o                         
  -1   5   2          2.04          2.42         2.44 o                         
   0   5   2       1856.57       1759.47        54.37 o                         
   1   5   2          5.76         36.24        17.72 o                         
   2   5   2        109.09         65.30         3.41 o                         
   3   5   2         31.85         27.89         2.82 o                         
   4   5   2       8463.71       8772.41       128.64 o                         
   5   5   2        528.00        485.22        10.26 o                         
   6   5   2        116.36        138.76         6.08 o                         
   7   5   2          6.28         -0.09         9.46 o                         
   8   5   2         44.16         35.17         7.21 o                         
   9   5   2         49.02         51.53         7.47 o                         
  10   5   2        133.16        131.26        16.70 o                         
  11   5   2        145.19        140.78        17.64 o                         
  12   5   2          3.53         -8.47        12.10 o                         
  13   5   2         33.76          5.71        12.35 o                         
  14   5   2         21.46         27.72        16.69 o                         
 -15   6   2         80.33         91.13        21.15 o                         
 -14   6   2         17.08         25.48        14.55 o                         
 -13   6   2          0.00        -14.73        14.89 o                         
 -12   6   2         26.90         11.81         7.67 o                         
 -11   6   2          4.54          6.39         7.61 o                         
 -10   6   2        445.90        475.56        17.72 o                         
  -9   6   2         19.80         26.03         5.83 o                         
  -8   6   2        933.13        998.33        19.91 o                         
  -7   6   2        301.26        309.40         9.92 o                         
  -6   6   2        155.20        155.11         7.21 o                         
  -5   6   2         12.18          7.79         4.68 o                         
  -4   6   2       2253.64       2327.74        36.18 o                         
  -3   6   2        353.89        393.56        10.53 o                         
  -2   6   2       1827.71       1832.19        28.51 o                         
  -1   6   2        933.55        989.50        14.76 o                         
   0   6   2         22.49         37.88         3.18 o                         
   1   6   2       2100.32       2171.54        34.86 o                         
   2   6   2        298.65        266.55        10.01 o                         
   3   6   2         84.65        108.34         5.55 o                         
   4   6   2         41.89         32.02         4.76 o                         
   5   6   2       1186.02       1203.58        25.54 o                         
   6   6   2        715.16        731.41        19.57 o                         
   7   6   2        302.65        314.26        13.35 o                         
   8   6   2        250.89        246.80        18.19 o                         
   9   6   2         61.05         68.27        14.75 o                         
  10   6   2        136.28        114.54        16.66 o                         
  11   6   2         44.00         44.37        12.49 o                         
  12   6   2        120.40        123.92        19.46 o                         
  13   6   2         13.95         -7.56        15.76 o                         
  14   6   2         49.64         30.79        17.76 o                         
 -15   7   2         17.14         18.64        17.94 o                         
 -14   7   2         95.38        107.23        20.12 o                         
 -13   7   2         11.39          2.33        12.81 o                         
 -12   7   2          9.14          1.91        14.08 o                         
 -11   7   2         37.42         42.52        10.01 o                         
 -10   7   2         19.21         22.86         6.16 o                         
  -9   7   2        208.75        200.95        13.50 o                         
  -8   7   2        351.90        351.76        11.42 o                         
  -7   7   2         83.46         93.69         7.66 o                         
  -6   7   2        528.39        471.79        11.90 o                         
  -5   7   2         66.56         67.60         5.56 o                         
  -4   7   2        112.29        105.09         5.86 o                         
  -3   7   2       2124.87       2211.05        35.19 o                         
  -2   7   2        964.65        975.55        18.60 o                         
  -1   7   2          2.55         -0.76         3.06 o                         
   0   7   2       2652.81       2571.17        93.49 o                         
   1   7   2         90.88         97.69         5.64 o                         
   2   7   2       2177.70       2202.77        31.83 o                         
   3   7   2        293.17        285.74        12.30 o                         
   4   7   2         52.82         50.58         4.83 o                         
   5   7   2        400.38        417.78        14.50 o                         
   6   7   2       1055.90        963.05        23.91 o                         
   7   7   2        243.09        274.98        14.26 o                         
   8   7   2        339.13        325.53        22.15 o                         
   9   7   2          0.34         -0.66        10.56 o                         
  10   7   2         21.71         41.22        14.56 o                         
  11   7   2         56.91         63.48        14.92 o                         
  12   7   2          7.02         -5.05        16.01 o                         
  13   7   2          0.92        -11.41        15.66 o                         
  14   7   2          1.57          4.85        16.00 o                         
 -14   8   2         30.94         34.07        17.86 o                         
 -13   8   2          1.15         35.03        17.45 o                         
 -12   8   2         30.42         27.82        11.55 o                         
 -11   8   2          1.07         -4.19         8.44 o                         
 -10   8   2         39.21         25.35         8.55 o                         
  -9   8   2         30.33         30.60         8.23 o                         
  -8   8   2        241.07        236.06         9.94 o                         
  -7   8   2         14.10         11.63         5.05 o                         
  -6   8   2        209.55        216.13         8.70 o                         
  -5   8   2        960.69        956.86        18.10 o                         
  -4   8   2         35.85         42.07         4.95 o                         
  -3   8   2         38.42         35.95         4.43 o                         
  -2   8   2        258.73        250.45         7.90 o                         
  -1   8   2        577.72        574.25        10.84 o                         
   0   8   2        866.78        904.83        19.13 o                         
   1   8   2       1268.95       1284.93        21.05 o                         
   2   8   2          0.14          3.34         4.09 o                         
   3   8   2         21.41         16.66         4.20 o                         
   4   8   2        113.56        111.23         7.10 o                         
   5   8   2         81.60         89.67         8.83 o                         
   6   8   2          6.44          3.60         6.80 o                         
   7   8   2        119.78        152.31        16.18 o                         
   8   8   2         63.73         54.18        12.73 o                         
   9   8   2        131.62        129.56        17.24 o                         
  10   8   2         91.44         93.36        15.90 o                         
  11   8   2         10.72         11.38        13.09 o                         
  12   8   2         14.38          4.94        15.27 o                         
  13   8   2          1.94         -7.55        14.29 o                         
 -13   9   2         51.58         71.23        17.48 o                         
 -12   9   2          5.52         -8.92        10.18 o                         
 -11   9   2         89.41         94.72        11.88 o                         
 -10   9   2          3.07          4.33         8.13 o                         
  -9   9   2        118.40        137.94        18.27 o                         
  -8   9   2          0.18          5.83         7.73 o                         
  -7   9   2        944.39       1030.73        26.77 o                         
  -6   9   2          8.50          6.07         5.03 o                         
  -5   9   2       1278.46       1309.17        28.16 o                         
  -4   9   2        129.83        117.19         9.06 o                         
  -3   9   2          9.37         12.61         4.28 o                         
  -2   9   2         33.90         40.59         4.52 o                         
  -1   9   2       1084.04       1104.54        23.70 o                         
   0   9   2         26.06         16.00         4.60 o                         
   1   9   2        343.22        339.77        17.59 o                         
   2   9   2          0.27         -4.54         4.54 o                         
   3   9   2        734.54        733.42        15.82 o                         
   4   9   2         15.48         16.90         6.51 o                         
   5   9   2        128.04        132.39        10.38 o                         
   6   9   2         40.09         16.48        10.03 o                         
   7   9   2         26.67         33.64        11.96 o                         
   8   9   2          0.94         13.96        12.81 o                         
   9   9   2        222.72        236.76        21.59 o                         
  10   9   2         10.55         19.26        14.34 o                         
  11   9   2         49.32         47.05        16.28 o                         
  12   9   2         15.52        -16.21        16.21 o                         
 -12  10   2          0.26          3.97        16.22 o                         
 -11  10   2          8.75          7.59        13.59 o                         
 -10  10   2          0.02         -0.43         8.93 o                         
  -9  10   2          4.18         12.47         8.24 o                         
  -8  10   2         15.47         21.70         8.50 o                         
  -7  10   2          2.45          6.62         7.35 o                         
  -6  10   2        221.35        234.44        12.98 o                         
  -5  10   2         79.88         84.40         8.99 o                         
  -4  10   2          5.10          6.19         4.61 o                         
  -3  10   2        634.07        628.72        56.33 o                         
  -2  10   2         17.41         18.64         7.94 o                         
  -1  10   2        220.53        203.03        10.45 o                         
   0  10   2         83.19         89.62        10.83 o                         
   1  10   2        223.09        238.07         9.72 o                         
   2  10   2          0.18         -4.08         5.02 o                         
   3  10   2        697.36        705.41        16.42 o                         
   4  10   2         33.51         38.70         7.91 o                         
   5  10   2        353.36        371.34        16.24 o                         
   6  10   2          0.14         21.59        12.40 o                         
   7  10   2        116.33        120.57        16.71 o                         
   8  10   2         10.90         17.46        12.39 o                         
   9  10   2         21.26         16.00        13.55 o                         
  10  10   2         22.05         36.38        14.90 o                         
  11  10   2          3.23        -16.37        16.37 o                         
 -11  11   2         32.12         30.26        14.47 o                         
 -10  11   2          0.50        -11.04        26.41 o                         
  -9  11   2         60.92         66.04        11.29 o                         
  -8  11   2         22.93         26.86         8.71 o                         
  -7  11   2         42.42         26.01         9.73 o                         
  -6  11   2          1.99         -0.52         7.47 o                         
  -5  11   2        127.32        135.30        10.86 o                         
  -4  11   2         25.83         24.80        12.09 o                         
  -3  11   2        274.68        286.52        21.30 o                         
  -2  11   2         39.85         43.58        12.36 o                         
  -1  11   2         27.94         11.08        10.14 o                         
   0  11   2        180.67        175.32        10.46 o                         
   1  11   2         93.77         92.92        11.90 o                         
   2  11   2        225.42        236.77        12.08 o                         
   3  11   2         24.88         28.55         6.83 o                         
   4  11   2         24.59         25.59         9.91 o                         
   5  11   2         47.82         49.25        12.41 o                         
   6  11   2        128.18        146.18        17.12 o                         
   7  11   2         50.38         54.15        14.39 o                         
   8  11   2          1.46          0.36        12.66 o                         
   9  11   2          8.54          9.53        12.23 o                         
  10  11   2         13.56         25.90        15.18 o                         
 -10  12   2         38.57         34.34        16.45 o                         
  -9  12   2         13.30         13.69        13.11 o                         
  -8  12   2         93.84         72.11        17.39 o                         
  -7  12   2          0.41          5.55        11.63 o                         
  -6  12   2         26.92         24.67        12.13 o                         
  -5  12   2         11.60          9.29        11.15 o                         
  -4  12   2        279.67        289.80        23.59 o                         
  -3  12   2         92.89         93.37        16.14 o                         
  -2  12   2        148.98        157.63        17.69 o                         
  -1  12   2         71.70         76.76        14.00 o                         
   0  12   2         18.33          7.93        10.70 o                         
   1  12   2          7.49        -10.80        10.80 o                         
   2  12   2          7.25         13.18         7.01 o                         
   3  12   2         96.70         80.18        13.20 o                         
   4  12   2          2.28        -10.46        10.46 o                         
   5  12   2         55.64         54.34        13.61 o                         
   6  12   2         19.78         14.21        12.16 o                         
   7  12   2          0.17         -9.19        12.87 o                         
   8  12   2         51.77         63.05        17.21 o                         
  -9  13   2          3.20         -6.23        14.78 o                         
  -8  13   2          1.03         -2.97        15.10 o                         
  -7  13   2          7.87         16.71        14.72 o                         
  -6  13   2          1.94         -6.38        14.55 o                         
  -5  13   2          4.48         -4.03        13.07 o                         
  -4  13   2         10.03         -2.57        13.19 o                         
  -3  13   2         14.08         25.08        13.64 o                         
  -2  13   2         95.32        114.81        16.64 o                         
  -1  13   2         60.84         58.87        13.49 o                         
   0  13   2         88.49         81.72        13.85 o                         
   1  13   2         24.50         15.11        11.96 o                         
  -8  14   2         39.21         49.24        16.97 o                         
  -7  14   2          0.35         -0.07        13.94 o                         
  -6  14   2         32.35         37.03        15.38 o                         
  -5  14   2          5.28         -2.84        15.24 o                         
  -4  14   2         11.25         25.60        14.66 o                         
  -3  14   2         56.94         45.95        15.25 o                         
  -2  14   2         40.04         49.65        15.64 o                         
  -1  14   2         26.01         32.69        13.92 o                         
 -15   0   3        130.24        148.52        20.73 o                         
 -13   0   3         57.81         39.48        13.73 o                         
 -11   0   3         24.47         23.82        11.74 o                         
  -9   0   3        313.24        307.75        18.15 o                         
  -7   0   3         66.70         35.67         8.07 o                         
  -5   0   3       3319.99       3224.75        64.84 o                         
  -3   0   3         84.08         61.37         7.09 o                         
  -1   0   3       2248.27       2219.04        41.48 o                         
   1   0   3      22700.79      22950.67       392.64 o                         
   3   0   3        713.00        564.25        16.59 o                         
   5   0   3       1230.90       1307.82        32.69 o                         
   7   0   3       1190.30       1214.18        34.04 o                         
   9   0   3          0.42          9.68         8.88 o                         
  11   0   3         11.34         -1.29        10.78 o                         
  13   0   3         19.91          1.69        11.71 o                         
 -16   1   3         30.07         36.27        11.63 o                         
 -15   1   3        101.59         83.84        12.85 o                         
 -14   1   3         35.05         47.46        17.21 o                         
 -13   1   3        340.82        349.97        16.74 o                         
 -12   1   3         52.74         52.71         9.04 o                         
 -11   1   3        718.77        717.17        20.94 o                         
 -10   1   3         31.74         27.54         4.40 o                         
  -9   1   3        837.68        831.01        53.77 o                         
  -8   1   3        230.23        237.74        16.35 o                         
  -7   1   3       1000.22        938.30        20.09 o                         
  -6   1   3       6828.07       7288.01       116.84 o                         
  -5   1   3       1312.82       1315.94        33.20 o                         
  -4   1   3       1045.06       1007.19        17.91 o                         
  -3   1   3         18.49         -1.24         4.20 o                         
  -2   1   3        538.07        646.18        11.41 o                         
  -1   1   3         20.93         40.51        13.96 o                         
   0   1   3      19227.72      20636.38       248.46 o                         
   1   1   3       3229.77       3720.13        69.27 o                         
   2   1   3       1319.33       1199.36        29.52 o                         
   3   1   3       1362.71       1330.73        21.14 o                         
   4   1   3        903.04        885.14        16.56 o                         
   5   1   3       2420.94       2514.84        37.88 o                         
   6   1   3         74.21         82.50         7.88 o                         
   7   1   3       2238.31       2356.74        38.71 o                         
   8   1   3        334.05        330.03        12.55 o                         
   9   1   3       1024.51       1070.22        24.67 o                         
  10   1   3        179.76        193.65        11.43 o                         
  11   1   3        185.08        211.60        15.94 o                         
  12   1   3         15.52         19.11        12.70 o                         
  13   1   3        121.77        128.07        12.60 o                         
  14   1   3          1.38         15.43        12.86 o                         
 -16   2   3         30.79         10.74        15.87 o                         
 -15   2   3          7.09         30.81        10.62 o                         
 -14   2   3         96.75         99.90        12.33 o                         
 -13   2   3         10.81         11.97         7.72 o                         
 -12   2   3        397.97        417.97        17.36 o                         
 -11   2   3        498.06        504.02        13.01 o                         
 -10   2   3        393.49        399.36        12.41 o                         
  -9   2   3        218.60        212.40        11.22 o                         
  -8   2   3       2031.07       1992.55        48.92 o                         
  -7   2   3          2.38         -7.21         7.21 o                         
  -6   2   3        799.07        668.72        15.46 o                         
  -5   2   3        203.28        242.58         8.56 o                         
  -4   2   3        120.98        101.96         9.04 o                         
  -3   2   3       5204.94       5353.56        69.21 o                         
  -2   2   3         69.29         57.50         3.75 o                         
  -1   2   3       2396.24       2427.07        32.21 o                         
   0   2   3        111.55        131.61         7.19 o                         
   1   2   3       7791.41       9076.77       161.13 o                         
   2   2   3       6386.81       6696.99        84.20 o                         
   3   2   3       6347.89       6534.40        83.71 o                         
   4   2   3       2396.74       2445.76        35.89 o                         
   5   2   3       1295.14       1293.05        22.77 o                         
   6   2   3        702.73        669.77        15.76 o                         
   7   2   3        118.21        104.11        14.94 o                         
   8   2   3       1211.67       1238.08        33.03 o                         
   9   2   3        128.67        133.87        11.64 o                         
  10   2   3        535.93        553.20        18.05 o                         
  11   2   3         38.17         34.26         8.63 o                         
  12   2   3         15.03         21.20         8.49 o                         
  13   2   3          0.74         -0.41        11.79 o                         
  14   2   3          3.18          8.10        14.41 o                         
 -16   3   3         14.56         27.48        15.12 o                         
 -15   3   3         13.08         16.49        12.34 o                         
 -14   3   3         13.28          1.04        11.86 o                         
 -13   3   3          1.86         -8.35         8.35 o                         
 -12   3   3          2.13         12.45         7.59 o                         
 -11   3   3         29.74         29.80         5.70 o                         
 -10   3   3         13.65         12.70         5.05 o                         
  -9   3   3          1.55          3.14         6.84 o                         
  -8   3   3        711.13        701.93        18.26 o                         
  -7   3   3        775.68        727.68        17.33 o                         
  -6   3   3       2550.12       2562.51        39.57 o                         
  -5   3   3        186.98        172.37         7.42 o                         
  -4   3   3      10868.12      11940.37       149.56 o                         
  -3   3   3       1241.76       1299.70        20.81 o                         
  -2   3   3       8006.55       8232.55       103.13 o                         
  -1   3   3        563.87        589.82        19.30 o                         
   0   3   3       1896.51       1730.24        36.88 o                         
   1   3   3         47.75         41.02         7.43 o                         
   2   3   3       9915.14      10344.17       154.45 o                         
   3   3   3          0.55         -1.61         3.45 o                         
   4   3   3       1047.27        953.04        17.17 o                         
   5   3   3        351.07        312.42        10.41 o                         
   6   3   3        233.03        226.18         8.84 o                         
   7   3   3        234.56        225.49        10.03 o                         
   8   3   3        120.57        101.96        10.71 o                         
   9   3   3          2.85         -3.29         5.82 o                         
  10   3   3         15.97         -0.02         9.84 o                         
  11   3   3         36.01         43.23         8.83 o                         
  12   3   3         68.97         78.62        16.51 o                         
  13   3   3          4.19         28.72        13.68 o                         
  14   3   3         23.37          4.78        14.76 o                         
 -16   4   3         12.54        -10.88        17.68 o                         
 -15   4   3          6.87         -6.84        15.78 o                         
 -14   4   3         69.23         78.67        11.39 o                         
 -13   4   3          6.29         11.16         8.85 o                         
 -12   4   3        279.31        256.00        10.83 o                         
 -11   4   3         21.79         17.76         5.77 o                         
 -10   4   3       1681.09       1642.61        33.96 o                         
  -9   4   3        273.32        265.25         9.51 o                         
  -8   4   3       1025.74       1019.32        22.81 o                         
  -7   4   3          0.67         16.57         7.08 o                         
  -6   4   3        300.87        333.91        11.15 o                         
  -5   4   3        420.87        430.98        11.69 o                         
  -4   4   3       1663.69       1485.35        24.55 o                         
  -3   4   3       2743.56       2864.47        40.35 o                         
  -2   4   3         14.89          9.25         4.11 o                         
  -1   4   3       1261.77       1217.02        18.75 o                         
   0   4   3       3913.10       4063.94        78.07 o                         
   1   4   3         38.96         43.91         6.53 o                         
   2   4   3       1272.99       1345.40        33.57 o                         
   3   4   3       7858.36       8101.22       145.95 o                         
   4   4   3       1543.09       1537.99        24.58 o                         
   5   4   3        284.87        266.57         8.67 o                         
   6   4   3       1288.95       1307.02        76.53 o                         
   7   4   3        270.52        280.19        10.62 o                         
   8   4   3        252.29        255.27        12.53 o                         
   9   4   3          5.09         10.80         5.87 o                         
  10   4   3        434.55        415.05        15.65 o                         
  11   4   3          7.69         18.67        12.03 o                         
  12   4   3         91.25         98.42        17.26 o                         
  13   4   3         20.10         21.83        13.36 o                         
  14   4   3         10.63         11.68        14.54 o                         
 -16   5   3         12.69        -15.39        15.39 o                         
 -15   5   3          6.44        -14.01        15.42 o                         
 -14   5   3          2.27         48.71        16.86 o                         
 -13   5   3         72.25         65.26        10.74 o                         
 -12   5   3          5.31          5.10         6.03 o                         
 -11   5   3        702.28        740.68        17.50 o                         
 -10   5   3        130.04        115.98         7.90 o                         
  -9   5   3        718.43        755.10        16.52 o                         
  -8   5   3        194.79        203.43        10.61 o                         
  -7   5   3        303.97        326.58        12.22 o                         
  -6   5   3        334.16        284.86        10.59 o                         
  -5   5   3       1911.32       1886.91        35.04 o                         
  -4   5   3        532.30        516.16        21.60 o                         
  -3   5   3       2708.76       2621.54        38.20 o                         
  -2   5   3       2038.81       2090.91        30.90 o                         
  -1   5   3        247.75        219.67         6.77 o                         
   0   5   3       4159.33       4240.34        82.87 o                         
   1   5   3       1680.99       1670.20        39.31 o                         
   2   5   3       1620.53       1509.16        37.67 o                         
   3   5   3        171.32        175.52        12.00 o                         
   4   5   3        836.79        788.45        26.36 o                         
   5   5   3        612.57        559.75        23.36 o                         
   6   5   3          1.13         -1.57         4.14 o                         
   7   5   3        875.75        920.92        20.06 o                         
   8   5   3          6.67         -0.07         6.04 o                         
   9   5   3        167.11        162.50        16.35 o                         
  10   5   3         15.20          5.89        10.41 o                         
  11   5   3         68.42         80.49        16.00 o                         
  12   5   3         51.09         57.80        14.09 o                         
  13   5   3         69.36         94.96        18.67 o                         
  14   5   3          6.32          2.05        16.00 o                         
 -15   6   3         19.56         24.24        16.45 o                         
 -14   6   3         22.40         -1.54        15.96 o                         
 -13   6   3         38.12         21.68        13.03 o                         
 -12   6   3         39.65         39.65         7.21 o                         
 -11   6   3         15.77         28.69         6.49 o                         
 -10   6   3         15.39         16.03         8.12 o                         
  -9   6   3        135.53        155.50         8.59 o                         
  -8   6   3        479.47        430.74        12.17 o                         
  -7   6   3        239.08        247.07        10.81 o                         
  -6   6   3       2068.48       2086.55        35.36 o                         
  -5   6   3        485.62        509.39        13.77 o                         
  -4   6   3       1376.05       1436.66        25.23 o                         
  -3   6   3       2836.59       2731.12        40.38 o                         
  -2   6   3        781.20        855.23        16.32 o                         
  -1   6   3       4034.41       3846.26       165.88 o                         
   0   6   3        254.51        235.10        12.09 o                         
   1   6   3        989.40        910.88        27.05 o                         
   2   6   3        175.05        188.21        12.58 o                         
   3   6   3       1981.05       1941.85        47.91 o                         
   4   6   3        112.59        134.01        12.55 o                         
   5   6   3       1018.38        979.58        32.51 o                         
   6   6   3         93.65         87.24        12.49 o                         
   7   6   3          0.38         -3.13         9.28 o                         
   8   6   3         40.57         37.00        11.95 o                         
   9   6   3          6.97         29.38        12.73 o                         
  10   6   3          1.73         19.77        13.28 o                         
  11   6   3          4.78        -10.58        12.96 o                         
  12   6   3          6.93          2.52        14.67 o                         
  13   6   3         48.72         38.54        17.65 o                         
  14   6   3          5.52         17.74        18.61 o                         
 -15   7   3        103.66         89.77        20.55 o                         
 -14   7   3          0.17         14.30        14.84 o                         
 -13   7   3         31.34          8.96        14.98 o                         
 -12   7   3          9.76          8.10         8.20 o                         
 -11   7   3         97.10         84.64         8.00 o                         
 -10   7   3         15.88         14.57         6.10 o                         
  -9   7   3        586.80        616.83        15.65 o                         
  -8   7   3         43.86         49.48         6.05 o                         
  -7   7   3        729.28        777.17        16.67 o                         
  -6   7   3        112.40        128.86         8.47 o                         
  -5   7   3        728.07        741.53        17.54 o                         
  -4   7   3        176.43        186.23         8.44 o                         
  -3   7   3        189.60        201.41        10.71 o                         
  -2   7   3        464.03        405.14        10.90 o                         
  -1   7   3          4.33          0.87         3.32 o                         
   0   7   3          0.96         -1.38         6.71 o                         
   1   7   3         30.85         42.46         7.97 o                         
   2   7   3          3.85         11.33         7.48 o                         
   3   7   3        656.46        616.18        15.47 o                         
   4   7   3          4.56         -1.26         8.05 o                         
   5   7   3       1669.27       1736.69        48.62 o                         
   6   7   3         15.61          6.83         9.09 o                         
   7   7   3        808.95        835.19        33.27 o                         
   8   7   3         51.04         28.60        11.48 o                         
   9   7   3        242.64        276.81        21.79 o                         
  10   7   3         33.46         42.31        14.90 o                         
  11   7   3        104.58        117.92        19.41 o                         
  12   7   3          3.75          4.09        14.90 o                         
  13   7   3         15.91         -6.16        13.32 o                         
 -14   8   3         19.89         33.57        17.87 o                         
 -13   8   3         29.74         41.06        15.90 o                         
 -12   8   3         15.49         36.14         9.63 o                         
 -11   8   3          4.74         -1.49         7.86 o                         
 -10   8   3         20.08         24.04         8.75 o                         
  -9   8   3         50.47         47.93         6.66 o                         
  -8   8   3        194.65        223.79        14.01 o                         
  -7   8   3        207.10        211.48         9.05 o                         
  -6   8   3        109.59        117.19         7.14 o                         
  -5   8   3        171.96        162.82         7.54 o                         
  -4   8   3         14.61         13.53         5.08 o                         
  -3   8   3         59.63         54.35         5.48 o                         
  -2   8   3          2.99          3.93         4.06 o                         
  -1   8   3        104.89        110.50        10.37 o                         
   0   8   3         67.95         65.93         9.01 o                         
   1   8   3       1652.59       1630.29        30.20 o                         
   2   8   3        330.95        336.21        12.10 o                         
   3   8   3        208.10        197.19         9.36 o                         
   4   8   3        316.26        351.47        20.06 o                         
   5   8   3         77.87         94.03        13.21 o                         
   6   8   3        162.84        182.28        17.09 o                         
   7   8   3        636.49        610.39        29.34 o                         
   8   8   3        247.12        231.60        19.95 o                         
   9   8   3          0.60         -4.24        11.36 o                         
  10   8   3         69.73         64.45        15.88 o                         
  11   8   3          2.43         -3.03        14.21 o                         
  12   8   3          4.15        -13.59        13.59 o                         
  13   8   3          5.62         19.26        17.00 o                         
 -13   9   3         14.40         12.01        13.33 o                         
 -12   9   3          3.13          7.18         9.45 o                         
 -11   9   3          2.38         12.14         8.64 o                         
 -10   9   3         17.84          5.59        11.09 o                         
  -9   9   3          3.71          0.16        20.02 o                         
  -8   9   3         20.42         17.93         6.71 o                         
  -7   9   3          0.09          4.43         5.21 o                         
  -6   9   3        685.44        729.35        16.47 o                         
  -5   9   3          1.97         -0.20         4.66 o                         
  -4   9   3        481.63        475.92        12.13 o                         
  -3   9   3        184.88        174.00         7.85 o                         
  -2   9   3        223.22        215.84        10.47 o                         
  -1   9   3          1.80         -3.44         5.41 o                         
   0   9   3       1585.92       1536.28        30.21 o                         
   1   9   3         54.31         45.86         6.72 o                         
   2   9   3        437.46        467.19        15.06 o                         
   3   9   3        172.77        178.34         9.61 o                         
   4   9   3          7.52          6.34         8.34 o                         
   5   9   3         98.34        108.15        13.96 o                         
   6   9   3          0.53          0.28         9.76 o                         
   7   9   3        160.33        119.06        15.74 o                         
   8   9   3        170.21        160.67        17.77 o                         
   9   9   3         17.85         29.61        12.81 o                         
  10   9   3         82.30         94.01        18.40 o                         
  11   9   3          8.95         12.57        14.90 o                         
  12   9   3         21.08         26.85        15.22 o                         
 -12  10   3         67.50         84.65        13.28 o                         
 -11  10   3         44.22         37.95        10.44 o                         
 -10  10   3         21.40         33.63        11.19 o                         
  -9  10   3         20.80         15.64         8.38 o                         
  -8  10   3         83.97         79.28         9.85 o                         
  -7  10   3         37.54         33.77         9.22 o                         
  -6  10   3        310.03        311.73        13.17 o                         
  -5  10   3        219.20        227.82        11.89 o                         
  -4  10   3         32.55         33.98        12.11 o                         
  -3  10   3        135.17        138.28        13.24 o                         
  -2  10   3          5.29          4.28         5.68 o                         
  -1  10   3         25.57         37.08         6.74 o                         
   0  10   3          6.45         11.49         6.14 o                         
   1  10   3       1158.68       1212.68        30.70 o                         
   2  10   3        101.17        118.91         8.94 o                         
   3  10   3          2.93          6.60         5.80 o                         
   4  10   3        211.23        242.39        18.20 o                         
   5  10   3         30.45         22.27        10.29 o                         
   6  10   3         55.58         69.05        14.79 o                         
   7  10   3         12.36         43.45        14.13 o                         
   8  10   3        111.69        125.76        18.37 o                         
   9  10   3         35.26         -2.03        14.61 o                         
  10  10   3         38.65         49.83        15.50 o                         
  11  10   3         29.81         38.68        16.07 o                         
 -11  11   3         12.41         27.83        14.92 o                         
 -10  11   3         21.47         15.44        14.56 o                         
  -9  11   3         41.34         34.21         9.72 o                         
  -8  11   3         74.96         75.08        10.75 o                         
  -7  11   3        118.17        118.31        11.07 o                         
  -6  11   3          0.72          2.19        10.63 o                         
  -5  11   3         40.65         49.56        12.34 o                         
  -4  11   3        246.45        257.83        18.51 o                         
  -3  11   3         11.70         21.76         9.75 o                         
  -2  11   3        392.25        380.92        14.98 o                         
  -1  11   3          1.28          4.40         8.72 o                         
   0  11   3          5.29          5.87         9.41 o                         
   1  11   3          1.48          2.93         6.31 o                         
   2  11   3        121.29        115.92         9.66 o                         
   3  11   3         19.70         20.82         9.31 o                         
   4  11   3        128.89        121.40        15.53 o                         
   5  11   3          3.39         12.36        11.77 o                         
   6  11   3         12.67         16.74        12.50 o                         
   7  11   3         17.90          8.11        12.18 o                         
   8  11   3         27.03         36.36        14.05 o                         
   9  11   3          4.67        -14.40        14.40 o                         
  10  11   3          9.80          5.11        14.64 o                         
 -10  12   3          7.90         15.90        15.82 o                         
  -9  12   3         35.81         18.46        13.81 o                         
  -8  12   3          0.07          3.83        13.14 o                         
  -7  12   3         24.26         26.22        12.92 o                         
  -6  12   3          3.56         15.84        13.15 o                         
  -5  12   3        118.68        104.82        16.48 o                         
  -4  12   3         15.67        -12.05        13.86 o                         
  -3  12   3        398.44        478.21        27.96 o                         
  -2  12   3         50.82         56.97        13.46 o                         
  -1  12   3        649.02        697.18        31.93 o                         
   0  12   3          0.56         14.60        10.90 o                         
   1  12   3        117.94        113.88        10.28 o                         
   2  12   3         15.36         25.96        10.52 o                         
   3  12   3        185.85        208.50        18.94 o                         
   4  12   3          2.77          2.92        10.09 o                         
   5  12   3        112.64        119.05        15.86 o                         
   6  12   3         10.39          6.41        12.45 o                         
   7  12   3          6.63          9.14        12.47 o                         
   8  12   3          1.51          3.10        14.13 o                         
  -9  13   3         59.70         49.76        18.67 o                         
  -8  13   3          2.83         21.15        14.02 o                         
  -7  13   3          9.36         31.44        15.97 o                         
  -6  13   3          2.32         -9.18        14.21 o                         
  -5  13   3         42.85         50.96        14.42 o                         
  -4  13   3          2.63         -4.20        13.35 o                         
  -3  13   3         39.39         43.86        14.92 o                         
  -2  13   3         15.71         27.45        14.57 o                         
  -1  13   3         12.74         20.09        13.20 o                         
   0  13   3          0.45          8.26        11.67 o                         
  -8  14   3          0.97         15.85        18.25 o                         
  -7  14   3         38.21         27.12        17.31 o                         
  -6  14   3         12.90         31.85        16.73 o                         
  -5  14   3          6.12         10.09        13.17 o                         
  -4  14   3          9.12          3.94        15.06 o                         
  -3  14   3         45.54          7.67        14.01 o                         
  -2  14   3          0.25         -0.92        12.82 o                         
  -1  14   3        132.32        147.85        19.20 o                         
 -16   0   4         74.47         52.53        17.73 o                         
 -14   0   4        429.62        469.23        28.50 o                         
 -12   0   4        307.14        287.00        20.05 o                         
 -10   0   4        499.36        478.07        22.98 o                         
  -8   0   4       1996.98       1940.74        48.27 o                         
  -6   0   4       4941.07       5220.36       101.11 o                         
  -4   0   4       4829.88       5614.08       104.18 o                         
  -2   0   4        208.97        220.62         9.00 o                         
   0   0   4       1913.08       1727.69        34.11 o                         
   2   0   4      10492.05       9993.78       176.04 o                         
   4   0   4       9607.43      10248.80       184.19 o                         
   6   0   4       2139.23       2226.11        51.10 o                         
   8   0   4       2733.43       2847.39        66.16 o                         
  10   0   4        274.93        274.18        18.27 o                         
  12   0   4         23.73          2.06        11.16 o                         
 -17   1   4          4.41        -13.85        17.26 o                         
 -16   1   4          0.47        -11.27        11.27 o                         
 -15   1   4         42.37         50.21        23.62 o                         
 -14   1   4          2.64         13.67         9.32 o                         
 -13   1   4        232.49        233.48        14.51 o                         
 -12   1   4        110.33        110.67        12.33 o                         
 -11   1   4        111.80        102.58         9.49 o                         
 -10   1   4        669.66        644.42        18.97 o                         
  -9   1   4        551.87        533.08        16.48 o                         
  -8   1   4       1218.63       1185.82        24.66 o                         
  -7   1   4       1301.89       1199.53        23.62 o                         
  -6   1   4       3350.78       3194.88        47.01 o                         
  -5   1   4        391.44        398.61        10.98 o                         
  -4   1   4       8454.17       8729.54       110.94 o                         
  -3   1   4        494.94        515.85        10.91 o                         
  -2   1   4       4301.35       4347.91        56.27 o                         
  -1   1   4        143.93        149.01         7.46 o                         
   0   1   4        736.45        675.06        32.30 o                         
   1   1   4       2875.09       2991.89        39.84 o                         
   2   1   4        395.35        377.93         9.85 o                         
   3   1   4       2794.08       2824.90        39.77 o                         
   4   1   4         11.20         17.26         3.87 o                         
   5   1   4         61.92         65.19         9.93 o                         
   6   1   4        198.53        204.80         8.82 o                         
   7   1   4        911.15        896.91        25.06 o                         
   8   1   4         79.90         90.01         7.85 o                         
   9   1   4         65.49         62.13         7.83 o                         
  10   1   4         83.84         87.61        12.53 o                         
  11   1   4          0.14         -7.21         8.44 o                         
  12   1   4        117.37        120.33        21.75 o                         
  13   1   4          0.20         10.89        11.96 o                         
 -17   2   4          0.05         -3.34        17.07 o                         
 -16   2   4         12.36          4.47        28.48 o                         
 -15   2   4          2.69        -10.06        10.06 o                         
 -14   2   4          6.03         17.17        10.02 o                         
 -13   2   4         10.11         11.72         7.77 o                         
 -12   2   4        272.27        252.01        20.80 o                         
 -11   2   4        684.78        720.99        16.03 o                         
 -10   2   4        631.62        606.38        18.54 o                         
  -9   2   4        254.73        272.50        12.49 o                         
  -8   2   4        130.26        117.37         9.40 o                         
  -7   2   4       1890.53       1970.15        33.47 o                         
  -6   2   4          0.93          5.65         8.31 o                         
  -5   2   4       3029.50       2849.78        41.74 o                         
  -4   2   4       4483.23       4864.62        64.77 o                         
  -3   2   4       1325.51       1254.37        44.65 o                         
  -2   2   4        135.79         99.90         6.66 o                         
  -1   2   4        371.60        305.05        12.89 o                         
   0   2   4       2238.41       1924.87        26.45 o                         
   1   2   4       3770.64       3892.47        62.33 o                         
   2   2   4       1788.99       1786.15        25.89 o                         
   3   2   4        245.72        255.56         7.36 o                         
   4   2   4       3449.78       3646.39        50.82 o                         
   5   2   4         11.51         10.05         4.07 o                         
   6   2   4       2507.96       2622.64        41.12 o                         
   7   2   4         42.30         50.91         6.27 o                         
   8   2   4         78.07         79.78        15.06 o                         
   9   2   4        480.81        502.42        16.36 o                         
  10   2   4        102.95         97.63         9.31 o                         
  11   2   4        266.76        251.78        13.54 o                         
  12   2   4         83.41         69.72        10.05 o                         
  13   2   4          3.39         -6.68        13.52 o                         
  14   2   4          3.53          0.78        12.88 o                         
 -17   3   4         45.32         40.15        19.14 o                         
 -16   3   4          7.07        -15.26        15.26 o                         
 -15   3   4         80.41         94.85        22.26 o                         
 -14   3   4          8.45         14.44        10.51 o                         
 -13   3   4         70.40         61.76         9.77 o                         
 -12   3   4         51.84         63.14         7.55 o                         
 -11   3   4       1088.98       1073.42        20.75 o                         
 -10   3   4         19.85         20.91         8.01 o                         
  -9   3   4       1015.82       1018.08        23.78 o                         
  -8   3   4        211.22        189.52        20.58 o                         
  -7   3   4          1.14         14.82         5.97 o                         
  -6   3   4         66.88         45.81        10.96 o                         
  -5   3   4         17.80         -3.72         8.90 o                         
  -4   3   4        121.34        110.39         6.03 o                         
  -3   3   4          2.85          1.60         3.76 o                         
  -2   3   4        327.67        341.97         8.25 o                         
  -1   3   4       2629.66       2603.00        42.23 o                         
   0   3   4       3170.07       3135.87        62.30 o                         
   1   3   4       4116.19       4192.44        81.20 o                         
   2   3   4        305.31        307.41         6.41 o                         
   3   3   4       2680.35       2609.23        42.67 o                         
   4   3   4        672.66        673.98        17.80 o                         
   5   3   4       2634.80       2648.72        46.41 o                         
   6   3   4         17.95          9.80         5.83 o                         
   7   3   4        157.79        164.99         8.49 o                         
   8   3   4          3.10          5.82         9.23 o                         
   9   3   4        343.27        334.87        13.48 o                         
  10   3   4         41.55         47.28         8.07 o                         
  11   3   4        125.67        110.02        16.59 o                         
  12   3   4          2.01         -2.67        11.56 o                         
  13   3   4          2.53          6.66        13.05 o                         
  14   3   4         19.21         10.78        15.03 o                         
 -16   4   4          0.22         37.36        16.69 o                         
 -15   4   4         10.49          8.28        10.47 o                         
 -14   4   4         28.04         48.82        10.91 o                         
 -13   4   4        140.42        111.45        14.10 o                         
 -12   4   4         90.02         99.43         7.99 o                         
 -11   4   4        154.86        130.17         8.11 o                         
 -10   4   4         72.64         77.00         9.01 o                         
  -9   4   4        984.61       1034.94        24.14 o                         
  -8   4   4         55.85         56.91         7.87 o                         
  -7   4   4       1170.33       1221.00        24.64 o                         
  -6   4   4        197.91        189.43         8.90 o                         
  -5   4   4        992.51       1010.31        19.78 o                         
  -4   4   4       2065.60       2319.73        35.02 o                         
  -3   4   4       3598.26       3276.16        45.67 o                         
  -2   4   4         66.21         72.40         4.36 o                         
  -1   4   4       3075.82       2836.87        70.16 o                         
   0   4   4        245.80        219.49        11.17 o                         
   1   4   4         10.73         24.87         6.66 o                         
   2   4   4        592.27        566.63        19.69 o                         
   3   4   4         61.09         43.15         7.55 o                         
   4   4   4        360.03        315.57         8.35 o                         
   5   4   4        540.86        495.57        18.40 o                         
   6   4   4         13.42         20.07         4.60 o                         
   7   4   4       1140.47       1141.67        38.43 o                         
   8   4   4         53.99         54.48         6.77 o                         
   9   4   4        288.83        265.43        11.94 o                         
  10   4   4         27.87         27.98        12.79 o                         
  11   4   4         38.19         49.18        14.16 o                         
  12   4   4         35.14         61.11        14.77 o                         
  13   4   4         58.53         57.32        15.52 o                         
  14   4   4          3.78         -1.50        15.98 o                         
 -16   5   4          6.16          0.08        16.92 o                         
 -15   5   4         43.18         34.79        17.11 o                         
 -14   5   4         24.88         10.38         9.89 o                         
 -13   5   4        103.87         97.94        11.20 o                         
 -12   5   4          1.34         -6.29         6.29 o                         
 -11   5   4        113.81        111.78         8.55 o                         
 -10   5   4        581.27        555.43        14.68 o                         
  -9   5   4        208.93        171.10        10.83 o                         
  -8   5   4        719.00        741.22        19.37 o                         
  -7   5   4        364.42        380.70        12.85 o                         
  -6   5   4        732.21        716.82        22.72 o                         
  -5   5   4         48.39         54.55         5.94 o                         
  -4   5   4       4546.57       4493.86        62.01 o                         
  -3   5   4        866.61        887.41        16.88 o                         
  -2   5   4      12362.17      12497.66       155.79 o                         
  -1   5   4        445.61        459.53        16.37 o                         
   0   5   4        132.38        152.21        10.24 o                         
   1   5   4        420.48        385.44        15.99 o                         
   2   5   4        251.59        250.84        13.72 o                         
   3   5   4        284.60        267.07        15.10 o                         
   4   5   4       1124.70       1188.83        34.76 o                         
   5   5   4         35.67         38.36         9.83 o                         
   6   5   4        740.71        822.51        30.66 o                         
   7   5   4        260.16        281.62        18.82 o                         
   8   5   4        544.44        616.58        28.85 o                         
   9   5   4        214.19        228.27        18.88 o                         
  10   5   4         37.45         34.02        13.16 o                         
  11   5   4         19.45         31.86        14.68 o                         
  12   5   4         29.85         42.61        15.84 o                         
  13   5   4         13.59         -7.81        14.04 o                         
  14   5   4         48.54         40.36        18.56 o                         
 -16   6   4         66.77         67.01        20.94 o                         
 -15   6   4         24.00          8.44        15.29 o                         
 -14   6   4         59.03         29.47        13.36 o                         
 -13   6   4         81.52         68.48         8.46 o                         
 -12   6   4        170.10        186.36        10.19 o                         
 -11   6   4         49.88         54.15         7.17 o                         
 -10   6   4        385.92        378.52        12.49 o                         
  -9   6   4         16.96         15.35         7.40 o                         
  -8   6   4         40.20         50.04         7.00 o                         
  -7   6   4        114.99        120.16         8.73 o                         
  -6   6   4         13.79         14.87         7.00 o                         
  -5   6   4        152.91        138.12        11.80 o                         
  -4   6   4          0.37         -1.78         7.18 o                         
  -3   6   4        483.09        491.21        12.12 o                         
  -2   6   4       1648.90       1612.83        39.75 o                         
  -1   6   4         87.08         87.38         8.72 o                         
   0   6   4       1476.28       1397.52        36.15 o                         
   1   6   4       1138.48       1119.19        31.52 o                         
   2   6   4       1284.07       1245.07        35.12 o                         
   3   6   4         67.00         78.53        10.56 o                         
   4   6   4       2175.78       2142.83        53.92 o                         
   5   6   4       2274.99       2214.15        56.63 o                         
   6   6   4       1136.31       1165.60        38.05 o                         
   7   6   4        120.73        108.40        14.16 o                         
   8   6   4        271.26        262.15        20.38 o                         
   9   6   4          0.50         -0.05        10.29 o                         
  10   6   4        150.14        162.79        18.53 o                         
  11   6   4         70.70         43.11        14.19 o                         
  12   6   4         34.31         56.54        17.45 o                         
  13   6   4          0.05        -13.77        16.68 o                         
 -15   7   4          6.55         -2.68        14.30 o                         
 -14   7   4         11.72         23.98        17.12 o                         
 -13   7   4         29.98         25.64         9.61 o                         
 -12   7   4         56.73         61.76         7.97 o                         
 -11   7   4         96.06         91.93        11.65 o                         
 -10   7   4         80.19         76.39         7.39 o                         
  -9   7   4         44.01         52.75         6.97 o                         
  -8   7   4       1074.82       1132.58        25.69 o                         
  -7   7   4        270.98        222.74        10.72 o                         
  -6   7   4       1821.69       1891.24        33.83 o                         
  -5   7   4        263.20        299.76        13.42 o                         
  -4   7   4       2210.12       2250.56        29.71 o                         
  -3   7   4        169.20        146.57         7.24 o                         
  -2   7   4        367.97        314.94         9.73 o                         
  -1   7   4        339.74        335.07        16.01 o                         
   0   7   4       2413.18       2352.91        54.83 o                         
   1   7   4        118.54        124.03        11.38 o                         
   2   7   4        271.05        272.94        15.82 o                         
   3   7   4        136.89        142.20        12.56 o                         
   4   7   4        310.00        324.10        18.95 o                         
   5   7   4        557.67        526.55        24.28 o                         
   6   7   4         26.65         47.04        12.36 o                         
   7   7   4          0.85          0.27        10.40 o                         
   8   7   4         37.69         52.71        13.14 o                         
   9   7   4          2.92         12.29        13.16 o                         
  10   7   4         48.00         72.87        16.30 o                         
  11   7   4          0.02         37.03        15.83 o                         
  12   7   4         84.95        123.24        19.18 o                         
  13   7   4          8.13         53.97        17.49 o                         
 -14   8   4         64.37         82.60        18.37 o                         
 -13   8   4         11.01         16.03        12.87 o                         
 -12   8   4         40.59         29.52        17.84 o                         
 -11   8   4          3.83         -2.71         8.14 o                         
 -10   8   4          2.72         -5.55         6.35 o                         
  -9   8   4         58.54         53.08         6.84 o                         
  -8   8   4         40.70         51.79         6.38 o                         
  -7   8   4        253.72        267.54        10.13 o                         
  -6   8   4         67.03         58.42         6.80 o                         
  -5   8   4        261.87        273.39        10.97 o                         
  -4   8   4         14.58         20.58         4.23 o                         
  -3   8   4        327.25        336.97        19.88 o                         
  -2   8   4         20.92         11.80         6.90 o                         
  -1   8   4        506.10        502.99        20.69 o                         
   0   8   4        333.63        315.18        16.86 o                         
   1   8   4        452.12        422.89        20.08 o                         
   2   8   4        380.79        376.63        19.09 o                         
   3   8   4        217.09        200.67         9.81 o                         
   4   8   4        312.56        327.87        19.47 o                         
   5   8   4         81.55         71.31        12.30 o                         
   6   8   4        561.43        512.89        26.30 o                         
   7   8   4         81.33         57.87        13.92 o                         
   8   8   4        155.99        162.55        18.34 o                         
   9   8   4          6.67         -9.03        13.66 o                         
  10   8   4         29.87         43.17        15.25 o                         
  11   8   4         49.98         53.36        17.44 o                         
  12   8   4          1.36         16.35        16.63 o                         
 -13   9   4        151.19        154.05        20.64 o                         
 -12   9   4          6.79          9.04         9.14 o                         
 -11   9   4          5.56          9.91         9.16 o                         
 -10   9   4         19.48         21.36         8.72 o                         
  -9   9   4         61.51         78.31        15.64 o                         
  -8   9   4          4.38         -3.59         5.58 o                         
  -7   9   4        440.47        466.66        18.87 o                         
  -6   9   4         86.35         77.99         6.95 o                         
  -5   9   4        178.68        173.61         8.34 o                         
  -4   9   4         71.96         68.35         5.51 o                         
  -3   9   4         64.38         61.11         9.08 o                         
  -2   9   4         77.34         86.57        10.25 o                         
  -1   9   4          4.01         10.44         7.32 o                         
   0   9   4          3.60          8.12         8.18 o                         
   1   9   4        765.91        830.27        21.05 o                         
   2   9   4        104.94         97.72         8.09 o                         
   3   9   4        609.45        623.37        17.73 o                         
   4   9   4         14.06         17.67         9.25 o                         
   5   9   4         24.19         44.09        12.64 o                         
   6   9   4          6.98          9.22        10.79 o                         
   7   9   4        457.50        478.75        27.88 o                         
   8   9   4          7.90         -0.51        12.60 o                         
   9   9   4         47.11         57.24        16.54 o                         
  10   9   4          3.93         14.56        13.72 o                         
  11   9   4          0.36        -13.43        13.43 o                         
  12   9   4          3.39         -4.53        16.57 o                         
 -12  10   4          2.51         -4.93        12.54 o                         
 -11  10   4         16.13         21.74        10.10 o                         
 -10  10   4          8.34         20.97         9.63 o                         
  -9  10   4          5.60         -2.07         8.18 o                         
  -8  10   4        105.58        111.61        10.92 o                         
  -7  10   4        125.41        113.08         8.19 o                         
  -6  10   4         16.17         14.64         5.57 o                         
  -5  10   4        472.32        464.99        13.09 o                         
  -4  10   4        482.38        470.73        16.23 o                         
  -3  10   4        110.39        118.86         9.56 o                         
  -2  10   4          7.06          7.42         6.09 o                         
  -1  10   4        377.45        405.78        14.89 o                         
   0  10   4         37.33         42.10         7.49 o                         
   1  10   4        401.30        416.20        15.30 o                         
   2  10   4        174.75        181.47        10.89 o                         
   3  10   4         40.83         12.75         9.29 o                         
   4  10   4         10.99         11.06        10.03 o                         
   5  10   4         12.96         27.98        12.44 o                         
   6  10   4         14.59         17.79        12.71 o                         
   7  10   4          0.44        -13.88        13.88 o                         
   8  10   4          3.93         -9.35        14.58 o                         
   9  10   4         12.35         38.33        16.91 o                         
  10  10   4          0.02         -9.94        14.80 o                         
  11  10   4         19.49         16.09        15.86 o                         
 -11  11   4         86.00        108.92        20.10 o                         
 -10  11   4         46.70         41.25        15.39 o                         
  -9  11   4          1.12          4.71        14.26 o                         
  -8  11   4         14.13         17.31        13.56 o                         
  -7  11   4          2.52          4.13        11.78 o                         
  -6  11   4        287.92        298.48        22.71 o                         
  -5  11   4         29.71         30.13         7.70 o                         
  -4  11   4        225.37        262.16        13.48 o                         
  -3  11   4         35.55         37.97         7.65 o                         
  -2  11   4          8.68          6.98         6.48 o                         
  -1  11   4         58.39         74.43         9.55 o                         
   0  11   4        300.31        309.25        13.96 o                         
   1  11   4         16.73         17.54         6.87 o                         
   2  11   4         46.29         44.41         9.39 o                         
   3  11   4         84.87         89.47        14.03 o                         
   4  11   4          0.23        -11.65        11.65 o                         
   5  11   4        123.52        149.96        17.29 o                         
   6  11   4          0.06          8.47        12.03 o                         
   7  11   4          3.41          3.96        11.73 o                         
   8  11   4         12.86          9.15        13.79 o                         
   9  11   4         41.79          3.11        13.40 o                         
 -11  12   4          0.63         14.56        16.52 o                         
 -10  12   4         40.98         28.57        15.35 o                         
  -9  12   4         13.86         12.32        13.07 o                         
  -8  12   4          1.46         -6.66        14.02 o                         
  -7  12   4         12.13         16.85        13.27 o                         
  -6  12   4          1.41          8.73        12.20 o                         
  -5  12   4          1.68        -11.94        11.94 o                         
  -4  12   4         20.34         12.39        13.29 o                         
  -3  12   4         18.24         32.61        13.50 o                         
  -2  12   4        357.31        337.99        23.56 o                         
  -1  12   4          7.38          0.20        10.28 o                         
   0  12   4        205.65        215.21        12.93 o                         
   1  12   4          9.30          5.02         7.08 o                         
   2  12   4        124.70        152.06        16.69 o                         
   3  12   4         45.75         40.39        12.98 o                         
   4  12   4         87.77         84.32        15.29 o                         
   5  12   4          1.33         24.41        13.01 o                         
   6  12   4         92.70         73.63        16.45 o                         
   7  12   4          0.40          9.28        14.80 o                         
  -9  13   4         10.27          5.36        16.73 o                         
  -8  13   4        140.42        114.00        19.44 o                         
  -7  13   4          2.27         -6.96        14.06 o                         
  -6  13   4         32.77         30.69        13.19 o                         
  -5  13   4          3.46         15.22        14.05 o                         
  -4  13   4         70.37         91.40        16.23 o                         
  -3  13   4          0.18         18.10        13.14 o                         
  -2  13   4        291.03        314.19        23.78 o                         
  -1  13   4         21.85         22.74        13.25 o                         
   0  13   4         15.82         -1.80        11.04 o                         
  -8  14   4          0.98         -4.62        14.42 o                         
  -7  14   4         11.67          1.10        14.58 o                         
  -6  14   4          1.26        -12.28        14.56 o                         
  -5  14   4          0.28         14.62        16.03 o                         
  -4  14   4          1.93         -1.59        13.75 o                         
  -3  14   4         77.25         62.22        15.90 o                         
  -2  14   4         31.52         13.91        14.76 o                         
 -17   0   5          5.27         -5.56        17.14 o                         
 -15   0   5          4.83         -2.55        14.00 o                         
 -13   0   5         69.16         77.70        13.99 o                         
 -11   0   5        314.37        300.51        19.92 o                         
  -9   0   5       1805.01       1765.35        47.38 o                         
  -7   0   5       7029.11       7010.03       133.79 o                         
  -5   0   5       6984.26       6920.17       128.55 o                         
  -3   0   5       1785.60       1899.43        40.24 o                         
  -1   0   5       2486.71       2609.52        50.13 o                         
   1   0   5         35.46         48.49         5.89 o                         
   3   0   5       2419.62       2446.22        50.65 o                         
   5   0   5       4375.31       4449.35        88.31 o                         
   7   0   5        264.93        254.37        15.36 o                         
   9   0   5        158.11        159.48        14.62 o                         
  11   0   5        475.85        466.81        25.63 o                         
 -17   1   5         18.95          9.40        17.68 o                         
 -16   1   5         13.39          6.59        35.48 o                         
 -15   1   5         98.51         94.74        12.40 o                         
 -14   1   5          0.63          1.47         9.85 o                         
 -13   1   5        111.32        117.79        11.81 o                         
 -12   1   5        310.61        300.28        15.14 o                         
 -11   1   5         17.58          2.64        12.36 o                         
 -10   1   5        408.79        412.14        15.42 o                         
  -9   1   5        425.08        419.88        18.19 o                         
  -8   1   5        828.45        841.92        20.05 o                         
  -7   1   5         16.15          9.85         5.72 o                         
  -6   1   5       2666.86       2581.31        39.78 o                         
  -5   1   5       5401.81       5487.21        73.80 o                         
  -4   1   5        439.61        382.18        20.46 o                         
  -3   1   5       3979.14       4094.50        84.35 o                         
  -2   1   5        688.20        786.56        27.85 o                         
  -1   1   5       1895.80       1920.28        22.07 o                         
   0   1   5       6276.96       6521.26        82.65 o                         
   1   1   5       3283.39       3242.92        43.47 o                         
   2   1   5        315.63        341.63         8.60 o                         
   3   1   5       6309.13       6479.82        84.09 o                         
   4   1   5       2122.47       2207.45        33.99 o                         
   5   1   5       1280.85       1279.29        32.24 o                         
   6   1   5         40.28         40.08         6.56 o                         
   7   1   5        677.40        721.07        18.02 o                         
   8   1   5         29.56         39.31         6.42 o                         
   9   1   5         60.56         61.08         7.71 o                         
  10   1   5        390.64        385.16        15.55 o                         
  11   1   5         16.76         16.25         7.78 o                         
  12   1   5         15.72         -4.82         8.16 o                         
  13   1   5          9.45         -6.02        13.20 o                         
 -17   2   5          0.49         -7.61        16.41 o                         
 -16   2   5         12.86         -9.72        14.49 o                         
 -15   2   5          6.47         21.14         9.75 o                         
 -14   2   5        240.36        239.19        15.41 o                         
 -13   2   5          2.74         -1.31         8.70 o                         
 -12   2   5          1.14          4.13         8.10 o                         
 -11   2   5        201.66        215.25        12.89 o                         
 -10   2   5          6.49          7.17         7.40 o                         
  -9   2   5       1106.62       1088.19        24.75 o                         
  -8   2   5        597.19        643.96        17.42 o                         
  -7   2   5        459.25        444.03        13.50 o                         
  -6   2   5          7.20         -1.85         4.92 o                         
  -5   2   5       3046.19       3454.24        95.53 o                         
  -4   2   5       1562.93       1457.82        38.61 o                         
  -3   2   5       8010.87       8456.25        87.96 o                         
  -2   2   5       2984.60       3028.12        64.04 o                         
  -1   2   5         16.07         47.73        15.89 o                         
   0   2   5       2086.45       2062.66        32.24 o                         
   1   2   5       2228.75       2425.75        33.50 o                         
   2   2   5       3390.56       3257.54        50.70 o                         
   3   2   5         90.31         94.07         8.17 o                         
   4   2   5        246.91        208.09         7.44 o                         
   5   2   5         53.26         60.06         5.39 o                         
   6   2   5        668.76        735.86        17.21 o                         
   7   2   5        412.06        370.54        16.01 o                         
   8   2   5          6.75          1.16         5.21 o                         
   9   2   5        202.30        178.33        10.52 o                         
  10   2   5         12.36         11.72        11.55 o                         
  11   2   5         14.73         18.74        13.26 o                         
  12   2   5          2.04         12.91        12.42 o                         
  13   2   5         47.05         51.11        15.77 o                         
 -17   3   5         12.24        -10.70        16.06 o                         
 -16   3   5         20.43          3.06        16.49 o                         
 -15   3   5         16.43         21.95        10.38 o                         
 -14   3   5        115.54        135.91        21.47 o                         
 -13   3   5         40.54         46.72        16.50 o                         
 -12   3   5        800.59        794.10        18.13 o                         
 -11   3   5         52.47         45.77         9.17 o                         
 -10   3   5       1610.67       1603.97        32.69 o                         
  -9   3   5          0.05          0.28        18.36 o                         
  -8   3   5       3553.38       3605.82        55.41 o                         
  -7   3   5       2274.86       2267.57        37.69 o                         
  -6   3   5       2063.96       2092.30        41.04 o                         
  -5   3   5       2314.23       2880.58        42.90 o                         
  -4   3   5       4474.53       4436.52        60.48 o                         
  -3   3   5          5.48         11.25         5.29 o                         
  -2   3   5       6416.93       6400.34        81.76 o                         
  -1   3   5        457.19        441.31        11.47 o                         
   0   3   5       1214.93       1160.59        29.14 o                         
   1   3   5          0.08          1.27         5.57 o                         
   2   3   5       1259.91       1406.26        22.98 o                         
   3   3   5          2.91          1.00         2.39 o                         
   4   3   5          4.66          4.03         3.97 o                         
   5   3   5       1069.75       1036.31        20.17 o                         
   6   3   5        537.44        521.02        14.04 o                         
   7   3   5         42.84         45.42        10.96 o                         
   8   3   5       1628.50       1714.66        40.50 o                         
   9   3   5         22.66          4.81        20.78 o                         
  10   3   5        443.23        482.78        17.34 o                         
  11   3   5         82.87         72.61        15.14 o                         
  12   3   5         85.85         95.25        17.88 o                         
  13   3   5         13.45         19.89        14.29 o                         
 -17   4   5          0.61        -10.43        17.61 o                         
 -16   4   5         67.05         54.74        18.30 o                         
 -15   4   5         46.10         39.54        11.02 o                         
 -14   4   5         29.91         46.04        15.02 o                         
 -13   4   5         11.82          7.66         9.51 o                         
 -12   4   5        247.49        240.16        10.76 o                         
 -11   4   5         97.32        116.15        10.78 o                         
 -10   4   5        421.57        411.32        15.80 o                         
  -9   4   5        200.10        197.60        11.29 o                         
  -8   4   5        157.85        145.01         9.59 o                         
  -7   4   5         13.01         14.44        11.97 o                         
  -6   4   5        115.06        118.73         8.02 o                         
  -5   4   5         11.03         12.71         5.08 o                         
  -4   4   5         44.75         41.40         4.88 o                         
  -3   4   5        291.39        265.05         8.05 o                         
  -2   4   5       2681.81       2569.68        36.39 o                         
  -1   4   5        270.93        277.86        12.78 o                         
   0   4   5       1986.98       1799.08        41.61 o                         
   1   4   5        447.66        432.10        17.20 o                         
   2   4   5         83.22         43.77         7.11 o                         
   3   4   5        131.49        135.30        11.45 o                         
   4   4   5       1968.49       1879.77        47.19 o                         
   5   4   5        105.46         80.69        10.89 o                         
   6   4   5         45.34         53.34         5.44 o                         
   7   4   5          4.16          0.34         4.63 o                         
   8   4   5         28.49         26.27        10.96 o                         
   9   4   5        118.14        124.95        15.53 o                         
  10   4   5         12.22          9.02        11.61 o                         
  11   4   5         14.75         15.97        12.51 o                         
  12   4   5         23.61         13.04        14.50 o                         
  13   4   5          4.26          4.79        14.83 o                         
 -16   5   5         15.01         -1.48        15.63 o                         
 -15   5   5         16.33         43.63        16.25 o                         
 -14   5   5        240.41        211.73        15.29 o                         
 -13   5   5          6.58          4.76         6.62 o                         
 -12   5   5        113.48         88.22         8.12 o                         
 -11   5   5        244.73        253.17        14.78 o                         
 -10   5   5        370.58        363.46        15.36 o                         
  -9   5   5         36.58         24.61         7.04 o                         
  -8   5   5        939.62        933.71        41.44 o                         
  -7   5   5       1095.05       1117.90        23.94 o                         
  -6   5   5       1249.48       1243.51        24.50 o                         
  -5   5   5        156.37        161.89         9.78 o                         
  -4   5   5        364.95        348.34         8.60 o                         
  -3   5   5       3130.25       3204.03        45.66 o                         
  -2   5   5       1460.61       1469.71        35.59 o                         
  -1   5   5       2666.35       2397.17        52.76 o                         
   0   5   5        167.98        121.83         9.84 o                         
   1   5   5        886.73        811.71        25.58 o                         
   2   5   5        159.22        159.96        11.76 o                         
   3   5   5       1101.38       1125.54        33.50 o                         
   4   5   5        334.69        320.81        17.66 o                         
   5   5   5       1171.07       1221.82        37.75 o                         
   6   5   5        619.62        595.24        25.91 o                         
   7   5   5         14.30         11.15         9.99 o                         
   8   5   5        280.30        287.73        20.39 o                         
   9   5   5         55.02         60.14        14.23 o                         
  10   5   5        121.64        154.27        18.93 o                         
  11   5   5         59.92         87.40        16.45 o                         
  12   5   5         49.58         45.20        16.34 o                         
  13   5   5         23.19         18.94        15.27 o                         
 -16   6   5         24.50         25.06        18.23 o                         
 -15   6   5         40.62         57.82        18.94 o                         
 -14   6   5         84.97         80.52        19.08 o                         
 -13   6   5        102.30         98.98         9.04 o                         
 -12   6   5         65.12         69.40         8.05 o                         
 -11   6   5        197.54        202.12        10.33 o                         
 -10   6   5         38.93         43.97         8.35 o                         
  -9   6   5       1033.83       1116.23        26.00 o                         
  -8   6   5        448.53        461.56        24.36 o                         
  -7   6   5        737.07        769.01        19.37 o                         
  -6   6   5        100.80        115.53         8.10 o                         
  -5   6   5        259.09        239.93         9.77 o                         
  -4   6   5        234.66        241.12         8.96 o                         
  -3   6   5        806.38        812.61        26.19 o                         
  -2   6   5       1165.62       1140.33        48.70 o                         
  -1   6   5          2.82          9.32         6.13 o                         
   0   6   5          0.30         -6.99         6.99 o                         
   1   6   5        104.72        115.21        11.08 o                         
   2   6   5        166.02        172.35        13.24 o                         
   3   6   5         11.32          6.72         7.76 o                         
   4   6   5       1609.75       1651.23        46.17 o                         
   5   6   5        244.48        255.60        17.63 o                         
   6   6   5          2.67          1.43         9.29 o                         
   7   6   5        426.70        408.93        23.84 o                         
   8   6   5        138.80        142.27        16.30 o                         
   9   6   5         72.74         74.64        13.66 o                         
  10   6   5          1.36         -2.20        11.58 o                         
  11   6   5         90.63         97.57        16.96 o                         
  12   6   5          1.63         -3.08        14.52 o                         
  13   6   5         37.34         17.94        16.02 o                         
 -15   7   5         27.87         31.69        16.44 o                         
 -14   7   5         17.01          1.90        14.88 o                         
 -13   7   5         68.09         81.23        11.16 o                         
 -12   7   5         18.33          8.71         9.29 o                         
 -11   7   5          7.82          4.84         7.80 o                         
 -10   7   5         40.97         53.08         7.11 o                         
  -9   7   5         28.60         17.40         7.17 o                         
  -8   7   5        225.91        256.95        12.39 o                         
  -7   7   5          5.43          4.83         5.82 o                         
  -6   7   5          1.47          1.95         5.58 o                         
  -5   7   5        794.19        804.48        18.71 o                         
  -4   7   5        231.60        216.29         9.19 o                         
  -3   7   5       1194.73       1152.63        41.89 o                         
  -2   7   5        436.82        460.67        19.25 o                         
  -1   7   5       2136.35       2132.78        51.16 o                         
   0   7   5        140.74        126.94        11.52 o                         
   1   7   5       1981.07       1996.25        50.36 o                         
   2   7   5        101.04         98.31        11.51 o                         
   3   7   5       1177.95       1337.05        40.05 o                         
   4   7   5        177.68        192.10        15.44 o                         
   5   7   5        236.58        258.89        18.66 o                         
   6   7   5         25.88         16.05        10.52 o                         
   7   7   5         40.70         47.03        11.16 o                         
   8   7   5         27.03         20.34        10.03 o                         
   9   7   5         84.77        106.03        17.45 o                         
  10   7   5          1.88         -1.33        13.23 o                         
  11   7   5         23.91         47.24        16.89 o                         
  12   7   5          0.62          0.35        15.14 o                         
 -14   8   5        167.36        166.60        21.65 o                         
 -13   8   5         51.17         30.81         9.59 o                         
 -12   8   5          1.01         -8.85         8.85 o                         
 -11   8   5        236.93        260.07        22.28 o                         
 -10   8   5          0.10         -5.54         6.43 o                         
  -9   8   5         27.00          8.89         8.66 o                         
  -8   8   5         41.63         46.63         7.88 o                         
  -7   8   5        283.22        270.55        12.23 o                         
  -6   8   5        137.10        138.35         8.99 o                         
  -5   8   5        974.40        983.78        30.48 o                         
  -4   8   5        321.73        326.98        11.18 o                         
  -3   8   5         61.03         55.71         9.20 o                         
  -2   8   5        521.59        514.67        21.21 o                         
  -1   8   5         19.38         20.39         8.38 o                         
   0   8   5       1226.41       1237.46        37.27 o                         
   1   8   5        217.87        199.56        14.68 o                         
   2   8   5       1190.30       1151.33        36.64 o                         
   3   8   5         20.79         28.57         9.91 o                         
   4   8   5        358.94        332.25        20.64 o                         
   5   8   5         28.82         44.19        12.19 o                         
   6   8   5        422.14        435.04        25.09 o                         
   7   8   5         11.10         -6.77        10.23 o                         
   8   8   5         28.00         26.38        13.19 o                         
   9   8   5         17.31         31.81        13.96 o                         
  10   8   5          1.15         -6.56        12.51 o                         
  11   8   5         29.02         26.56        14.88 o                         
  12   8   5         11.88         11.07        16.18 o                         
 -13   9   5          0.03          1.96        14.32 o                         
 -12   9   5         24.60         21.79         9.90 o                         
 -11   9   5         17.00         29.75        18.08 o                         
 -10   9   5         73.55         67.97         7.77 o                         
  -9   9   5         32.99         26.59         6.57 o                         
  -8   9   5        157.10        187.00         9.76 o                         
  -7   9   5        138.58        115.40         9.36 o                         
  -6   9   5       1290.66       1357.18        28.55 o                         
  -5   9   5        127.54        120.72         8.45 o                         
  -4   9   5        530.72        570.55        23.36 o                         
  -3   9   5        124.86        110.11        11.57 o                         
  -2   9   5         77.27         73.62        10.32 o                         
  -1   9   5        113.17        104.37        12.02 o                         
   0   9   5        206.24        202.03        15.31 o                         
   1   9   5         58.19         66.56        11.39 o                         
   2   9   5         36.14         37.62        10.78 o                         
   3   9   5         50.96         48.57         7.06 o                         
   4   9   5        494.47        475.96        24.77 o                         
   5   9   5        130.64        132.25        16.16 o                         
   6   9   5         43.10         74.58        14.67 o                         
   7   9   5          4.64         -5.20        11.07 o                         
   8   9   5         26.82         15.32        13.67 o                         
   9   9   5          5.39          0.70        12.28 o                         
  10   9   5         88.36         59.54        18.40 o                         
  11   9   5          4.84        -17.65        17.65 o                         
 -12  10   5         77.99        104.88        19.51 o                         
 -11  10   5          0.24         -6.37         9.20 o                         
 -10  10   5          4.34         -4.67         8.73 o                         
  -9  10   5          3.97         16.61        23.03 o                         
  -8  10   5          0.72          0.67         6.98 o                         
  -7  10   5         44.83         51.49         6.51 o                         
  -6  10   5         60.52         65.58         9.78 o                         
  -5  10   5         23.08         26.74         7.64 o                         
  -4  10   5        321.81        293.55        17.70 o                         
  -3  10   5        170.01        159.67        14.07 o                         
  -2  10   5         68.26         80.73        11.44 o                         
  -1  10   5         26.60         22.14         8.72 o                         
   0  10   5        396.46        413.71        22.16 o                         
   1  10   5         71.92         77.28        10.68 o                         
   2  10   5        937.29        946.48        23.99 o                         
   3  10   5        148.97        137.26        15.32 o                         
   4  10   5        176.05        194.41        17.35 o                         
   5  10   5         81.05         87.96        15.99 o                         
   6  10   5         80.94         97.39        16.01 o                         
   7  10   5          0.98         -4.68        12.01 o                         
   8  10   5        153.17        100.54        18.68 o                         
   9  10   5          5.98         23.17        14.55 o                         
  10  10   5          3.40        -18.10        18.10 o                         
 -11  11   5          7.62         46.81        16.67 o                         
 -10  11   5          7.59         -9.88        14.31 o                         
  -9  11   5          0.43        -15.43        15.43 o                         
  -8  11   5        155.83        150.92        19.78 o                         
  -7  11   5          1.54         11.78        13.04 o                         
  -6  11   5         64.56         58.22        13.72 o                         
  -5  11   5         47.56         58.71         8.82 o                         
  -4  11   5        111.59        130.94        10.67 o                         
  -3  11   5        201.94        194.54        12.04 o                         
  -2  11   5        319.91        333.42        15.11 o                         
  -1  11   5         29.00         34.00         7.68 o                         
   0  11   5          2.89          3.72         6.62 o                         
   1  11   5        211.64        204.33        12.33 o                         
   2  11   5         47.04         38.32         7.86 o                         
   3  11   5         64.37         96.63        15.21 o                         
   4  11   5          9.83         11.11        11.60 o                         
   5  11   5          2.06        -12.39        12.39 o                         
   6  11   5         39.14         49.71        15.15 o                         
   7  11   5          3.85          4.72        11.86 o                         
   8  11   5         65.83         50.45        16.00 o                         
   9  11   5          1.55        -10.52        13.93 o                         
 -11  12   5         64.81         63.09        17.32 o                         
 -10  12   5         20.34         10.60        14.44 o                         
  -9  12   5         28.15         38.02        14.98 o                         
  -8  12   5          0.18        -12.05        15.78 o                         
  -7  12   5         16.89          6.04        12.94 o                         
  -6  12   5         17.56         20.93        13.03 o                         
  -5  12   5         45.83         54.97        15.65 o                         
  -4  12   5          5.56         17.36         8.03 o                         
  -3  12   5         41.47         68.63        15.90 o                         
  -2  12   5          1.02         10.41        11.31 o                         
  -1  12   5          0.66         -7.92         7.92 o                         
   0  12   5         59.23         65.71        10.81 o                         
   1  12   5         13.24         11.17        14.44 o                         
   2  12   5          0.12         -3.12        10.49 o                         
   3  12   5          3.50          5.43        12.01 o                         
   4  12   5         12.60          7.88        13.01 o                         
   5  12   5          7.86         12.25        12.05 o                         
   6  12   5          4.13         -0.69        12.19 o                         
   7  12   5         64.33         70.23        17.65 o                         
 -10  13   5          0.54         -4.15        16.42 o                         
  -9  13   5          0.06          4.97        13.84 o                         
  -8  13   5          0.94         14.24        16.51 o                         
  -7  13   5         81.38         75.28        18.58 o                         
  -6  13   5          1.71          6.64        14.88 o                         
  -5  13   5          1.24         -8.06        14.30 o                         
  -4  13   5         13.12         17.24        14.15 o                         
  -3  13   5         78.91         75.23        15.90 o                         
  -2  13   5          8.88        -12.43        14.44 o                         
  -1  13   5        312.06        338.64        24.94 o                         
   0  13   5         26.44         16.97        12.49 o                         
  -8  14   5         10.74          7.42        17.28 o                         
  -7  14   5          4.40        -11.78        17.50 o                         
  -6  14   5          7.29         25.11        17.01 o                         
  -5  14   5          7.26          0.21        14.03 o                         
  -4  14   5          1.31         13.45        14.35 o                         
  -3  14   5          9.79          2.26        13.54 o                         
  -2  14   5         36.80         35.50        14.65 o                         
 -16   0   6          3.20         16.49        16.05 o                         
 -14   0   6        151.82        144.69        18.29 o                         
 -12   0   6          7.18         13.85        10.93 o                         
 -10   0   6       4129.54       4271.97        93.61 o                         
  -8   0   6        100.49        100.37        12.38 o                         
  -6   0   6       2577.90       2774.31        59.94 o                         
  -4   0   6       9664.73      10270.90       184.41 o                         
  -2   0   6       4182.50       4371.37        57.87 o                         
   0   0   6       2703.52       2419.68        48.19 o                         
   2   0   6       9567.53       9975.25       178.01 o                         
   4   0   6         22.41         31.70         6.32 o                         
   6   0   6          6.83          1.56         6.80 o                         
   8   0   6        156.65        164.05        13.73 o                         
  10   0   6        734.08        720.48        30.99 o                         
  12   0   6        165.25        152.56        17.67 o                         
 -17   1   6         11.52          8.10        13.81 o                         
 -16   1   6         24.74         35.44        11.47 o                         
 -15   1   6         67.46         83.38        12.13 o                         
 -14   1   6         95.25        104.79        12.52 o                         
 -13   1   6         12.18         22.93         8.84 o                         
 -12   1   6        187.34        188.39        13.00 o                         
 -11   1   6        177.38        157.01        11.44 o                         
 -10   1   6        707.32        704.27        20.26 o                         
  -9   1   6        162.82        150.41        10.50 o                         
  -8   1   6       2024.31       2011.06        37.00 o                         
  -7   1   6         25.34         32.74        17.63 o                         
  -6   1   6       3368.24       3435.63        74.37 o                         
  -5   1   6       1530.79       1440.52        25.06 o                         
  -4   1   6        749.98        856.03        16.81 o                         
  -3   1   6       8247.54       8993.41       114.14 o                         
  -2   1   6        153.45        169.00         6.52 o                         
  -1   1   6        554.49        532.16        17.62 o                         
   0   1   6         19.01          6.91         3.14 o                         
   1   1   6       4519.96       4584.29        60.59 o                         
   2   1   6        180.92        167.82         6.26 o                         
   3   1   6         19.19         37.44         5.38 o                         
   4   1   6       1613.69       1505.00        25.87 o                         
   5   1   6          2.22          0.20         4.26 o                         
   6   1   6        401.86        397.12        12.80 o                         
   7   1   6         12.56          7.38        11.96 o                         
   8   1   6        117.94        123.03         8.96 o                         
   9   1   6         82.09         70.55         7.88 o                         
  10   1   6        115.34        134.68        10.50 o                         
  11   1   6         88.66        108.93        10.68 o                         
  12   1   6        100.07         85.51        15.70 o                         
 -17   2   6         21.92         12.17        15.83 o                         
 -16   2   6         12.23        -11.59        11.59 o                         
 -15   2   6         64.92         65.67        11.88 o                         
 -14   2   6         14.23         30.50        11.77 o                         
 -13   2   6        526.63        528.58        20.22 o                         
 -12   2   6         26.47         19.50         8.11 o                         
 -11   2   6        377.81        407.60        37.07 o                         
 -10   2   6         38.97         27.61         7.85 o                         
  -9   2   6        223.69        217.22        11.57 o                         
  -8   2   6       2436.54       2490.79        60.61 o                         
  -7   2   6       1903.73       1865.84        32.94 o                         
  -6   2   6        963.27        953.00        19.98 o                         
  -5   2   6        427.70        372.31        11.17 o                         
  -4   2   6        845.88        949.23        18.15 o                         
  -3   2   6       4802.38       5288.19        69.88 o                         
  -2   2   6       4823.62       4753.92        62.71 o                         
  -1   2   6        615.18        702.43        13.05 o                         
   0   2   6       2171.26       2169.23        30.96 o                         
   1   2   6         27.59         72.10         7.28 o                         
   2   2   6          4.13          2.42         2.61 o                         
   3   2   6       3157.48       3164.85        44.93 o                         
   4   2   6       1393.11       1461.05        24.97 o                         
   5   2   6       1513.82       1596.26        27.88 o                         
   6   2   6         34.67         30.72         5.60 o                         
   7   2   6        559.41        583.48        16.38 o                         
   8   2   6        741.17        764.32        20.04 o                         
   9   2   6        498.02        526.43        17.13 o                         
  10   2   6          6.28          9.61         9.19 o                         
  11   2   6         52.69         54.33        13.47 o                         
  12   2   6         35.93         31.88        12.38 o                         
 -17   3   6         29.76          7.39        16.95 o                         
 -16   3   6          0.08         -9.90         9.90 o                         
 -15   3   6          0.51         -1.01        10.21 o                         
 -14   3   6          9.69         12.19        13.91 o                         
 -13   3   6          0.75          1.58        10.62 o                         
 -12   3   6         17.65          6.09         8.35 o                         
 -11   3   6          0.50         -7.88         7.88 o                         
 -10   3   6        174.96        157.64        11.86 o                         
  -9   3   6        287.82        289.29        12.95 o                         
  -8   3   6         70.67         73.87         8.54 o                         
  -7   3   6       3480.36       3483.56        53.00 o                         
  -6   3   6        141.82        124.78        12.00 o                         
  -5   3   6       4202.74       4256.92       100.32 o                         
  -4   3   6       1124.47       1174.09        21.16 o                         
  -3   3   6       9500.63       9513.29       121.87 o                         
  -2   3   6        326.05        295.20        15.62 o                         
  -1   3   6      13650.33      13270.12       515.23 o                         
   0   3   6         50.56         42.87         6.61 o                         
   1   3   6       1098.19        925.34        18.09 o                         
   2   3   6         35.13         31.18         2.74 o                         
   3   3   6        573.98        554.06        11.81 o                         
   4   3   6        378.81        361.72         9.90 o                         
   5   3   6        472.22        493.82        12.74 o                         
   6   3   6          0.91          4.21         4.25 o                         
   7   3   6         14.46          6.65         4.82 o                         
   8   3   6          7.00         -2.74         5.69 o                         
   9   3   6        119.59        112.85        14.44 o                         
  10   3   6          9.60         -3.24        10.15 o                         
  11   3   6          4.85        -14.38        14.38 o                         
  12   3   6          0.18          5.10        12.51 o                         
  13   3   6          8.06         18.38        15.05 o                         
 -17   4   6         15.68         41.78        18.65 o                         
 -16   4   6          0.89          0.14        15.15 o                         
 -15   4   6        116.21        121.34        14.01 o                         
 -14   4   6          0.71         -5.52        22.48 o                         
 -13   4   6        156.91        144.10         9.48 o                         
 -12   4   6          7.76        -11.75        11.75 o                         
 -11   4   6        299.93        318.60        15.23 o                         
 -10   4   6         17.29          7.78         7.96 o                         
  -9   4   6       1539.70       1611.86        35.71 o                         
  -8   4   6        144.24        133.36        10.02 o                         
  -7   4   6         17.78         23.92         7.04 o                         
  -6   4   6         94.90         91.00         7.56 o                         
  -5   4   6         48.55         75.05        10.30 o                         
  -4   4   6          9.73         13.69         3.74 o                         
  -3   4   6       2770.23       2853.23        41.24 o                         
  -2   4   6        173.48        156.42         5.85 o                         
  -1   4   6        450.80        378.45        15.57 o                         
   0   4   6        177.27        169.01        10.76 o                         
   1   4   6       2273.70       2104.09        49.10 o                         
   2   4   6          1.77         -7.06         7.06 o                         
   3   4   6        402.43        394.60        18.43 o                         
   4   4   6         92.77         89.85        10.81 o                         
   5   4   6        758.48        774.35        28.56 o                         
   6   4   6        403.01        388.28        20.68 o                         
   7   4   6       1098.20       1117.53        37.89 o                         
   8   4   6          1.40          5.89         9.88 o                         
   9   4   6        221.57        186.37        18.00 o                         
  10   4   6          8.59         14.11        11.46 o                         
  11   4   6        114.25        111.32        16.51 o                         
  12   4   6          0.26        -13.09        13.09 o                         
  13   4   6         11.00          1.55        14.03 o                         
 -16   5   6         55.85         13.65        15.44 o                         
 -15   5   6          1.77         26.18        17.72 o                         
 -14   5   6         26.06         14.07         9.69 o                         
 -13   5   6         17.24          8.80         6.73 o                         
 -12   5   6         28.45         44.74        13.91 o                         
 -11   5   6          6.69         13.81         8.06 o                         
 -10   5   6       1148.26       1192.30        28.17 o                         
  -9   5   6         77.32         57.87        13.24 o                         
  -8   5   6        394.90        419.50        14.85 o                         
  -7   5   6        913.02        931.67        21.62 o                         
  -6   5   6         36.14         39.97         6.28 o                         
  -5   5   6       1693.41       1734.70        29.85 o                         
  -4   5   6        721.31        692.64        15.50 o                         
  -3   5   6        683.25        592.56        15.50 o                         
  -2   5   6        461.54        461.03        18.10 o                         
  -1   5   6       1526.97       1399.98        36.45 o                         
   0   5   6       2266.88       2267.08        52.47 o                         
   1   5   6       1040.94       1094.11        31.86 o                         
   2   5   6        640.50        602.98        22.87 o                         
   3   5   6        103.96        102.27        11.31 o                         
   4   5   6        602.35        612.91        25.13 o                         
   5   5   6          1.15          2.96         9.69 o                         
   6   5   6        360.96        415.51        22.54 o                         
   7   5   6         39.30         36.97        10.54 o                         
   8   5   6        161.31        153.33        16.54 o                         
   9   5   6          3.20         -8.15        12.05 o                         
  10   5   6         61.75         61.23        15.25 o                         
  11   5   6          0.47         -7.06        11.77 o                         
  12   5   6         12.61         -7.47        14.55 o                         
  13   5   6          4.88         26.34        16.69 o                         
 -16   6   6          7.30         -9.88        15.32 o                         
 -15   6   6         13.07         16.01        15.29 o                         
 -14   6   6          0.49         -3.49        15.36 o                         
 -13   6   6          0.13         -1.43         7.31 o                         
 -12   6   6         13.15         10.48         7.85 o                         
 -11   6   6          0.49          2.82         8.12 o                         
 -10   6   6         40.20         23.63         8.14 o                         
  -9   6   6        106.75         90.52         9.26 o                         
  -8   6   6        775.63        808.64        21.09 o                         
  -7   6   6        240.98        255.73        11.49 o                         
  -6   6   6        520.27        485.06        16.93 o                         
  -5   6   6         19.44         13.74         5.28 o                         
  -4   6   6        777.68        743.27        16.70 o                         
  -3   6   6        133.23        109.12         7.89 o                         
  -2   6   6       1706.96       1648.95        41.85 o                         
  -1   6   6        183.84        171.87        12.06 o                         
   0   6   6       1281.18       1284.57        36.13 o                         
   1   6   6         57.22         48.82         9.19 o                         
   2   6   6        342.43        343.43        18.22 o                         
   3   6   6         49.22         48.64        10.14 o                         
   4   6   6        533.46        537.83        24.39 o                         
   5   6   6          0.11          5.12         8.90 o                         
   6   6   6         48.88         38.33        11.22 o                         
   7   6   6          3.45          5.33        11.28 o                         
   8   6   6         10.20         21.58        12.61 o                         
   9   6   6         49.81         55.67        14.02 o                         
  10   6   6          3.08          6.23        12.35 o                         
  11   6   6          0.29        -11.52        14.00 o                         
  12   6   6         19.87         40.36        17.39 o                         
 -15   7   6          3.37        -17.09        17.09 o                         
 -14   7   6         75.23         80.21        17.79 o                         
 -13   7   6          0.59         -5.93         7.64 o                         
 -12   7   6        256.96        279.25        12.78 o                         
 -11   7   6          6.28          4.04         6.84 o                         
 -10   7   6         85.19         86.21        10.73 o                         
  -9   7   6         23.17         33.95         7.71 o                         
  -8   7   6        573.70        610.37        18.64 o                         
  -7   7   6        200.55        226.47        24.32 o                         
  -6   7   6       1026.08       1066.40        23.26 o                         
  -5   7   6          6.63          5.62         5.09 o                         
  -4   7   6        116.66        112.83         7.08 o                         
  -3   7   6        560.95        566.60        22.30 o                         
  -2   7   6        229.14        217.42        14.36 o                         
  -1   7   6       1074.44       1097.63        33.47 o                         
   0   7   6         52.15         53.51         9.83 o                         
   1   7   6          1.51         -1.75         8.75 o                         
   2   7   6        295.31        302.95        18.06 o                         
   3   7   6        105.77         85.97        11.55 o                         
   4   7   6        383.25        393.14        21.40 o                         
   5   7   6        134.18        119.48        14.13 o                         
   6   7   6        438.06        475.60        25.83 o                         
   7   7   6         60.56         53.27        12.39 o                         
   8   7   6         86.87         81.52        13.97 o                         
   9   7   6         44.76         53.04        14.65 o                         
  10   7   6         54.44         47.49        15.65 o                         
  11   7   6          0.07        -14.91        14.91 o                         
  12   7   6         22.62         43.58        18.35 o                         
 -14   8   6          0.56        -15.54        15.54 o                         
 -13   8   6         62.28         38.69         9.99 o                         
 -12   8   6         27.04         17.46         7.77 o                         
 -11   8   6        139.86        176.63        10.83 o                         
 -10   8   6        287.62        255.60        14.20 o                         
  -9   8   6         66.96         83.63         9.62 o                         
  -8   8   6          7.55          5.00         7.11 o                         
  -7   8   6        729.53        759.78        20.34 o                         
  -6   8   6        196.77        181.77        10.03 o                         
  -5   8   6        110.23        109.16         7.90 o                         
  -4   8   6       1060.17       1172.02        35.72 o                         
  -3   8   6        334.11        341.33        18.14 o                         
  -2   8   6        124.84        128.10        12.25 o                         
  -1   8   6        107.61        110.89        12.04 o                         
   0   8   6         34.94         32.98         9.22 o                         
   1   8   6        130.55        138.13        13.52 o                         
   2   8   6        863.58        890.60        32.56 o                         
   3   8   6        643.58        649.01        27.98 o                         
   4   8   6         75.99         69.74        13.16 o                         
   5   8   6        343.46        364.72        22.73 o                         
   6   8   6         31.55         18.17        11.52 o                         
   7   8   6         91.01        103.68        16.75 o                         
   8   8   6         27.50         35.95        14.55 o                         
   9   8   6         41.65         35.96        13.31 o                         
  10   8   6          1.40          1.29        15.08 o                         
  11   8   6          4.45         15.82        17.21 o                         
 -13   9   6          8.85         -9.55         9.55 o                         
 -12   9   6         72.59         71.77        11.42 o                         
 -11   9   6         46.63         41.92         9.70 o                         
 -10   9   6         34.94         29.14         7.48 o                         
  -9   9   6         83.44         88.89         8.41 o                         
  -8   9   6          6.94          4.15        15.50 o                         
  -7   9   6        122.28        124.21         9.65 o                         
  -6   9   6        128.45        107.14         9.46 o                         
  -5   9   6       1259.43       1310.74        39.89 o                         
  -4   9   6        239.06        236.01        16.30 o                         
  -3   9   6        815.46        833.84        30.08 o                         
  -2   9   6          0.07          3.11         8.49 o                         
  -1   9   6        260.16        268.55        17.10 o                         
   0   9   6          1.20         -2.05         8.00 o                         
   1   9   6       1355.07       1336.40        42.52 o                         
   2   9   6          3.64          1.62         9.92 o                         
   3   9   6        252.57        233.26        18.09 o                         
   4   9   6         12.03          1.14         9.35 o                         
   5   9   6          0.20         -6.10        11.29 o                         
   6   9   6          1.79         -9.79        12.69 o                         
   7   9   6          0.51          7.30        11.91 o                         
   8   9   6          3.56         -2.71        13.70 o                         
   9   9   6          1.77        -12.95        14.78 o                         
  10   9   6          4.79          1.07        13.27 o                         
  11   9   6         58.40         71.73        18.15 o                         
 -12  10   6         33.30         30.85        16.33 o                         
 -11  10   6         90.46        104.63        17.19 o                         
 -10  10   6          0.19          5.57         8.90 o                         
  -9  10   6        192.97        202.79        11.07 o                         
  -8  10   6        129.72        125.56         9.24 o                         
  -7  10   6         60.55         44.69        11.67 o                         
  -6  10   6          9.03         -0.15         9.87 o                         
  -5  10   6         29.24         28.37        10.70 o                         
  -4  10   6         77.69         86.30        12.31 o                         
  -3  10   6         61.28         79.35        12.14 o                         
  -2  10   6          0.15         -9.71         9.71 o                         
  -1  10   6        109.93        114.19        13.39 o                         
   0  10   6         17.24         23.15         9.70 o                         
   1  10   6        455.15        508.30        25.54 o                         
   2  10   6        101.87         82.60        13.50 o                         
   3  10   6        222.45        226.41        18.63 o                         
   4  10   6         74.75         64.81        13.72 o                         
   5  10   6        101.88        103.00        16.37 o                         
   6  10   6          9.84        -14.12        14.12 o                         
   7  10   6         74.29         75.22        16.51 o                         
   8  10   6         49.87         24.36        13.31 o                         
   9  10   6         64.11         75.55        17.80 o                         
  10  10   6          9.51         24.15        17.08 o                         
 -12  11   6         66.33         63.74        16.50 o                         
 -11  11   6          5.24          0.54        15.16 o                         
 -10  11   6          5.17        -13.84        14.64 o                         
  -9  11   6         10.94         -0.32        14.35 o                         
  -8  11   6          0.67          5.79        13.75 o                         
  -7  11   6        205.56        210.06        14.16 o                         
  -6  11   6          1.67         -2.68         7.49 o                         
  -5  11   6        184.75        181.13        12.14 o                         
  -4  11   6          8.48          6.84         7.56 o                         
  -3  11   6         34.63         40.17         7.95 o                         
  -2  11   6         14.74         16.75         7.65 o                         
  -1  11   6        458.07        481.59        18.23 o                         
   0  11   6          0.38          3.47         7.44 o                         
   1  11   6         89.92         88.52         9.57 o                         
   2  11   6         71.52         56.22        12.88 o                         
   3  11   6         37.64         46.38        13.67 o                         
   4  11   6         83.93         82.29        14.71 o                         
   5  11   6          3.21         11.28        12.67 o                         
   6  11   6         11.60         20.49        14.69 o                         
   7  11   6         15.06         10.76        13.03 o                         
   8  11   6         50.56         17.20        13.63 o                         
   9  11   6         37.68         67.12        16.61 o                         
 -11  12   6          1.66         11.19        14.98 o                         
 -10  12   6         53.02         41.91        15.63 o                         
  -9  12   6         37.59          8.86        15.31 o                         
  -8  12   6         34.82         15.27        14.28 o                         
  -7  12   6          0.03          2.77        14.50 o                         
  -6  12   6         13.83         -3.41        14.53 o                         
  -5  12   6         15.83         25.94        14.44 o                         
  -4  12   6         80.22         86.65        10.56 o                         
  -3  12   6         20.54         19.52        11.35 o                         
  -2  12   6        190.08        198.90        12.98 o                         
  -1  12   6          0.05          3.53         7.67 o                         
   0  12   6        106.74        119.05        11.46 o                         
   1  12   6         28.86         27.45        11.55 o                         
   2  12   6          3.85        -10.54        11.75 o                         
   3  12   6          0.09          1.68        12.03 o                         
   4  12   6         60.13         79.77        15.68 o                         
   5  12   6          1.15        -14.13        14.13 o                         
   6  12   6          7.19        -14.63        14.63 o                         
   7  12   6         28.18         25.43        15.21 o                         
 -10  13   6         30.83          2.44        14.45 o                         
  -9  13   6          4.72          9.20        16.41 o                         
  -8  13   6          0.80        -12.04        14.54 o                         
  -7  13   6          1.02          9.28        14.36 o                         
  -6  13   6          1.03         -1.61        13.59 o                         
  -5  13   6          7.64         -5.27        14.55 o                         
  -4  13   6          5.73        -12.82        12.82 o                         
  -3  13   6          0.22         13.73        13.61 o                         
  -2  13   6          7.01         14.21        11.93 o                         
  -1  13   6          0.13         -9.10        12.14 o                         
  -8  14   6          1.28         -8.11        15.60 o                         
  -7  14   6          0.28         -3.96        14.34 o                         
  -6  14   6          3.96         12.23        15.93 o                         
  -5  14   6          4.57         27.87        17.04 o                         
  -4  14   6         23.96         37.19        16.15 o                         
  -3  14   6         22.17         -9.57        15.74 o                         
 -17   0   7          1.04         18.75        16.82 o                         
 -15   0   7         92.01        106.90        18.73 o                         
 -13   0   7        511.35        537.68        29.23 o                         
 -11   0   7         50.41         23.20        12.15 o                         
  -9   0   7        249.55        261.27        18.08 o                         
  -7   0   7       1896.47       2016.19        49.18 o                         
  -5   0   7        404.73        522.84        19.19 o                         
  -3   0   7       9308.39       9982.71       179.32 o                         
  -1   0   7      11666.85      12670.71       223.12 o                         
   1   0   7       1327.80       1299.02        30.64 o                         
   3   0   7       2543.90       2334.37        50.79 o                         
   5   0   7       1046.87       1005.07        29.49 o                         
   7   0   7        131.38        161.18        13.16 o                         
   9   0   7          1.72         31.73        10.92 o                         
  11   0   7         28.18         25.12        11.60 o                         
 -17   1   7          0.43         18.11        15.01 o                         
 -16   1   7          2.46         -5.07        14.89 o                         
 -15   1   7         13.19          9.69        15.70 o                         
 -14   1   7        192.55        181.34        14.22 o                         
 -13   1   7         36.95         33.98        11.86 o                         
 -12   1   7        194.15        239.37        13.90 o                         
 -11   1   7       1690.17       1588.77        67.21 o                         
 -10   1   7        695.90        704.96        21.35 o                         
  -9   1   7       2550.85       2576.92        44.21 o                         
  -8   1   7        163.79        156.43        11.16 o                         
  -7   1   7       2687.37       2681.96        43.12 o                         
  -6   1   7       1100.16       1158.89        22.82 o                         
  -5   1   7       5009.06       4835.10        67.03 o                         
  -4   1   7       4433.31       5155.04        69.75 o                         
  -3   1   7       3883.90       3907.28        53.87 o                         
  -2   1   7        601.31        555.39        12.09 o                         
  -1   1   7       2727.84       2800.37        39.44 o                         
   0   1   7          1.89          0.16         2.86 o                         
   1   1   7       5062.77       5161.97        68.38 o                         
   2   1   7        659.33        598.98        12.99 o                         
   3   1   7        547.13        517.53        12.50 o                         
   4   1   7       1211.71       1190.57        22.45 o                         
   5   1   7        163.56        159.75         8.10 o                         
   6   1   7         76.01         78.90         7.78 o                         
   7   1   7         18.11         19.99         5.62 o                         
   8   1   7        315.90        312.13        13.03 o                         
   9   1   7        267.97        277.05        12.89 o                         
  10   1   7          0.44         -0.17        11.62 o                         
  11   1   7        204.61        198.40        18.97 o                         
 -17   2   7         25.03         25.41        12.42 o                         
 -16   2   7          0.69         11.65        10.61 o                         
 -15   2   7          2.01         -0.73        17.09 o                         
 -14   2   7          2.42         -9.68         9.68 o                         
 -13   2   7          2.07         -5.47         9.00 o                         
 -12   2   7         22.49         23.96         8.29 o                         
 -11   2   7        563.22        555.57        42.49 o                         
 -10   2   7        212.52        229.48        12.45 o                         
  -9   2   7         77.73         77.39         9.48 o                         
  -8   2   7       1905.25       1924.01        74.97 o                         
  -7   2   7          1.25          2.96         6.40 o                         
  -6   2   7       1687.57       1544.79        37.01 o                         
  -5   2   7         80.84         63.60         6.14 o                         
  -4   2   7       3798.79       3696.16        97.46 o                         
  -3   2   7          1.19         -2.11         4.08 o                         
  -2   2   7        656.87        650.62        13.34 o                         
  -1   2   7       2601.64       2574.06        36.78 o                         
   0   2   7       1409.28       1551.11        24.18 o                         
   1   2   7       2478.48       2403.22        34.86 o                         
   2   2   7          5.00          5.89         3.24 o                         
   3   2   7        511.39        540.35        12.55 o                         
   4   2   7        246.67        234.33         8.66 o                         
   5   2   7        153.69        147.52         7.65 o                         
   6   2   7        478.68        500.29        14.19 o                         
   7   2   7          6.50          6.91         5.39 o                         
   8   2   7         23.84         24.25         6.28 o                         
   9   2   7          0.36         -6.47         6.47 o                         
  10   2   7         67.99         64.36        13.48 o                         
  11   2   7          0.13         -8.09        11.07 o                         
  12   2   7        109.69        101.56        17.95 o                         
 -17   3   7         11.14         17.93        17.36 o                         
 -16   3   7         92.01         86.62        13.86 o                         
 -15   3   7          0.12         16.24        12.48 o                         
 -14   3   7        145.71        148.36        13.33 o                         
 -13   3   7        255.93        234.42        14.76 o                         
 -12   3   7         96.49        114.97        14.47 o                         
 -11   3   7         31.45         32.13         9.93 o                         
 -10   3   7        387.93        430.69        16.39 o                         
  -9   3   7        174.20        139.79        19.24 o                         
  -8   3   7        132.87        120.17         9.28 o                         
  -7   3   7        430.95        386.13        29.76 o                         
  -6   3   7        923.47       1024.24        32.24 o                         
  -5   3   7          0.19          2.29         6.14 o                         
  -4   3   7        245.76        239.83         8.70 o                         
  -3   3   7         55.36         54.36         4.95 o                         
  -2   3   7       1352.25       1303.72        21.65 o                         
  -1   3   7        375.40        346.32         8.65 o                         
   0   3   7       1724.42       1669.03        40.45 o                         
   1   3   7        716.00        745.19        16.40 o                         
   2   3   7       3397.98       3348.37        76.34 o                         
   3   3   7        125.52        108.29         5.27 o                         
   4   3   7       1329.39       1305.64        23.28 o                         
   5   3   7        599.51        594.35        17.85 o                         
   6   3   7       1413.19       1397.09        26.59 o                         
   7   3   7        217.06        207.00        10.21 o                         
   8   3   7        207.89        218.32        17.73 o                         
   9   3   7          0.49         19.09        11.12 o                         
  10   3   7         46.75         57.15        14.19 o                         
  11   3   7          0.07         -7.53        12.05 o                         
  12   3   7          0.14         -5.53        12.20 o                         
 -17   4   7         10.49          0.69        16.19 o                         
 -16   4   7          2.19         -0.56        11.19 o                         
 -15   4   7         25.38         21.98        25.37 o                         
 -14   4   7         65.86         87.47        12.30 o                         
 -13   4   7         10.98          5.97         9.17 o                         
 -12   4   7         40.64         26.38        14.98 o                         
 -11   4   7        349.88        356.43        15.88 o                         
 -10   4   7          3.87         -1.82        16.15 o                         
  -9   4   7          3.05          1.95         7.22 o                         
  -8   4   7       1539.80       1538.99        30.54 o                         
  -7   4   7          6.30          7.81         9.09 o                         
  -6   4   7       3008.87       2974.56        46.37 o                         
  -5   4   7         25.89         24.22         7.56 o                         
  -4   4   7        444.98        402.91        16.92 o                         
  -3   4   7         43.64         44.38         4.75 o                         
  -2   4   7       4792.28       4742.95        63.47 o                         
  -1   4   7       1082.74       1199.98        32.61 o                         
   0   4   7        874.58        860.90        26.94 o                         
   1   4   7        157.43        130.92        10.74 o                         
   2   4   7        285.03        257.13        15.16 o                         
   3   4   7        127.40        133.15        11.76 o                         
   4   4   7         27.55         39.42        10.06 o                         
   5   4   7        207.60        189.81        15.01 o                         
   6   4   7         64.20         47.07        10.95 o                         
   7   4   7        232.31        250.38        18.70 o                         
   8   4   7        511.28        498.71        26.57 o                         
   9   4   7          7.01          3.65        11.51 o                         
  10   4   7         41.26         42.41        14.03 o                         
  11   4   7          5.30         -9.71        13.48 o                         
  12   4   7          0.85         -8.71        12.98 o                         
 -16   5   7         37.05         29.88        16.37 o                         
 -15   5   7          3.86          1.23        13.47 o                         
 -14   5   7         24.42         21.93        14.86 o                         
 -13   5   7         57.81         59.31        10.84 o                         
 -12   5   7          2.77         -9.51         9.51 o                         
 -11   5   7          5.67          7.72         8.05 o                         
 -10   5   7         36.27         45.45         8.61 o                         
  -9   5   7        725.62        741.42        20.64 o                         
  -8   5   7         29.29         23.49         7.22 o                         
  -7   5   7       1638.36       1828.21        39.22 o                         
  -6   5   7        793.83        743.18        18.16 o                         
  -5   5   7        834.00        887.74        19.10 o                         
  -4   5   7         87.77         84.42         6.23 o                         
  -3   5   7       1977.93       1858.36        29.73 o                         
  -2   5   7         68.82         52.58         8.46 o                         
  -1   5   7       4358.21       4280.91        88.22 o                         
   0   5   7       1121.66       1185.73        34.15 o                         
   1   5   7          0.45          6.75         8.28 o                         
   2   5   7        168.10        182.23        13.33 o                         
   3   5   7          0.45         13.27         8.98 o                         
   4   5   7        260.66        302.03        18.65 o                         
   5   5   7        184.79        181.42        15.76 o                         
   6   5   7        330.57        343.70        21.24 o                         
   7   5   7        301.16        296.56        20.76 o                         
   8   5   7        119.43        133.52        16.85 o                         
   9   5   7        167.27        181.67        18.68 o                         
  10   5   7         15.06         35.88        13.26 o                         
  11   5   7         21.30         10.42        13.25 o                         
  12   5   7          3.28          1.31        14.84 o                         
 -16   6   7          0.07        -16.83        16.83 o                         
 -15   6   7         80.24        103.11        18.01 o                         
 -14   6   7         15.93         35.45        13.15 o                         
 -13   6   7         88.11         80.86        10.50 o                         
 -12   6   7          7.68          3.59         8.58 o                         
 -11   6   7        161.37        175.17        12.92 o                         
 -10   6   7         72.48         60.39         8.81 o                         
  -9   6   7        208.24        202.24        11.76 o                         
  -8   6   7        116.85        110.10         9.32 o                         
  -7   6   7          0.13         -2.82         6.50 o                         
  -6   6   7          1.30         11.52         6.12 o                         
  -5   6   7         14.65         10.90         5.48 o                         
  -4   6   7        657.67        620.14        16.00 o                         
  -3   6   7        146.92        164.78        12.26 o                         
  -2   6   7         19.89         13.18         6.86 o                         
  -1   6   7       1489.07       1462.97        39.80 o                         
   0   6   7         68.65         75.40        10.38 o                         
   1   6   7       1029.02       1055.74        33.44 o                         
   2   6   7        600.95        599.80        24.59 o                         
   3   6   7        503.54        483.47        22.68 o                         
   4   6   7          7.66          6.75         9.20 o                         
   5   6   7        964.82        985.71        35.98 o                         
   6   6   7         12.16         17.41        10.09 o                         
   7   6   7        206.93        252.30        20.97 o                         
   8   6   7         75.77         70.43        15.17 o                         
   9   6   7         40.39         52.94        14.19 o                         
  10   6   7          0.62          5.46        12.37 o                         
  11   6   7         17.10         -1.90        13.23 o                         
  12   6   7          4.40         15.03        15.66 o                         
 -15   7   7          1.69         -4.46        15.28 o                         
 -14   7   7         21.40         20.51        13.34 o                         
 -13   7   7          2.39         -0.06        10.15 o                         
 -12   7   7          1.86         -4.81         9.19 o                         
 -11   7   7        358.91        356.39        30.84 o                         
 -10   7   7         65.43         71.03        16.50 o                         
  -9   7   7        344.57        339.60        14.93 o                         
  -8   7   7         76.38         53.86        12.00 o                         
  -7   7   7        618.96        606.12        17.62 o                         
  -6   7   7          7.37          5.18         6.02 o                         
  -5   7   7       2710.74       2766.36        48.18 o                         
  -4   7   7         12.65          7.88         5.11 o                         
  -3   7   7       2365.57       2412.79        58.17 o                         
  -2   7   7        410.35        426.54        19.98 o                         
  -1   7   7        263.37        272.72        16.35 o                         
   0   7   7        381.21        368.06        19.43 o                         
   1   7   7       1004.23       1054.22        34.57 o                         
   2   7   7        129.55        115.35        12.94 o                         
   3   7   7        185.33        174.07        15.37 o                         
   4   7   7         89.18         72.78        13.04 o                         
   5   7   7        318.45        314.97        20.80 o                         
   6   7   7         62.15         56.95        12.90 o                         
   7   7   7         11.58         -0.16        11.35 o                         
   8   7   7         18.83         26.37        13.69 o                         
   9   7   7         22.23         -1.90        13.14 o                         
  10   7   7          1.15          4.36        12.25 o                         
  11   7   7         66.95         37.70        15.79 o                         
 -14   8   7         18.11         -2.48        14.27 o                         
 -13   8   7        125.38        126.33        19.62 o                         
 -12   8   7         93.54         99.81         9.58 o                         
 -11   8   7          0.78          5.64         8.88 o                         
 -10   8   7        218.11        232.09        13.76 o                         
  -9   8   7         14.68         23.68         8.15 o                         
  -8   8   7        393.86        369.64        15.06 o                         
  -7   8   7         68.77         74.85         8.35 o                         
  -6   8   7        210.72        213.16        10.69 o                         
  -5   8   7          6.33         10.38         5.33 o                         
  -4   8   7        277.81        299.32        17.88 o                         
  -3   8   7        982.62        983.67        33.02 o                         
  -2   8   7          4.28          4.96         8.98 o                         
  -1   8   7         67.04         85.85        11.93 o                         
   0   8   7         14.51         16.43         9.98 o                         
   1   8   7        114.74        110.82        13.50 o                         
   2   8   7         43.33         47.76        10.40 o                         
   3   8   7        782.08        801.12        32.49 o                         
   4   8   7         67.32         43.22        11.76 o                         
   5   8   7         31.94         24.89        11.75 o                         
   6   8   7        212.40        250.06        21.50 o                         
   7   8   7          4.05        -11.55        11.55 o                         
   8   8   7          1.61         -0.06        11.79 o                         
   9   8   7         38.32         43.51        17.09 o                         
  10   8   7         32.42         39.74        15.66 o                         
  11   8   7          2.19        -16.25        16.25 o                         
 -13   9   7         18.24          8.53        14.16 o                         
 -12   9   7        108.91        110.11        12.75 o                         
 -11   9   7         22.34          2.71         7.67 o                         
 -10   9   7          0.55          1.05         8.15 o                         
  -9   9   7         21.27         17.39         7.70 o                         
  -8   9   7        117.95        117.85        10.14 o                         
  -7   9   7         60.30         62.14         8.28 o                         
  -6   9   7         53.29         46.08        11.69 o                         
  -5   9   7        269.27        254.00        17.00 o                         
  -4   9   7        633.94        668.65        27.71 o                         
  -3   9   7        192.90        167.90        14.58 o                         
  -2   9   7        315.08        304.50        18.59 o                         
  -1   9   7         30.70         47.16        10.09 o                         
   0   9   7        448.69        449.82        23.36 o                         
   1   9   7         10.30         24.24        10.46 o                         
   2   9   7        683.12        702.35        30.58 o                         
   3   9   7         34.64         32.73        10.79 o                         
   4   9   7        345.93        332.37        22.91 o                         
   5   9   7         36.05         35.69        11.91 o                         
   6   9   7         10.19         -8.89        11.33 o                         
   7   9   7         49.67         36.07        14.55 o                         
   8   9   7         71.15         56.97        17.17 o                         
   9   9   7          0.01         10.09        12.40 o                         
  10   9   7          0.43         -4.40        15.72 o                         
 -12  10   7         63.22         44.79        15.41 o                         
 -11  10   7          0.06         25.80        13.28 o                         
 -10  10   7        262.12        236.96        23.37 o                         
  -9  10   7         11.04         16.11         9.19 o                         
  -8  10   7         61.46         65.97        13.38 o                         
  -7  10   7         25.93         16.23        10.28 o                         
  -6  10   7        362.15        381.27        21.99 o                         
  -5  10   7         13.04         28.43        11.03 o                         
  -4  10   7        155.07        166.90        15.35 o                         
  -3  10   7        116.58        113.88        14.20 o                         
  -2  10   7         83.59         85.90        12.31 o                         
  -1  10   7          3.52         -7.20         9.68 o                         
   0  10   7         30.56         51.71        12.18 o                         
   1  10   7         18.00         22.20        10.87 o                         
   2  10   7          3.80        -11.61        11.61 o                         
   3  10   7         72.70         87.62        15.05 o                         
   4  10   7         10.26         10.96        11.60 o                         
   5  10   7         35.54         41.50        15.26 o                         
   6  10   7          3.45         -3.81        12.80 o                         
   7  10   7         50.51         41.12        15.63 o                         
   8  10   7         70.71         70.30        17.03 o                         
   9  10   7          2.16         -4.29        16.41 o                         
 -12  11   7          1.34        -14.26        14.93 o                         
 -11  11   7          2.70        -14.98        15.70 o                         
 -10  11   7        196.95        232.87        25.29 o                         
  -9  11   7          3.62         11.69        15.08 o                         
  -8  11   7         11.70         11.22        12.74 o                         
  -7  11   7          8.82         17.65         9.65 o                         
  -6  11   7        187.05        177.69        16.94 o                         
  -5  11   7        134.10        134.26        15.21 o                         
  -4  11   7         62.76         41.73        10.88 o                         
  -3  11   7        108.75        116.11        14.97 o                         
  -2  11   7         62.64         58.44        11.76 o                         
  -1  11   7         11.32          5.83        10.90 o                         
   0  11   7        410.02        405.82        23.84 o                         
   1  11   7          1.69         12.85         7.22 o                         
   2  11   7         60.88         58.15        14.48 o                         
   3  11   7          5.08          8.45        11.53 o                         
   4  11   7          4.29         -4.34        12.51 o                         
   5  11   7          1.76         -7.58        12.85 o                         
   6  11   7         68.63         85.71        18.50 o                         
   7  11   7         10.30         11.77        13.39 o                         
   8  11   7          2.65         -9.36        14.05 o                         
 -11  12   7        103.21         79.24        20.05 o                         
 -10  12   7          0.70        -11.98        15.85 o                         
  -9  12   7          8.17         22.54        14.61 o                         
  -8  12   7         92.21        101.94        18.82 o                         
  -7  12   7          0.02          7.07        13.68 o                         
  -6  12   7          1.23         19.57        13.77 o                         
  -5  12   7          1.66         -5.43         8.54 o                         
  -4  12   7          3.34          5.30         8.48 o                         
  -3  12   7          1.19         -4.87        11.76 o                         
  -2  12   7         67.92         55.13        12.76 o                         
  -1  12   7         31.60         28.90         9.25 o                         
   0  12   7          7.08         20.14         8.86 o                         
   1  12   7        138.75        147.23        18.49 o                         
   2  12   7         10.05         13.81        11.55 o                         
   3  12   7        183.55        179.49        19.72 o                         
   4  12   7         10.30         15.63        14.16 o                         
   5  12   7        100.69        122.92        18.81 o                         
   6  12   7          5.37         13.26        14.58 o                         
  -9  13   7          9.33          3.78        13.90 o                         
  -8  13   7          1.29         36.14        17.49 o                         
  -7  13   7         52.84         34.42        16.30 o                         
  -6  13   7          0.01        -16.84        16.84 o                         
  -5  13   7         33.65         48.76        14.65 o                         
  -4  13   7         14.37        -14.90        14.90 o                         
  -3  13   7         89.91         83.66        17.31 o                         
  -2  13   7         14.15         -0.60        12.57 o                         
  -1  13   7         58.23         49.71        14.71 o                         
  -7  14   7         11.28         42.49        17.24 o                         
  -6  14   7         12.18         34.25        14.90 o                         
  -5  14   7          0.08         -0.14        15.81 o                         
  -4  14   7          0.37         -6.18        15.18 o                         
 -16   0   8         66.17         84.41        20.08 o                         
 -14   0   8         27.02         30.85        15.91 o                         
 -12   0   8       1620.43       1544.58        49.52 o                         
 -10   0   8       1438.10       1361.52        42.75 o                         
  -8   0   8        168.06        172.92        15.55 o                         
  -6   0   8       5778.50       5902.38       115.27 o                         
  -4   0   8        114.77         49.30         8.80 o                         
  -2   0   8       2314.86       2778.04        56.90 o                         
   0   0   8        132.62        139.76         8.59 o                         
   2   0   8         70.53         97.90         8.43 o                         
   4   0   8       3190.33       3146.88        67.30 o                         
   6   0   8        958.60        952.93        30.84 o                         
   8   0   8        287.48        279.83        18.03 o                         
  10   0   8         72.39         90.48        14.03 o                         
 -17   1   8          3.86         20.43        12.32 o                         
 -16   1   8         12.27         11.13        10.65 o                         
 -15   1   8          0.86         17.68        16.48 o                         
 -14   1   8         79.35        101.88        12.63 o                         
 -13   1   8         11.30         23.30         9.15 o                         
 -12   1   8         94.56         91.45        10.70 o                         
 -11   1   8         65.40         54.94         9.14 o                         
 -10   1   8        132.50        120.33        10.44 o                         
  -9   1   8        396.58        433.61        15.79 o                         
  -8   1   8        391.47        410.64        14.34 o                         
  -7   1   8        640.41        677.56        17.84 o                         
  -6   1   8        430.87        427.81        13.24 o                         
  -5   1   8       2100.34       2147.00        66.08 o                         
  -4   1   8       3991.74       4071.18        57.47 o                         
  -3   1   8        106.57        128.74         5.68 o                         
  -2   1   8       7276.50       7726.76        99.92 o                         
  -1   1   8         42.44         50.63         4.21 o                         
   0   1   8       2278.55       2135.94        47.47 o                         
   1   1   8        516.84        454.23        11.18 o                         
   2   1   8       1535.33       1433.27        51.72 o                         
   3   1   8          9.53          4.76         3.89 o                         
   4   1   8        622.00        606.07        14.99 o                         
   5   1   8        694.21        672.70        16.75 o                         
   6   1   8         86.37         79.45         6.91 o                         
   7   1   8         24.75         22.60         5.94 o                         
   8   1   8         11.44         16.99         6.25 o                         
   9   1   8          8.87         10.51         6.93 o                         
  10   1   8         14.49         15.30        11.56 o                         
  11   1   8         63.93         56.29        13.89 o                         
 -17   2   8         35.93         30.48        12.00 o                         
 -16   2   8          0.98          4.88        20.14 o                         
 -15   2   8         13.57          5.23        10.90 o                         
 -14   2   8        169.04        163.31        14.14 o                         
 -13   2   8        241.20        257.60        15.51 o                         
 -12   2   8         89.60        108.76        11.62 o                         
 -11   2   8         25.68         37.59         9.58 o                         
 -10   2   8        394.91        383.30        31.75 o                         
  -9   2   8        581.59        582.28        18.11 o                         
  -8   2   8        728.05        758.88        19.89 o                         
  -7   2   8         87.33         96.64        13.76 o                         
  -6   2   8          3.93          6.41         6.17 o                         
  -5   2   8       1234.42       1331.05        24.61 o                         
  -4   2   8        417.92        429.51        11.88 o                         
  -3   2   8       2798.83       2624.83        39.11 o                         
  -2   2   8         24.69          7.25         3.76 o                         
  -1   2   8       2106.49       2077.12        31.50 o                         
   0   2   8        831.96        824.14        34.37 o                         
   1   2   8       3274.61       3373.97        47.55 o                         
   2   2   8        285.66        255.26         8.28 o                         
   3   2   8       1810.39       1822.43        29.93 o                         
   4   2   8         26.00         25.97         8.15 o                         
   5   2   8        121.65        113.61         7.16 o                         
   6   2   8        129.39        142.05         8.52 o                         
   7   2   8        187.72        203.44        10.48 o                         
   8   2   8        101.70        119.76        11.37 o                         
   9   2   8         21.36         25.58        11.73 o                         
  10   2   8         99.74        100.97        16.03 o                         
  11   2   8         80.21         69.65        14.35 o                         
 -17   3   8          4.60         47.73        18.19 o                         
 -16   3   8         14.29          9.66        11.83 o                         
 -15   3   8         59.55         48.30        12.21 o                         
 -14   3   8         27.60         15.02        11.77 o                         
 -13   3   8        137.71        143.50        15.95 o                         
 -12   3   8         93.96         97.91        11.43 o                         
 -11   3   8         11.25         18.57         8.56 o                         
 -10   3   8         32.42         35.69         9.79 o                         
  -9   3   8       1425.25       1366.38        52.01 o                         
  -8   3   8         17.53         13.75         7.24 o                         
  -7   3   8       2928.27       3086.26        48.86 o                         
  -6   3   8        908.19        926.90        20.57 o                         
  -5   3   8       1204.78       1224.64        30.85 o                         
  -4   3   8        151.77        120.47         5.79 o                         
  -3   3   8       3039.90       3025.35        49.96 o                         
  -2   3   8        488.32        533.78        12.14 o                         
  -1   3   8       1239.84       1170.26        60.98 o                         
   0   3   8        256.57        273.10        14.33 o                         
   1   3   8        278.98        259.87         7.44 o                         
   2   3   8          0.08          2.94         5.21 o                         
   3   3   8        114.07        113.16         5.90 o                         
   4   3   8          3.66          2.05         5.00 o                         
   5   3   8         41.84         42.28         5.26 o                         
   6   3   8          3.65         14.96         8.92 o                         
   7   3   8        253.38        256.79        18.58 o                         
   8   3   8          0.03         -9.16         9.16 o                         
   9   3   8        207.00        175.55        18.20 o                         
  10   3   8          9.58        -13.85        13.85 o                         
  11   3   8         21.51         33.94        14.40 o                         
 -17   4   8         71.75         65.15        17.99 o                         
 -16   4   8         11.31         10.29        10.93 o                         
 -15   4   8         96.46         82.37        12.46 o                         
 -14   4   8         54.51         63.05        12.35 o                         
 -13   4   8         61.90         53.45        10.04 o                         
 -12   4   8         69.60         57.27        10.26 o                         
 -11   4   8        164.42        168.68        12.38 o                         
 -10   4   8        170.93        197.30        12.08 o                         
  -9   4   8         21.08         15.74         7.90 o                         
  -8   4   8         45.85         53.72         7.91 o                         
  -7   4   8       4151.42       4250.47        63.60 o                         
  -6   4   8        248.79        243.77        11.23 o                         
  -5   4   8       1123.22       1102.76        22.03 o                         
  -4   4   8        758.13        753.37        16.64 o                         
  -3   4   8        770.12        722.51        15.46 o                         
  -2   4   8         37.53         33.60         5.22 o                         
  -1   4   8       3953.67       4022.95        83.29 o                         
   0   4   8         42.96         32.88         7.61 o                         
   1   4   8       3990.02       4021.48        84.62 o                         
   2   4   8          6.46          1.62         7.91 o                         
   3   4   8        257.30        261.58        16.17 o                         
   4   4   8        288.50        263.97        16.75 o                         
   5   4   8       1141.71       1174.15        38.33 o                         
   6   4   8        125.50        115.01        14.30 o                         
   7   4   8        124.28        118.92        14.24 o                         
   8   4   8         77.35         83.06        14.61 o                         
   9   4   8          6.67         -4.81        12.66 o                         
  10   4   8         33.90         25.90        14.49 o                         
  11   4   8          3.46          2.15        12.05 o                         
 -16   5   8         49.94         21.67        16.73 o                         
 -15   5   8          1.06          4.63        11.05 o                         
 -14   5   8          1.90         20.41        10.38 o                         
 -13   5   8          0.89          3.46         9.64 o                         
 -12   5   8         90.79        106.73        16.38 o                         
 -11   5   8         60.34         46.97         9.14 o                         
 -10   5   8        153.76        169.47        11.56 o                         
  -9   5   8        107.81        105.46        12.48 o                         
  -8   5   8         28.79         26.86         7.15 o                         
  -7   5   8        427.23        415.10        14.30 o                         
  -6   5   8       2887.33       2855.35       102.56 o                         
  -5   5   8        446.83        453.91        13.45 o                         
  -4   5   8         74.63         64.98         5.98 o                         
  -3   5   8       1201.78       1109.67        37.78 o                         
  -2   5   8       2523.08       2427.74        56.76 o                         
  -1   5   8       1102.85       1018.20        31.59 o                         
   0   5   8       4534.74       4567.66        95.35 o                         
   1   5   8         26.36         30.91         8.71 o                         
   2   5   8        436.60        454.17        21.28 o                         
   3   5   8         18.05         15.64         9.49 o                         
   4   5   8        282.87        271.86        17.82 o                         
   5   5   8          2.56         -8.65         8.65 o                         
   6   5   8        341.04        333.68        21.00 o                         
   7   5   8         96.04         87.10        14.16 o                         
   8   5   8          0.25          0.94        10.74 o                         
   9   5   8         21.44         19.97        14.04 o                         
  10   5   8         37.25         38.81        14.60 o                         
  11   5   8          2.29         -6.73        14.89 o                         
 -16   6   8          9.02          8.80        14.90 o                         
 -15   6   8          1.14        -12.94        14.22 o                         
 -14   6   8        115.35        138.52        20.14 o                         
 -13   6   8         74.39         71.54        26.02 o                         
 -12   6   8        366.55        348.22        17.38 o                         
 -11   6   8        102.56         96.80        11.78 o                         
 -10   6   8        490.48        500.10        18.46 o                         
  -9   6   8        146.00        133.26        10.59 o                         
  -8   6   8        740.41        765.97        21.04 o                         
  -7   6   8         80.11         70.05         8.15 o                         
  -6   6   8        888.32        913.47        21.08 o                         
  -5   6   8        734.73        740.03        17.89 o                         
  -4   6   8        151.64        148.56         7.75 o                         
  -3   6   8        608.77        582.20        23.39 o                         
  -2   6   8         69.39         82.95        10.91 o                         
  -1   6   8        444.27        449.25        20.90 o                         
   0   6   8         27.10         15.57         7.93 o                         
   1   6   8         70.96         67.88        10.85 o                         
   2   6   8        241.70        232.81        16.66 o                         
   3   6   8        460.52        434.80        22.18 o                         
   4   6   8        244.18        222.22        17.07 o                         
   5   6   8         39.98         44.73        11.96 o                         
   6   6   8        334.29        314.71        21.64 o                         
   7   6   8         41.46         44.19        13.02 o                         
   8   6   8        227.27        245.63        21.68 o                         
   9   6   8          0.15          0.24        11.95 o                         
  10   6   8         47.91         46.84        14.60 o                         
  11   6   8          0.46        -15.24        15.24 o                         
 -15   7   8         17.46         21.26        14.94 o                         
 -14   7   8        129.77        119.91        14.96 o                         
 -13   7   8        105.56         94.30        20.23 o                         
 -12   7   8          6.06         -1.65         9.36 o                         
 -11   7   8          0.30         -0.43        16.35 o                         
 -10   7   8         40.91         34.32         8.08 o                         
  -9   7   8        147.88        170.49        15.30 o                         
  -8   7   8         30.01         20.14         7.39 o                         
  -7   7   8        353.68        367.21        19.31 o                         
  -6   7   8         53.48         54.53         7.15 o                         
  -5   7   8         50.87         47.93         6.35 o                         
  -4   7   8       3075.88       3359.72        76.35 o                         
  -3   7   8        180.10        162.01        13.65 o                         
  -2   7   8       1797.47       1745.71        47.21 o                         
  -1   7   8          6.28         10.51         8.33 o                         
   0   7   8        575.05        592.66        25.07 o                         
   1   7   8        327.39        321.03        19.08 o                         
   2   7   8       1392.65       1443.64        44.36 o                         
   3   7   8         62.94         48.87        11.78 o                         
   4   7   8        611.85        624.56        28.69 o                         
   5   7   8          6.94         18.58        11.28 o                         
   6   7   8          4.46          1.42        10.36 o                         
   7   7   8         96.81         95.26        16.10 o                         
   8   7   8          0.97         16.71        13.39 o                         
   9   7   8         15.86         11.01        12.09 o                         
  10   7   8         10.85          0.21        13.99 o                         
  11   7   8          3.25        -12.23        13.72 o                         
 -14   8   8          9.59         37.49        16.89 o                         
 -13   8   8         45.84         67.35         9.51 o                         
 -12   8   8        141.31        132.45        12.84 o                         
 -11   8   8         23.48         15.64        10.34 o                         
 -10   8   8        168.07        151.35        12.14 o                         
  -9   8   8          0.74        -10.21        10.33 o                         
  -8   8   8         84.58         83.80        14.53 o                         
  -7   8   8         42.23         47.24         7.73 o                         
  -6   8   8         97.40         88.06         7.94 o                         
  -5   8   8        184.32        166.35        14.96 o                         
  -4   8   8         75.46         83.20        12.55 o                         
  -3   8   8        110.70        108.20        12.79 o                         
  -2   8   8        139.04        126.59        13.43 o                         
  -1   8   8        291.22        279.62        18.35 o                         
   0   8   8          0.02          5.85         8.56 o                         
   1   8   8         72.60         75.31        12.36 o                         
   2   8   8          1.91          3.92         8.93 o                         
   3   8   8        103.56         99.19        14.13 o                         
   4   8   8         89.97         83.42        13.57 o                         
   5   8   8          0.58          8.51        10.81 o                         
   6   8   8         51.77         56.63        13.76 o                         
   7   8   8         13.84        -14.36        14.36 o                         
   8   8   8          0.50          1.69        13.19 o                         
   9   8   8          1.64          2.63        13.94 o                         
  10   8   8         55.30         74.29        18.71 o                         
 -13   9   8         28.25         25.31        14.64 o                         
 -12   9   8          2.61        -13.65        13.65 o                         
 -11   9   8        253.98        261.62        15.84 o                         
 -10   9   8          0.70          0.21         8.47 o                         
  -9   9   8        158.80        154.89        18.46 o                         
  -8   9   8         19.31         23.03         7.60 o                         
  -7   9   8         83.09         73.84        13.30 o                         
  -6   9   8         23.04         22.21        11.04 o                         
  -5   9   8        254.07        283.08        18.70 o                         
  -4   9   8        118.81        118.33        13.85 o                         
  -3   9   8         61.45         65.34        11.77 o                         
  -2   9   8          1.21          0.31         9.14 o                         
  -1   9   8         36.09         13.52        10.04 o                         
   0   9   8         28.95         37.91        11.17 o                         
   1   9   8         33.50         24.29        10.65 o                         
   2   9   8        254.81        246.32        19.43 o                         
   3   9   8         91.98         94.95        15.29 o                         
   4   9   8          4.84         -2.20        11.35 o                         
   5   9   8        249.11        242.26        20.80 o                         
   6   9   8         27.72          9.58        13.91 o                         
   7   9   8         22.22         26.04        13.45 o                         
   8   9   8          6.97         -2.39        12.35 o                         
   9   9   8         38.16         36.98        17.02 o                         
  10   9   8          1.76        -15.55        15.55 o                         
 -12  10   8         10.74         -4.39        14.31 o                         
 -11  10   8         22.37         39.09        15.45 o                         
 -10  10   8         23.25         35.35        13.90 o                         
  -9  10   8         10.17         18.19        12.05 o                         
  -8  10   8          4.73         10.63        11.77 o                         
  -7  10   8         81.34         84.88        14.47 o                         
  -6  10   8        165.08        145.26        15.52 o                         
  -5  10   8         89.50         95.11        13.80 o                         
  -4  10   8        150.08        164.98        16.21 o                         
  -3  10   8        227.02        232.42        17.90 o                         
  -2  10   8          0.15          7.09         9.93 o                         
  -1  10   8        192.87        176.89        17.21 o                         
   0  10   8          0.19         10.24        10.47 o                         
   1  10   8         90.90        106.40        15.08 o                         
   2  10   8          0.06         -2.63        11.16 o                         
   3  10   8        124.91        104.84        15.71 o                         
   4  10   8         93.61         91.98        16.44 o                         
   5  10   8         60.39         66.47        16.01 o                         
   6  10   8         50.23         78.26        16.77 o                         
   7  10   8         17.73          3.39        15.39 o                         
   8  10   8          0.17         -0.99        16.76 o                         
   9  10   8          0.21          6.50        15.47 o                         
 -12  11   8         10.65         -7.51        16.73 o                         
 -11  11   8         42.00         -5.09        15.63 o                         
 -10  11   8         11.63         -0.48        14.49 o                         
  -9  11   8         41.81         48.51        15.93 o                         
  -8  11   8         34.89         32.60        13.60 o                         
  -7  11   8         33.72         44.25        14.34 o                         
  -6  11   8          0.38          5.69        11.87 o                         
  -5  11   8          3.67          7.04         9.97 o                         
  -4  11   8        198.77        202.21        18.27 o                         
  -3  11   8        115.04        142.13        16.26 o                         
  -2  11   8         47.43         57.37        12.17 o                         
  -1  11   8         57.87         69.50        13.57 o                         
   0  11   8          8.94          2.39        10.27 o                         
   1  11   8         46.34         45.73        12.85 o                         
   2  11   8        173.94        180.90        19.61 o                         
   3  11   8         14.14         14.71        12.89 o                         
   4  11   8         81.32         77.18        15.58 o                         
   5  11   8         23.96         16.45        11.71 o                         
   6  11   8          8.14          4.08        14.85 o                         
   7  11   8         32.55         45.95        15.15 o                         
 -11  12   8          2.71          6.15        16.07 o                         
 -10  12   8         66.20        102.10        20.76 o                         
  -9  12   8          0.07         27.82        17.70 o                         
  -8  12   8        178.64        208.06        22.95 o                         
  -7  12   8         66.63         62.53        17.59 o                         
  -6  12   8         66.86         76.56        11.94 o                         
  -5  12   8          1.37         12.00        11.59 o                         
  -4  12   8        152.88        129.83        16.72 o                         
  -3  12   8          3.39          7.91        11.46 o                         
  -2  12   8         54.95         55.67        12.92 o                         
  -1  12   8         75.55        118.81        17.45 o                         
   0  12   8          8.70         11.48        12.48 o                         
   1  12   8         13.67         -6.12        13.65 o                         
   2  12   8        125.20        109.46        16.91 o                         
   3  12   8          4.11         -7.63        13.71 o                         
   4  12   8         18.43          6.40        13.57 o                         
   5  12   8         68.23         77.56        18.36 o                         
   6  12   8         41.16         36.23        14.71 o                         
  -9  13   8          0.94          8.00        16.94 o                         
  -8  13   8          0.12        -18.85        18.85 o                         
  -7  13   8          3.36         22.38        16.15 o                         
  -6  13   8        101.77        118.67        20.31 o                         
  -5  13   8          0.62         10.93        14.79 o                         
  -4  13   8         23.79         23.31        14.68 o                         
  -3  13   8          1.18          0.19        14.19 o                         
  -2  13   8         27.28         38.15        15.06 o                         
  -6  14   8         65.65         76.98        18.35 o                         
  -5  14   8          1.04          6.54        15.60 o                         
 -17   0   9          0.66         -9.31        17.04 o                         
 -15   0   9          6.84          1.82        15.18 o                         
 -13   0   9        106.32        116.39        18.61 o                         
 -11   0   9         39.62         25.88        13.34 o                         
  -9   0   9       1900.81       1960.30        52.29 o                         
  -7   0   9         13.91         24.01        10.39 o                         
  -5   0   9       3912.40       3950.58        81.43 o                         
  -3   0   9      11803.95      12616.00       226.14 o                         
  -1   0   9        348.42        248.43        12.05 o                         
   1   0   9       1791.07       1721.78        40.33 o                         
   3   0   9       1826.81       1877.40        44.81 o                         
   5   0   9        155.89        155.89        11.99 o                         
   7   0   9         57.13         43.32         9.68 o                         
   9   0   9        130.87        111.63        14.14 o                         
 -17   1   9         33.75         37.93        12.73 o                         
 -16   1   9         16.21          2.14        11.37 o                         
 -15   1   9         72.37         56.55        11.53 o                         
 -14   1   9         25.98         23.17        13.77 o                         
 -13   1   9        379.28        352.23        45.56 o                         
 -12   1   9         37.39         37.90         9.76 o                         
 -11   1   9        399.67        410.40        16.96 o                         
 -10   1   9        710.27        690.13        29.24 o                         
  -9   1   9        179.02        183.72        11.81 o                         
  -8   1   9        347.91        371.97        14.40 o                         
  -7   1   9         34.69         23.95         7.31 o                         
  -6   1   9         21.07         23.04         6.38 o                         
  -5   1   9         17.12         34.02         6.10 o                         
  -4   1   9       2309.64       2199.79        55.88 o                         
  -3   1   9       1560.06       1757.96        23.85 o                         
  -2   1   9       2327.49       2378.00        36.27 o                         
  -1   1   9       1054.69       1060.65        31.21 o                         
   0   1   9         52.00         52.48         4.64 o                         
   1   1   9         13.06          9.70         4.47 o                         
   2   1   9       1782.01       1832.83        30.33 o                         
   3   1   9        891.64        896.65        18.92 o                         
   4   1   9          0.62          2.83         4.43 o                         
   5   1   9        640.04        639.41        16.80 o                         
   6   1   9         70.96         69.93         7.07 o                         
   7   1   9        253.23        262.59        12.00 o                         
   8   1   9         27.09         22.11         9.62 o                         
   9   1   9        135.68        138.29        15.96 o                         
  10   1   9         14.70         15.72        11.44 o                         
 -17   2   9          5.36         -3.34        19.43 o                         
 -16   2   9         34.09         35.25        14.04 o                         
 -15   2   9         11.40         17.75        10.71 o                         
 -14   2   9        171.58        199.53        16.24 o                         
 -13   2   9         42.37         36.51        10.11 o                         
 -12   2   9        341.16        374.95        32.01 o                         
 -11   2   9          8.57         -4.10        24.53 o                         
 -10   2   9       1034.92        954.26        24.79 o                         
  -9   2   9        708.39        729.32        33.85 o                         
  -8   2   9        487.97        473.70        15.85 o                         
  -7   2   9       1927.63       1900.58        34.51 o                         
  -6   2   9        438.11        462.76        14.30 o                         
  -5   2   9       1313.85       1430.70        26.63 o                         
  -4   2   9        137.91        137.44         7.65 o                         
  -3   2   9         10.37          5.83         4.31 o                         
  -2   2   9       1152.55       1104.91        20.41 o                         
  -1   2   9       3218.55       3245.89        46.70 o                         
   0   2   9       1375.18       1414.66        46.16 o                         
   1   2   9        897.27        935.70        18.08 o                         
   2   2   9        988.61        990.29        19.32 o                         
   3   2   9          2.70          3.86         4.01 o                         
   4   2   9        536.14        540.57        18.87 o                         
   5   2   9        129.68        140.56         8.00 o                         
   6   2   9        706.43        716.69        18.57 o                         
   7   2   9          9.26          8.88         5.47 o                         
   8   2   9        131.76        119.61        14.71 o                         
   9   2   9         76.76         79.68        14.42 o                         
  10   2   9         23.27         38.21        13.31 o                         
 -17   3   9          0.37         22.64        17.08 o                         
 -16   3   9         33.66         16.70        37.53 o                         
 -15   3   9         23.20         13.06        10.68 o                         
 -14   3   9         14.32         28.42        11.01 o                         
 -13   3   9          0.15         -3.99         9.48 o                         
 -12   3   9         18.27         11.71        15.60 o                         
 -11   3   9         45.47         49.98         8.81 o                         
 -10   3   9          1.93         -2.91         7.43 o                         
  -9   3   9        255.14        244.59        14.04 o                         
  -8   3   9       2229.30       2247.28        78.98 o                         
  -7   3   9        544.88        617.60        30.26 o                         
  -6   3   9       4409.59       4491.15        65.45 o                         
  -5   3   9        840.47        890.74        19.56 o                         
  -4   3   9       2267.31       2286.38        30.13 o                         
  -3   3   9          0.06          0.14         4.27 o                         
  -2   3   9       2129.48       2024.18        31.93 o                         
  -1   3   9        145.87        117.70         6.08 o                         
   0   3   9       7021.53       7331.17       140.08 o                         
   1   3   9         88.71         78.32         7.91 o                         
   2   3   9        367.43        365.63        10.65 o                         
   3   3   9        113.09        112.65        11.77 o                         
   4   3   9        325.18        351.28        18.96 o                         
   5   3   9         72.58         68.25        11.05 o                         
   6   3   9         50.59         42.42        10.09 o                         
   7   3   9          1.09         12.25        10.69 o                         
   8   3   9         32.50         34.75        12.34 o                         
   9   3   9         20.82         11.30        12.36 o                         
  10   3   9         88.09         84.71        15.20 o                         
  11   3   9         10.11        -15.21        15.21 o                         
 -17   4   9          8.13         10.20        15.91 o                         
 -16   4   9        104.78        102.42        14.85 o                         
 -15   4   9          1.94         16.39        10.71 o                         
 -14   4   9        121.99        161.83        14.47 o                         
 -13   4   9         13.95         16.22         9.71 o                         
 -12   4   9        120.18        123.45        29.22 o                         
 -11   4   9         65.97         55.63         9.54 o                         
 -10   4   9        676.97        681.80        20.90 o                         
  -9   4   9          0.81          2.79         7.32 o                         
  -8   4   9       1133.86       1026.20        24.46 o                         
  -7   4   9       1959.58       2007.63        46.85 o                         
  -6   4   9          5.24         10.20         6.14 o                         
  -5   4   9        679.99        679.11        16.90 o                         
  -4   4   9         67.30         67.21         6.40 o                         
  -3   4   9         35.55         22.78         4.69 o                         
  -2   4   9        295.94        284.74        15.67 o                         
  -1   4   9        140.86        128.08        11.43 o                         
   0   4   9       3869.61       3915.26        83.34 o                         
   1   4   9          2.92         -1.87         7.96 o                         
   2   4   9       1900.88       1964.58        50.59 o                         
   3   4   9          0.35          0.91         9.09 o                         
   4   4   9        373.61        389.63        21.11 o                         
   5   4   9          7.49         -2.33         8.84 o                         
   6   4   9        433.55        436.45        23.76 o                         
   7   4   9         18.63          4.97        10.83 o                         
   8   4   9        231.07        238.69        20.55 o                         
   9   4   9         46.29         58.38        14.54 o                         
  10   4   9          3.52         35.16        14.14 o                         
  11   4   9          0.40         -2.92        14.53 o                         
 -16   5   9         51.24         77.73        20.06 o                         
 -15   5   9         49.86         35.60        11.68 o                         
 -14   5   9         11.66          8.68        10.45 o                         
 -13   5   9        101.60         80.24        11.43 o                         
 -12   5   9          1.21         -2.67         8.89 o                         
 -11   5   9        192.79        188.79        13.26 o                         
 -10   5   9        143.01        157.67        11.71 o                         
  -9   5   9        215.12        248.34        16.14 o                         
  -8   5   9        670.13        643.39        43.55 o                         
  -7   5   9         23.73         39.49        13.09 o                         
  -6   5   9        960.08        952.05        21.60 o                         
  -5   5   9        206.58        213.45        12.20 o                         
  -4   5   9        657.01        640.17        24.73 o                         
  -3   5   9         17.39         25.89         8.52 o                         
  -2   5   9       2017.03       2127.86        52.50 o                         
  -1   5   9        755.56        760.52        27.17 o                         
   0   5   9        320.16        293.54        16.89 o                         
   1   5   9        903.05        866.57        30.61 o                         
   2   5   9        192.84        207.54        15.28 o                         
   3   5   9        923.89        915.11        33.17 o                         
   4   5   9        140.82        148.91        15.05 o                         
   5   5   9        260.53        234.95        18.05 o                         
   6   5   9         95.09         73.28        13.22 o                         
   7   5   9        146.54        141.53        16.17 o                         
   8   5   9         10.66         -6.37        11.32 o                         
   9   5   9         55.27         54.13        14.41 o                         
  10   5   9         11.98          1.85        13.83 o                         
  11   5   9         13.27          5.88        15.24 o                         
 -15   6   9         16.52         -1.57        10.62 o                         
 -14   6   9          4.92         23.32        14.66 o                         
 -13   6   9         45.47         20.29        10.27 o                         
 -12   6   9          4.85         10.98        11.17 o                         
 -11   6   9        126.84        128.12        11.52 o                         
 -10   6   9          8.13          4.02         8.39 o                         
  -9   6   9        165.78        178.91        11.72 o                         
  -8   6   9         14.81         23.58         6.86 o                         
  -7   6   9        869.38        855.08        26.26 o                         
  -6   6   9        354.19        357.21        12.93 o                         
  -5   6   9       1229.94       1171.47        23.99 o                         
  -4   6   9         14.11          8.06         8.74 o                         
  -3   6   9        791.95        791.18        28.86 o                         
  -2   6   9        725.23        709.29        26.81 o                         
  -1   6   9        608.30        642.22        25.77 o                         
   0   6   9        100.32         85.28        11.53 o                         
   1   6   9        534.68        539.49        24.61 o                         
   2   6   9         90.74         66.76        10.82 o                         
   3   6   9         50.46         30.19        11.07 o                         
   4   6   9        415.45        418.88        23.14 o                         
   5   6   9          0.12        -11.38        11.82 o                         
   6   6   9         13.12         29.58        11.77 o                         
   7   6   9          5.15         11.32        12.76 o                         
   8   6   9         20.74         21.98        13.48 o                         
   9   6   9         17.23        -10.48        12.82 o                         
  10   6   9          3.22         17.23        12.45 o                         
 -15   7   9         20.74         -1.28        14.31 o                         
 -14   7   9         38.99         25.56        11.55 o                         
 -13   7   9        178.48        185.26        14.83 o                         
 -12   7   9         15.52          4.76         9.40 o                         
 -11   7   9         90.37         98.54        11.04 o                         
 -10   7   9         93.93        106.21        19.36 o                         
  -9   7   9         65.59         77.40        12.01 o                         
  -8   7   9         35.35         32.61         7.57 o                         
  -7   7   9        438.61        440.10        20.08 o                         
  -6   7   9         76.62         84.31         9.03 o                         
  -5   7   9         20.17         11.40         6.78 o                         
  -4   7   9          1.27          6.92         8.63 o                         
  -3   7   9        663.27        596.68        25.36 o                         
  -2   7   9          2.07         -3.40         8.81 o                         
  -1   7   9        117.86        107.89        12.81 o                         
   0   7   9        636.89        572.01        25.38 o                         
   1   7   9        200.96        199.10        16.70 o                         
   2   7   9          1.88         10.20        10.89 o                         
   3   7   9        310.51        315.08        20.72 o                         
   4   7   9         56.84         38.46        11.55 o                         
   5   7   9        395.26        408.99        24.97 o                         
   6   7   9          1.91         -8.20        12.51 o                         
   7   7   9        107.95        105.07        17.73 o                         
   8   7   9          1.11          3.88        14.03 o                         
   9   7   9         23.71         36.76        14.95 o                         
  10   7   9         14.40        -12.02        15.05 o                         
 -13   8   9          7.89         12.81        10.42 o                         
 -12   8   9         92.32         94.74        13.12 o                         
 -11   8   9         62.03         46.20        10.12 o                         
 -10   8   9        130.07        139.84        11.95 o                         
  -9   8   9        288.91        261.54        14.10 o                         
  -8   8   9        137.04        133.19        10.66 o                         
  -7   8   9        160.71        148.49        10.02 o                         
  -6   8   9         81.66        100.64        13.35 o                         
  -5   8   9        279.93        284.96        13.21 o                         
  -4   8   9          0.24          0.31         9.17 o                         
  -3   8   9        764.07        784.87        30.67 o                         
  -2   8   9         72.30         57.15        10.89 o                         
  -1   8   9         24.22         30.43        10.96 o                         
   0   8   9          1.18          0.86         9.85 o                         
   1   8   9        192.21        211.64        17.89 o                         
   2   8   9         59.97         49.41        10.99 o                         
   3   8   9        197.07        212.21        18.18 o                         
   4   8   9         96.94         88.90        15.67 o                         
   5   8   9          2.11          5.36        11.35 o                         
   6   8   9        172.00        195.07        20.71 o                         
   7   8   9          0.00         -7.54        13.95 o                         
   8   8   9         70.02         98.93        18.87 o                         
   9   8   9         17.04         32.86        15.59 o                         
  10   8   9         12.81          6.78        16.90 o                         
 -13   9   9          0.04         -3.66        13.59 o                         
 -12   9   9          0.59          2.23        14.30 o                         
 -11   9   9          2.22         12.34        14.23 o                         
 -10   9   9        179.30        204.34        21.10 o                         
  -9   9   9         59.94         54.12        14.99 o                         
  -8   9   9         51.86         47.04        12.91 o                         
  -7   9   9         74.39         43.69        11.34 o                         
  -6   9   9        127.93        139.56        15.56 o                         
  -5   9   9         26.98         21.66         7.58 o                         
  -4   9   9        448.73        517.61        26.23 o                         
  -3   9   9         12.15         -1.83        10.65 o                         
  -2   9   9       1077.99       1054.49        38.15 o                         
  -1   9   9          0.40          7.48        10.13 o                         
   0   9   9         34.63         56.56        12.39 o                         
   1   9   9         16.85         20.06        10.83 o                         
   2   9   9        161.28        159.52        17.07 o                         
   3   9   9          6.94         27.43        11.73 o                         
   4   9   9         36.58         13.96        12.74 o                         
   5   9   9          0.19         -0.98        12.86 o                         
   6   9   9          1.09        -12.62        14.09 o                         
   7   9   9          6.92          4.17        14.31 o                         
   8   9   9          5.10         -9.89        16.35 o                         
   9   9   9         27.81         15.42        14.12 o                         
 -12  10   9         88.48         72.13        17.34 o                         
 -10  10   9        115.77        118.10        18.37 o                         
  -9  10   9        206.52        202.97        20.75 o                         
  -8  10   9         26.20         58.02        14.09 o                         
  -7  10   9         29.88         54.33        13.84 o                         
  -6  10   9         22.02         20.87        12.80 o                         
  -5  10   9         92.80         90.73        13.82 o                         
  -4  10   9         45.53         40.27        12.55 o                         
  -3  10   9        242.14        247.78        19.63 o                         
  -2  10   9          9.50         22.67        11.51 o                         
  -1  10   9         26.27         21.26         9.69 o                         
   0  10   9         31.19         36.33        11.05 o                         
   1  10   9         12.70         -4.29         9.75 o                         
   2  10   9        101.98        100.47        16.03 o                         
   3  10   9          7.75         12.80        11.99 o                         
   4  10   9        221.83        263.24        24.05 o                         
   5  10   9         17.93         24.79        15.10 o                         
   6  10   9         50.66         60.60        15.66 o                         
   7  10   9         60.97         50.57        16.50 o                         
   8  10   9         43.35         64.68        18.48 o                         
 -12  11   9          1.83          0.52        15.06 o                         
 -11  11   9         37.20         34.86        16.62 o                         
 -10  11   9          2.60        -16.73        16.73 o                         
  -8  11   9         77.50         55.89        14.20 o                         
  -7  11   9          6.65        -12.92        12.92 o                         
  -6  11   9         91.93         77.81        15.29 o                         
  -5  11   9         63.50         67.58        13.74 o                         
  -4  11   9         60.62         40.14        12.35 o                         
  -3  11   9          4.19         -3.74        10.54 o                         
  -2  11   9        101.72        116.26        15.83 o                         
  -1  11   9         28.07         34.31        13.13 o                         
   0  11   9        163.34        164.81        18.62 o                         
   1  11   9         35.03         37.97        14.00 o                         
   2  11   9          0.91         -2.67        11.18 o                         
   3  11   9         52.69         56.42        16.01 o                         
   4  11   9         50.13         30.84        13.16 o                         
   5  11   9         94.11         97.78        18.67 o                         
   6  11   9         21.04         34.39        16.74 o                         
   7  11   9          0.30         19.50        14.58 o                         
 -10  12   9          2.44         -1.59        14.71 o                         
  -9  12   9         16.32         10.93        15.21 o                         
  -8  12   9          5.97          0.64        14.77 o                         
  -6  12   9          0.25        -12.85        12.85 o                         
  -5  12   9        154.17        150.47        18.36 o                         
  -4  12   9          0.25          4.13        12.43 o                         
  -3  12   9         51.43         66.95        15.20 o                         
  -2  12   9          8.97         -5.31        11.47 o                         
  -1  12   9         85.26         85.12        15.35 o                         
   0  12   9         17.00          7.19        12.00 o                         
   1  12   9         26.87         22.09        13.58 o                         
   2  12   9          3.15        -12.48        14.37 o                         
   3  12   9          0.79         11.43        14.47 o                         
   4  12   9          0.10         -5.95        15.26 o                         
   5  12   9          7.06         -6.38        17.08 o                         
  -9  13   9         67.58         38.93        19.72 o                         
  -8  13   9          5.71         22.58        17.57 o                         
  -7  13   9         20.88         57.36        18.71 o                         
  -6  13   9          6.82         -5.14        16.75 o                         
  -5  13   9          2.38          6.17        13.94 o                         
  -4  13   9          0.47          7.82        15.21 o                         
  -3  13   9          0.61         32.63        16.53 o                         
 -16   0  10         56.57         34.14        16.12 o                         
 -14   0  10        137.65        139.25        20.36 o                         
 -12   0  10        890.79        924.02        37.96 o                         
 -10   0  10          6.29          1.39        11.25 o                         
  -8   0  10        438.98        424.78        21.93 o                         
  -6   0  10          0.36          7.77         8.93 o                         
  -4   0  10       1282.05       1488.02        38.15 o                         
  -2   0  10       7124.34       7280.07       136.17 o                         
   0   0  10       1585.91       1520.11        37.15 o                         
   2   0  10       2076.77       2175.68        50.38 o                         
   4   0  10       3122.07       3221.84        70.64 o                         
   6   0  10        178.90        179.74        14.62 o                         
   8   0  10        176.05        194.36        16.46 o                         
 -17   1  10         14.85         19.70        13.58 o                         
 -16   1  10          2.85          7.31        23.08 o                         
 -15   1  10          9.76          6.06        10.61 o                         
 -14   1  10         11.69         11.06         9.97 o                         
 -13   1  10        112.98        124.14        12.19 o                         
 -12   1  10         99.02         98.93        17.12 o                         
 -11   1  10        170.10        171.62        12.74 o                         
 -10   1  10         92.11        101.24        10.28 o                         
  -9   1  10         41.59         35.41         7.92 o                         
  -8   1  10         46.04         68.40         9.79 o                         
  -7   1  10        110.38         98.10         9.07 o                         
  -6   1  10        911.93        914.96        21.18 o                         
  -5   1  10        183.40        182.97         9.39 o                         
  -4   1  10       1065.29       1143.81        22.85 o                         
  -3   1  10       2287.93       2311.29        30.23 o                         
  -2   1  10        462.94        444.65        18.08 o                         
  -1   1  10        784.65        849.97        17.54 o                         
   0   1  10        576.00        557.07        14.56 o                         
   1   1  10        185.38        189.96         8.14 o                         
   2   1  10        712.28        736.88        21.09 o                         
   3   1  10        105.83         98.16         6.95 o                         
   4   1  10          4.25          1.43         4.58 o                         
   5   1  10        577.96        568.65        16.14 o                         
   6   1  10         83.16         93.05         7.89 o                         
   7   1  10          3.02          2.34         6.06 o                         
   8   1  10         25.60         23.37        10.44 o                         
   9   1  10         17.78         17.03        11.53 o                         
 -17   2  10         21.08         11.16        29.11 o                         
 -16   2  10         35.23         42.74        21.69 o                         
 -15   2  10         54.85         46.10        12.07 o                         
 -14   2  10         94.99        127.73        13.69 o                         
 -13   2  10         33.29         63.34        11.28 o                         
 -12   2  10         31.86         15.91        11.47 o                         
 -11   2  10        637.89        652.50        21.53 o                         
 -10   2  10        434.90        422.42        16.84 o                         
  -9   2  10       2210.33       2290.31        99.30 o                         
  -8   2  10          4.42          3.19        16.58 o                         
  -7   2  10        381.38        384.35        24.21 o                         
  -6   2  10        182.31        191.04        10.07 o                         
  -5   2  10       2088.19       2088.31        35.55 o                         
  -4   2  10       1188.06       1187.13        23.19 o                         
  -3   2  10       2665.08       2792.72       110.53 o                         
  -2   2  10         63.32         59.25         5.61 o                         
  -1   2  10          1.58          6.60         4.14 o                         
   0   2  10       1115.01       1114.99        21.06 o                         
   1   2  10        101.42         91.21         6.04 o                         
   2   2  10       2607.68       2677.18        45.01 o                         
   3   2  10          1.61          1.36         4.19 o                         
   4   2  10         84.55        104.98         7.10 o                         
   5   2  10        349.71        336.68        12.10 o                         
   6   2  10        193.96        207.79        16.79 o                         
   7   2  10        201.03        179.62        16.28 o                         
   8   2  10        127.39        137.26        15.98 o                         
   9   2  10         43.91         78.00        14.77 o                         
  10   2  10         22.40          7.33        12.99 o                         
 -17   3  10        119.70        113.96        15.57 o                         
 -16   3  10          0.67         -4.95        11.88 o                         
 -15   3  10        117.96        131.82        15.11 o                         
 -14   3  10          8.58          2.21        10.76 o                         
 -13   3  10         96.59        115.37        14.64 o                         
 -12   3  10          0.45        -10.01        10.01 o                         
 -11   3  10        450.89        436.38        17.70 o                         
 -10   3  10        530.12        526.72        18.62 o                         
  -9   3  10        231.46        247.69        20.38 o                         
  -8   3  10         10.26          9.89        16.70 o                         
  -7   3  10        767.67        753.62        33.60 o                         
  -6   3  10          1.42          2.12         6.66 o                         
  -5   3  10        967.91        945.31        31.59 o                         
  -4   3  10        209.34        175.55         7.27 o                         
  -3   3  10         32.95         39.31         5.36 o                         
  -2   3  10        139.97        141.49        10.63 o                         
  -1   3  10       3157.35       3248.96       101.09 o                         
   0   3  10        695.03        669.90        24.58 o                         
   1   3  10       4112.29       4181.71       105.56 o                         
   2   3  10         50.11         42.90         8.75 o                         
   3   3  10        649.66        570.21        23.99 o                         
   4   3  10          6.56         16.11         8.53 o                         
   5   3  10        359.71        379.17        21.36 o                         
   6   3  10         89.29         92.72        13.40 o                         
   7   3  10        317.06        312.35        21.47 o                         
   8   3  10          4.58        -12.06        12.06 o                         
   9   3  10          1.88         13.80        10.99 o                         
  10   3  10          1.26          7.52        12.63 o                         
 -16   4  10         22.28        -10.35        11.87 o                         
 -15   4  10         41.87         22.32        11.58 o                         
 -14   4  10          4.54          1.85        10.69 o                         
 -13   4  10        353.71        345.34        17.86 o                         
 -12   4  10         37.67         36.32         9.75 o                         
 -11   4  10        349.53        323.42        15.93 o                         
 -10   4  10          8.56          1.05         7.80 o                         
  -9   4  10       1022.26        964.38        54.92 o                         
  -8   4  10         26.87         31.38         7.49 o                         
  -7   4  10       2583.15       2563.12        44.49 o                         
  -6   4  10          2.72          2.11         6.68 o                         
  -5   4  10       1378.96       1335.08        26.06 o                         
  -4   4  10         15.92         22.19         5.62 o                         
  -3   4  10         64.23         59.81        11.28 o                         
  -2   4  10         12.66         30.77         8.57 o                         
  -1   4  10        335.85        332.98        17.82 o                         
   0   4  10          3.95          3.49         7.47 o                         
   1   4  10        127.13        102.35        11.52 o                         
   2   4  10        913.54        834.76        30.43 o                         
   3   4  10        249.03        266.74        17.93 o                         
   4   4  10          4.22         -0.12         9.66 o                         
   5   4  10          1.47          0.79         8.77 o                         
   6   4  10         26.00         23.07        11.10 o                         
   7   4  10         87.23         87.06        14.24 o                         
   8   4  10          5.30         14.59        12.33 o                         
   9   4  10        158.67        161.75        19.16 o                         
  10   4  10          4.58          3.36        14.16 o                         
 -16   5  10         48.58         73.55        32.61 o                         
 -15   5  10         60.29         67.89        20.22 o                         
 -14   5  10         85.33         74.61        12.16 o                         
 -13   5  10         50.11         51.63        11.18 o                         
 -12   5  10        389.07        381.04        39.01 o                         
 -11   5  10          4.26          8.50        10.50 o                         
 -10   5  10         41.85         36.26         9.86 o                         
  -9   5  10         29.70         16.89         7.93 o                         
  -8   5  10        933.38        910.02        23.22 o                         
  -7   5  10         37.53         35.30         6.97 o                         
  -6   5  10       2849.79       2816.70        86.84 o                         
  -5   5  10         19.51         14.28         6.06 o                         
  -4   5  10         61.23         51.73         9.14 o                         
  -3   5  10        291.02        284.52        16.81 o                         
  -2   5  10        190.03        164.68        13.60 o                         
  -1   5  10       1235.69       1278.69        38.40 o                         
   0   5  10        225.48        244.21        15.73 o                         
   1   5  10        369.04        417.08        21.12 o                         
   2   5  10         21.08         10.11         9.23 o                         
   3   5  10        329.61        298.91        19.32 o                         
   4   5  10         32.03         28.68        11.60 o                         
   5   5  10        227.40        219.96        18.18 o                         
   6   5  10          2.93         -6.56        10.91 o                         
   7   5  10         23.23          5.75        10.88 o                         
   8   5  10        190.54        205.02        21.13 o                         
   9   5  10          1.10        -10.43        11.32 o                         
  10   5  10         13.66         36.96        15.71 o                         
 -15   6  10          1.55         -9.78        11.85 o                         
 -14   6  10        200.06        216.81        16.88 o                         
 -13   6  10          9.72         14.81        16.01 o                         
 -12   6  10          5.31          7.81        10.41 o                         
 -11   6  10        199.88        181.22        12.94 o                         
 -10   6  10         16.20          9.47         8.24 o                         
  -9   6  10        270.91        250.35        13.00 o                         
  -8   6  10         93.90         83.51         8.97 o                         
  -7   6  10         53.74         39.50         8.21 o                         
  -6   6  10        236.80        233.42        19.39 o                         
  -5   6  10        240.04        223.89         8.55 o                         
  -4   6  10        503.32        529.08        24.64 o                         
  -3   6  10         86.01        105.76        12.75 o                         
  -2   6  10        230.50        212.43        15.53 o                         
  -1   6  10        300.84        282.21        17.95 o                         
   0   6  10        879.00        820.38        31.17 o                         
   1   6  10         46.76         25.18         9.05 o                         
   2   6  10        596.94        587.37        27.25 o                         
   3   6  10         14.82         11.35        10.43 o                         
   4   6  10        240.30        244.20        19.70 o                         
   5   6  10          1.47         -5.90        11.53 o                         
   6   6  10        186.28        200.77        19.52 o                         
   7   6  10          4.15        -12.16        13.50 o                         
   8   6  10         51.50         47.05        15.90 o                         
   9   6  10         22.73         51.82        17.07 o                         
  10   6  10         17.26         25.24        14.52 o                         
 -14   7  10          4.96         12.87        14.49 o                         
 -13   7  10          1.15          4.53         9.29 o                         
 -12   7  10          5.62         -3.65         9.58 o                         
 -11   7  10          0.42         -3.87         9.25 o                         
 -10   7  10        412.87        418.92        21.95 o                         
  -9   7  10        143.48        135.58        10.77 o                         
  -8   7  10         59.95         72.11         8.92 o                         
  -7   7  10        156.98        150.85        10.33 o                         
  -6   7  10        242.95        255.21        19.33 o                         
  -5   7  10        427.04        429.47        16.07 o                         
  -4   7  10       1281.84       1285.85        41.15 o                         
  -3   7  10        176.01        211.94        16.45 o                         
  -2   7  10        203.52        184.51        15.95 o                         
  -1   7  10        266.68        281.30        19.02 o                         
   0   7  10        265.50        250.63        18.13 o                         
   1   7  10        257.00        252.23        18.19 o                         
   2   7  10         73.84         88.98        14.62 o                         
   3   7  10         29.17         10.64        11.08 o                         
   4   7  10         64.42         85.02        13.66 o                         
   5   7  10         25.06         22.54        11.89 o                         
   6   7  10        141.12        159.02        18.83 o                         
   7   7  10         68.56         78.50        15.58 o                         
   8   7  10          6.02         -6.14        13.83 o                         
   9   7  10          0.93          1.09        14.01 o                         
 -13   8  10          0.30        -13.22        16.19 o                         
 -12   8  10         67.00         91.46        12.44 o                         
 -11   8  10        130.35        109.53        11.92 o                         
 -10   8  10          4.65          3.44        15.17 o                         
  -9   8  10        191.87        197.89        14.11 o                         
  -8   8  10         25.40          5.52        12.44 o                         
  -7   8  10        187.98        186.58        17.42 o                         
  -6   8  10          0.04        -11.07        11.07 o                         
  -5   8  10        136.79        150.87        11.47 o                         
  -4   8  10        293.48        270.90        19.11 o                         
  -3   8  10        804.12        810.71        32.07 o                         
  -2   8  10        333.40        345.04        21.21 o                         
  -1   8  10        137.57        109.66        13.91 o                         
   0   8  10         33.50         37.20        10.90 o                         
   1   8  10         14.56         26.56        12.20 o                         
   2   8  10         50.43         56.43        12.23 o                         
   3   8  10          0.15        -11.98        11.98 o                         
   4   8  10        331.44        339.12        24.78 o                         
   5   8  10         59.85         38.91        14.55 o                         
   6   8  10         72.31         72.08        14.39 o                         
   7   8  10         73.83         82.42        16.54 o                         
   8   8  10         62.97         55.23        15.64 o                         
   9   8  10         20.08         36.21        17.16 o                         
 -12   9  10         17.19         32.34        14.44 o                         
 -11   9  10         95.39         71.62        16.99 o                         
 -10   9  10         24.50         31.71        15.06 o                         
  -9   9  10         50.52         28.81        13.04 o                         
  -8   9  10          0.26         21.29        14.30 o                         
  -7   9  10          2.36         10.24        11.20 o                         
  -6   9  10          0.24         -0.92        11.67 o                         
  -5   9  10         35.60         32.48         8.05 o                         
  -4   9  10         20.07          8.85        10.56 o                         
  -3   9  10       1057.02       1083.37        39.79 o                         
  -2   9  10        124.38        118.24        15.31 o                         
  -1   9  10        227.87        294.10        21.80 o                         
   0   9  10         66.36         57.97        13.56 o                         
   1   9  10        101.84        103.54        15.62 o                         
   2   9  10          1.20         -9.76        12.71 o                         
   3   9  10        325.16        349.51        24.81 o                         
   4   9  10          1.47         -1.79        13.29 o                         
   5   9  10        134.95        199.52        22.54 o                         
   6   9  10         23.74         34.73        14.59 o                         
   7   9  10         26.79         10.22        13.17 o                         
   8   9  10          0.98         29.59        14.61 o                         
 -10  10  10         13.23         27.38        16.44 o                         
  -9  10  10        236.07        230.93        21.86 o                         
  -8  10  10          6.03         26.33        14.71 o                         
  -7  10  10        210.63        243.71        21.64 o                         
  -6  10  10         83.19        105.84        16.60 o                         
  -5  10  10        136.87        178.36        12.99 o                         
  -4  10  10          3.01         -0.49        11.38 o                         
  -3  10  10        223.71        212.60        19.48 o                         
  -2  10  10         91.35         83.89        14.17 o                         
  -1  10  10         77.57         87.29        14.41 o                         
   0  10  10          6.21         -8.30        10.92 o                         
   1  10  10          1.86         14.32        12.93 o                         
   2  10  10          2.96         -4.59        12.43 o                         
   3  10  10          0.93         -4.58        12.50 o                         
   4  10  10         25.57          0.57        13.99 o                         
   5  10  10          4.28          5.88        14.75 o                         
   6  10  10         20.48         22.58        14.52 o                         
   7  10  10         45.49         71.52        17.15 o                         
 -11  11  10          2.82         -6.89        16.98 o                         
  -9  11  10         32.61         20.16        14.80 o                         
  -8  11  10         77.20         88.52        17.41 o                         
  -7  11  10          0.29          7.45        12.60 o                         
  -6  11  10         61.83         73.44        16.40 o                         
  -5  11  10         57.85         56.35        14.96 o                         
  -4  11  10         90.96         95.20        16.04 o                         
  -3  11  10          4.97          3.40        10.98 o                         
  -2  11  10          2.04         -9.46        12.55 o                         
  -1  11  10        166.62        182.39        19.57 o                         
   0  11  10          4.40         -5.13        11.89 o                         
   1  11  10         55.95         79.49        16.58 o                         
   2  11  10          0.21         20.34        13.86 o                         
   3  11  10         59.33         74.07        15.60 o                         
   4  11  10         17.93         33.69        16.07 o                         
   5  11  10         26.17         20.52        14.44 o                         
   6  11  10         13.06        -13.21        16.60 o                         
 -10  12  10         43.58         54.45        18.49 o                         
  -9  12  10          0.87         15.47        15.11 o                         
  -6  12  10          8.97         -4.03        12.01 o                         
  -5  12  10          5.96        -13.78        13.78 o                         
  -4  12  10         18.74         13.63        13.21 o                         
  -3  12  10          1.66         12.85        13.43 o                         
  -2  12  10          3.55         12.08        13.04 o                         
  -1  12  10         14.02         12.22        13.44 o                         
   0  12  10         92.61         98.17        16.95 o                         
   1  12  10          1.38        -14.08        15.18 o                         
   2  12  10         52.06         41.80        15.70 o                         
   3  12  10          0.32        -12.90        14.00 o                         
   4  12  10          6.42          0.71        12.81 o                         
  -8  13  10         85.02        112.64        22.42 o                         
  -7  13  10         10.10         -9.21        18.11 o                         
  -6  13  10         71.43         94.12        21.61 o                         
 -17   0  11         36.07         17.61        17.92 o                         
 -15   0  11         70.29         53.48        18.15 o                         
 -13   0  11        324.15        332.93        24.11 o                         
 -11   0  11       1720.23       1725.04        52.64 o                         
  -9   0  11       1470.50       1578.31        46.89 o                         
  -7   0  11       2753.75       2763.54        65.79 o                         
  -5   0  11       1740.03       1734.51        44.65 o                         
  -3   0  11        609.99        515.04        20.43 o                         
  -1   0  11        195.87        203.45        11.87 o                         
   1   0  11        121.06        107.60         9.40 o                         
   3   0  11       1389.87       1525.11        40.67 o                         
   5   0  11        556.06        597.36        24.13 o                         
   7   0  11        589.93        594.84        26.26 o                         
 -17   1  11         72.54         82.98        19.51 o                         
 -16   1  11         47.06         51.07        18.85 o                         
 -15   1  11         29.63         46.88        11.75 o                         
 -14   1  11         15.73         17.73        10.41 o                         
 -13   1  11         57.61         48.11        24.42 o                         
 -12   1  11         75.89         75.46        10.98 o                         
 -11   1  11          7.77          9.58        10.52 o                         
 -10   1  11        844.99        845.76        23.68 o                         
  -9   1  11          7.76          1.17         7.67 o                         
  -8   1  11          9.48          9.79         7.19 o                         
  -7   1  11        490.52        524.51        16.75 o                         
  -6   1  11          7.27         21.78         7.43 o                         
  -5   1  11       1596.50       1594.78        29.96 o                         
  -4   1  11        274.28        262.42        10.92 o                         
  -3   1  11       3001.78       3008.69        37.90 o                         
  -2   1  11         54.57         54.58         6.07 o                         
  -1   1  11       1110.93       1174.66        22.47 o                         
   0   1  11        621.33        632.51        15.32 o                         
   1   1  11       1044.49       1036.12        21.16 o                         
   2   1  11         14.10         12.79         4.81 o                         
   3   1  11       1037.39       1123.04        23.21 o                         
   4   1  11         68.23         74.74        12.29 o                         
   5   1  11         34.38         33.74         6.03 o                         
   6   1  11        232.75        202.08        10.63 o                         
   7   1  11         30.01         28.46        10.34 o                         
   8   1  11         17.48         14.79        10.41 o                         
 -17   2  11          3.75          3.31        12.14 o                         
 -16   2  11         11.78         27.28        12.87 o                         
 -15   2  11         78.71         65.02        18.34 o                         
 -14   2  11         11.63         17.89        10.64 o                         
 -13   2  11        277.91        245.93        20.76 o                         
 -12   2  11         48.20         29.44        14.78 o                         
 -11   2  11         23.93         27.99        24.88 o                         
 -10   2  11         81.38         81.92        16.28 o                         
  -9   2  11        554.02        582.66        18.98 o                         
  -8   2  11        908.75       1018.60        24.59 o                         
  -7   2  11       1609.03       1656.83        32.42 o                         
  -6   2  11         18.53         28.20        11.75 o                         
  -5   2  11        522.30        517.47        15.27 o                         
  -4   2  11       1665.52       1661.75        30.04 o                         
  -3   2  11        698.28        677.53        24.25 o                         
  -2   2  11       1431.60       1457.78        28.96 o                         
  -1   2  11         40.79         38.44         5.34 o                         
   0   2  11        629.36        629.21        15.18 o                         
   1   2  11        204.78        202.76        10.59 o                         
   2   2  11        100.02        103.63         6.72 o                         
   3   2  11        460.24        472.27        13.69 o                         
   4   2  11        937.50        957.86        21.46 o                         
   5   2  11        237.56        226.13        17.22 o                         
   6   2  11         14.04          8.05         9.11 o                         
   7   2  11         63.38         63.58        12.79 o                         
   8   2  11         10.37         -4.58        11.74 o                         
   9   2  11         79.44         85.18        15.91 o                         
 -17   3  11          9.87         10.10        23.21 o                         
 -16   3  11         47.37         40.76        18.47 o                         
 -15   3  11        102.20        117.87        15.01 o                         
 -14   3  11        167.56        161.82        15.04 o                         
 -13   3  11          9.47          1.83         9.19 o                         
 -12   3  11        305.82        316.02        16.42 o                         
 -11   3  11          2.39         16.21        15.50 o                         
 -10   3  11        825.46        869.07        24.31 o                         
  -9   3  11         52.91         41.65         8.92 o                         
  -8   3  11        146.41        157.64        10.65 o                         
  -7   3  11         48.90         55.20         8.25 o                         
  -6   3  11         68.55         76.50         8.36 o                         
  -5   3  11        660.24        699.07        17.90 o                         
  -4   3  11        269.33        271.66        10.60 o                         
  -3   3  11        820.50        722.79        17.12 o                         
  -2   3  11        270.51        292.39        10.38 o                         
  -1   3  11          2.71          4.41         7.53 o                         
   0   3  11       1262.91       1333.61        38.62 o                         
   1   3  11        555.34        581.92        23.83 o                         
   2   3  11        389.33        362.81        19.57 o                         
   3   3  11        173.42        140.84        13.88 o                         
   4   3  11        262.93        258.62        17.92 o                         
   5   3  11         43.28         44.30        10.63 o                         
   6   3  11        189.84        206.14        18.18 o                         
   7   3  11         65.38         70.73        13.45 o                         
   8   3  11        120.60         98.51        15.55 o                         
   9   3  11          0.03         20.14        13.11 o                         
 -16   4  11         24.77          7.29        11.18 o                         
 -15   4  11         48.43         47.75        12.16 o                         
 -14   4  11         26.51         58.29        12.50 o                         
 -13   4  11        130.12        132.01        12.73 o                         
 -12   4  11         59.36         63.34        10.98 o                         
 -11   4  11         43.15         52.51         9.83 o                         
 -10   4  11         24.90         18.92         8.37 o                         
  -9   4  11        133.47        142.04        11.13 o                         
  -8   4  11          2.50          4.89         7.44 o                         
  -7   4  11        108.86        113.01         9.21 o                         
  -6   4  11       1993.12       1958.75        35.53 o                         
  -5   4  11        172.00        171.73         9.61 o                         
  -4   4  11         19.59         14.26         5.02 o                         
  -3   4  11        153.68        132.81        12.50 o                         
  -2   4  11        578.16        558.49        23.59 o                         
  -1   4  11         38.55         24.91         8.99 o                         
   0   4  11       1438.09       1500.99        42.86 o                         
   1   4  11          6.67          4.77         9.01 o                         
   2   4  11        776.81        831.49        31.64 o                         
   3   4  11         17.75         -1.88         9.37 o                         
   4   4  11         40.12         63.04        12.83 o                         
   5   4  11          1.32          9.37        11.04 o                         
   6   4  11        122.48        159.78        17.14 o                         
   7   4  11         26.74         56.49        14.24 o                         
   8   4  11          0.06         -7.29        12.93 o                         
   9   4  11         26.36          2.46        13.01 o                         
 -16   5  11         38.79         53.53        13.70 o                         
 -15   5  11         89.89         78.54        13.28 o                         
 -14   5  11         42.97         29.96        12.09 o                         
 -13   5  11         39.26         32.14        10.65 o                         
 -12   5  11        248.33        207.04        32.89 o                         
 -11   5  11          1.79          2.99        11.51 o                         
 -10   5  11         76.70         73.12        15.87 o                         
  -9   5  11        190.07        177.99        11.79 o                         
  -8   5  11        158.67        150.68        19.76 o                         
  -7   5  11        308.40        272.68        12.57 o                         
  -6   5  11          1.45          1.33         6.26 o                         
  -5   5  11       3244.10       3023.43       187.82 o                         
  -4   5  11        352.07        312.17        18.58 o                         
  -3   5  11         62.63         63.25        10.93 o                         
  -2   5  11        191.42        165.42        14.12 o                         
  -1   5  11        222.80        233.61        16.90 o                         
   0   5  11         62.34         55.18        10.89 o                         
   1   5  11       2957.50       2939.80        71.52 o                         
   2   5  11        117.69         90.43        12.53 o                         
   3   5  11         41.75         37.18        11.30 o                         
   4   5  11         11.12         -1.58        10.06 o                         
   5   5  11          3.99         -3.33        10.18 o                         
   6   5  11         80.69         78.12        15.65 o                         
   7   5  11         12.37         11.11        13.19 o                         
   8   5  11         62.95         36.84        14.92 o                         
   9   5  11          1.73         -2.86        12.83 o                         
 -15   6  11         49.12         33.32        11.94 o                         
 -14   6  11         18.84         -2.13        11.76 o                         
 -13   6  11        294.33        292.96        34.00 o                         
 -12   6  11        131.41        161.40        13.62 o                         
 -11   6  11        261.92        258.27        14.81 o                         
 -10   6  11        105.21         86.60        10.31 o                         
  -9   6  11        300.55        314.06        28.42 o                         
  -8   6  11         14.64         11.15         8.41 o                         
  -7   6  11       1160.33       1178.35        75.46 o                         
  -6   6  11       1485.38       1401.72        85.00 o                         
  -5   6  11        266.63        268.24        12.95 o                         
  -4   6  11         74.24        110.40        13.89 o                         
  -3   6  11          4.34          4.56         9.47 o                         
  -2   6  11        314.37        320.76        19.50 o                         
  -1   6  11        199.00        200.62        16.25 o                         
   0   6  11         31.61         21.07         9.58 o                         
   1   6  11         89.58         85.52        12.45 o                         
   2   6  11          2.08          6.35        10.39 o                         
   3   6  11        313.93        310.69        21.78 o                         
   4   6  11         87.05         88.22        14.26 o                         
   5   6  11        116.09        115.34        16.28 o                         
   6   6  11          0.10        -12.34        12.34 o                         
   7   6  11        118.26        163.10        19.94 o                         
   8   6  11          7.23         -0.32        13.55 o                         
   9   6  11         91.48         95.40        19.55 o                         
 -14   7  11          4.25         51.15        18.28 o                         
 -13   7  11         67.67         71.76        11.78 o                         
 -12   7  11         31.39         30.96         9.72 o                         
 -11   7  11          1.24          5.76         9.23 o                         
 -10   7  11          6.44         13.76        15.50 o                         
  -9   7  11        134.45        135.32        11.24 o                         
  -8   7  11          8.13          4.44         6.92 o                         
  -7   7  11        156.72        164.51        17.89 o                         
  -6   7  11        330.35        309.11        20.72 o                         
  -5   7  11        161.88        159.24        11.52 o                         
  -4   7  11        152.81        145.91        14.76 o                         
  -3   7  11       1254.21       1241.21        40.84 o                         
  -2   7  11         65.98         58.13        11.39 o                         
  -1   7  11       1127.97       1136.27        39.97 o                         
   0   7  11          7.95          0.82        10.29 o                         
   1   7  11         70.72         83.93        13.11 o                         
   2   7  11        119.36        155.27        16.98 o                         
   3   7  11        310.16        332.13        22.98 o                         
   4   7  11          9.51         26.40        13.71 o                         
   5   7  11         70.31         78.96        16.17 o                         
   6   7  11         10.99          0.65        11.49 o                         
   7   7  11         15.23          9.03        11.78 o                         
   8   7  11         35.33         62.27        15.72 o                         
   9   7  11          0.08        -13.67        15.13 o                         
 -13   8  11         11.07        -17.36        17.36 o                         
 -12   8  11         38.72         23.04        17.08 o                         
 -11   8  11         75.86         92.46        18.31 o                         
 -10   8  11         95.84         77.13        15.65 o                         
  -9   8  11        218.06        242.79        21.94 o                         
  -8   8  11        236.63        215.44        20.20 o                         
  -7   8  11         32.51         26.52        12.10 o                         
  -6   8  11          5.63          6.53        11.76 o                         
  -5   8  11        391.85        438.29        17.50 o                         
  -4   8  11        770.88        792.14        32.95 o                         
  -3   8  11         66.83         55.90        12.85 o                         
  -2   8  11        621.64        611.16        28.96 o                         
  -1   8  11          5.20        -10.19        11.41 o                         
   0   8  11        144.15        163.28        16.63 o                         
   1   8  11          0.63        -10.77        10.77 o                         
   2   8  11          9.93          0.20        10.27 o                         
   3   8  11         46.77         32.23        13.30 o                         
   4   8  11         51.85         59.82        13.44 o                         
   5   8  11        171.56        182.04        19.79 o                         
   6   8  11          0.72         12.11        14.10 o                         
   7   8  11         13.90         14.50        15.25 o                         
   8   8  11          9.53         -1.21        14.95 o                         
 -12   9  11         36.82         15.02        15.02 o                         
 -11   9  11         13.23         20.50        14.64 o                         
 -10   9  11        182.08        216.56        22.50 o                         
  -9   9  11          0.02         -1.45        14.75 o                         
  -8   9  11        158.56        151.44        18.48 o                         
  -7   9  11         26.46         33.08        13.35 o                         
  -6   9  11         12.51          3.68        11.80 o                         
  -5   9  11         63.65         59.44         9.42 o                         
  -4   9  11        231.41        226.25        19.66 o                         
  -3   9  11          2.76         12.81        10.87 o                         
  -2   9  11         14.69         16.27        11.14 o                         
  -1   9  11         18.48         42.80        13.61 o                         
   0   9  11         97.55        100.52        16.24 o                         
   1   9  11         70.97         77.20        15.06 o                         
   2   9  11          0.61         -0.06        12.71 o                         
   3   9  11          0.31          7.48        12.08 o                         
   4   9  11         75.40         99.69        18.62 o                         
   5   9  11         20.83         36.50        15.54 o                         
   6   9  11        157.84        192.04        23.07 o                         
   7   9  11          8.31          6.15        14.95 o                         
 -10  10  11          6.64         10.00        13.25 o                         
  -9  10  11         35.00         44.97        16.87 o                         
  -8  10  11         83.09        113.54        19.38 o                         
  -7  10  11          0.22         20.97        13.87 o                         
  -6  10  11        101.67         98.50        15.32 o                         
  -5  10  11          5.89         16.39         9.01 o                         
  -4  10  11        136.37        136.33        17.48 o                         
  -3  10  11          4.86         -4.51        10.87 o                         
  -2  10  11        444.58        461.45        27.35 o                         
  -1  10  11         22.04         23.76        12.50 o                         
   0  10  11         70.18         85.09        15.73 o                         
   1  10  11          1.78         -0.06        11.23 o                         
   2  10  11        108.00        113.61        18.32 o                         
   3  10  11          0.08         14.14        13.96 o                         
   4  10  11         29.46         31.88        16.28 o                         
   5  10  11          6.95        -15.08        15.08 o                         
   6  10  11          0.38         -7.30        16.63 o                         
   7  10  11          0.20         15.98        16.17 o                         
  -9  11  11         32.13         11.10        14.54 o                         
  -8  11  11         43.30         32.78        14.59 o                         
  -7  11  11         26.67         58.66        16.30 o                         
  -6  11  11         62.81         68.45        15.59 o                         
  -5  11  11         16.91          4.40        13.24 o                         
  -4  11  11          2.39        -12.23        12.23 o                         
  -3  11  11         37.73         33.82        14.05 o                         
  -2  11  11          0.14          4.29        11.91 o                         
  -1  11  11         32.43         48.94        15.84 o                         
   0  11  11          9.05         10.50        11.86 o                         
   1  11  11         35.46         27.69        13.49 o                         
   2  11  11         36.15         37.40        15.45 o                         
   3  11  11         31.36         16.13        16.51 o                         
   4  11  11         14.90         30.58        17.33 o                         
   5  11  11          2.08         -1.48        14.56 o                         
  -6  12  11         18.28         20.10        14.10 o                         
  -5  12  11         30.60         30.53        15.96 o                         
  -4  12  11          0.14         11.82        12.98 o                         
  -3  12  11          0.15         -8.57        12.83 o                         
  -2  12  11          0.08         -1.53        11.90 o                         
  -1  12  11          5.84          2.42        13.39 o                         
   0  12  11         20.82         14.92        13.24 o                         
   1  12  11          3.55         10.54        13.80 o                         
   2  12  11          6.95         11.79        13.77 o                         
   3  12  11         23.47         24.55        14.94 o                         
 -16   0  12          5.90        -11.49        15.13 o                         
 -14   0  12         30.09         18.83        14.64 o                         
 -12   0  12          1.76          1.26        13.13 o                         
 -10   0  12       1191.59       1267.47        42.63 o                         
  -8   0  12       4755.91       4973.78       106.60 o                         
  -6   0  12        653.30        684.68        26.92 o                         
  -4   0  12       5285.52       5302.14       107.17 o                         
  -2   0  12       5420.80       5653.12       111.28 o                         
   0   0  12        181.57        177.69        12.14 o                         
   2   0  12         33.30         21.58         7.15 o                         
   4   0  12         74.43         64.52         9.81 o                         
   6   0  12         64.23         73.30        11.66 o                         
 -17   1  12          0.16          0.50        11.58 o                         
 -16   1  12        215.51        239.17        19.19 o                         
 -15   1  12          1.75         -5.17        11.31 o                         
 -14   1  12        285.58        312.93        17.84 o                         
 -13   1  12          7.70         11.72        18.15 o                         
 -12   1  12        229.75        225.61        14.72 o                         
 -11   1  12         29.70         24.25         9.20 o                         
 -10   1  12        293.10        280.92        14.38 o                         
  -9   1  12       1345.43       1318.28        30.10 o                         
  -8   1  12        300.78        306.24        17.43 o                         
  -7   1  12        395.95        359.42        14.29 o                         
  -6   1  12        179.05        187.79        11.11 o                         
  -5   1  12         14.80         22.18         7.57 o                         
  -4   1  12         93.20         63.23         7.44 o                         
  -3   1  12       1195.04       1150.81        19.63 o                         
  -2   1  12         25.70         30.49         5.62 o                         
  -1   1  12        373.01        374.46        13.35 o                         
   0   1  12        442.01        463.81        13.33 o                         
   1   1  12        144.78        144.84         8.14 o                         
   2   1  12       1544.38       1550.10        29.02 o                         
   3   1  12        299.75        303.23        11.60 o                         
   4   1  12        419.12        432.37        19.49 o                         
   5   1  12          8.48         11.54         5.82 o                         
   6   1  12        314.70        340.13        20.80 o                         
   7   1  12         59.46         70.93        12.43 o                         
 -17   2  12         67.00         58.05        14.17 o                         
 -16   2  12         17.05         36.79        28.38 o                         
 -15   2  12         21.58         -4.47        12.38 o                         
 -14   2  12          4.28         31.97        12.36 o                         
 -13   2  12         34.98         51.68        12.95 o                         
 -12   2  12        283.26        303.19        16.45 o                         
 -11   2  12        931.42        988.76        27.34 o                         
 -10   2  12         32.88         20.60        14.30 o                         
  -9   2  12        427.69        408.37        17.81 o                         
  -8   2  12        164.02        167.77        11.18 o                         
  -7   2  12         52.35         42.78         9.07 o                         
  -6   2  12       5402.05       5518.69        80.08 o                         
  -5   2  12        336.19        329.92        18.12 o                         
  -4   2  12        506.94        537.12        15.54 o                         
  -3   2  12        181.53        170.04         8.85 o                         
  -2   2  12         56.31         53.39         6.24 o                         
  -1   2  12       1350.73       1318.39        29.21 o                         
   0   2  12       1004.82       1065.44        21.75 o                         
   1   2  12         78.94         71.37         8.70 o                         
   2   2  12         65.31         56.88         6.02 o                         
   3   2  12        391.92        395.76        13.08 o                         
   4   2  12         96.69         84.24        11.54 o                         
   5   2  12        554.99        581.49        26.89 o                         
   6   2  12          1.59         -3.61         9.37 o                         
   7   2  12         19.42         14.36        11.37 o                         
   8   2  12          6.49          9.18        11.89 o                         
 -17   3  12          0.33         36.88        20.74 o                         
 -16   3  12          1.84         22.39        12.29 o                         
 -15   3  12         23.08         28.80        12.28 o                         
 -14   3  12         50.34         45.26        12.46 o                         
 -13   3  12         98.98        109.82        12.34 o                         
 -12   3  12         10.09         10.26        17.25 o                         
 -11   3  12        309.25        297.73        15.48 o                         
 -10   3  12         16.64         22.25         8.62 o                         
  -9   3  12          4.52         10.42         7.68 o                         
  -8   3  12         11.11          5.82         7.69 o                         
  -7   3  12        459.36        494.23        17.59 o                         
  -6   3  12         77.88         90.83         8.55 o                         
  -5   3  12       1044.09       1095.75        53.15 o                         
  -4   3  12          3.71          3.06         5.32 o                         
  -3   3  12        392.38        410.03        12.88 o                         
  -2   3  12         20.52         23.20         5.11 o                         
  -1   3  12        494.18        468.49        21.53 o                         
   0   3  12         45.71         43.34         9.70 o                         
   1   3  12        402.05        422.70        21.20 o                         
   2   3  12          1.79         -7.24         9.82 o                         
   3   3  12        192.92        162.27        15.38 o                         
   4   3  12         35.08         31.92        11.45 o                         
   5   3  12         11.92          1.19        10.39 o                         
   6   3  12          4.89          7.69        10.31 o                         
   7   3  12         54.73         42.01        13.52 o                         
   8   3  12         13.28         13.78        12.23 o                         
 -16   4  12          0.76          2.00        10.95 o                         
 -15   4  12         53.43         35.49        22.13 o                         
 -14   4  12          5.63        -11.65        19.93 o                         
 -13   4  12        350.15        345.41        18.11 o                         
 -12   4  12         26.89         55.51        15.92 o                         
 -11   4  12        200.30        187.41        13.80 o                         
 -10   4  12          0.80          3.31        11.41 o                         
  -9   4  12        243.65        241.32        17.81 o                         
  -8   4  12          3.43         -1.35         7.87 o                         
  -7   4  12        363.75        331.35        13.71 o                         
  -6   4  12        573.55        562.30        17.04 o                         
  -5   4  12         30.98         28.42         6.65 o                         
  -4   4  12        217.48        218.81         9.99 o                         
  -3   4  12        215.35        217.66        16.05 o                         
  -2   4  12         56.58         67.79        11.12 o                         
  -1   4  12         47.61         43.11        10.27 o                         
   0   4  12        235.15        218.20        16.31 o                         
   1   4  12        845.86        881.24        32.31 o                         
   2   4  12         20.24         16.01        10.17 o                         
   3   4  12        277.98        293.37        20.29 o                         
   4   4  12          0.62         11.01        11.17 o                         
   5   4  12        150.00        146.36        16.99 o                         
   6   4  12          0.52          0.66        10.45 o                         
   7   4  12        147.53        157.91        17.89 o                         
   8   4  12          3.44         -3.53        11.86 o                         
 -16   5  12         59.03         36.81        19.40 o                         
 -15   5  12         16.40          0.30        22.72 o                         
 -14   5  12        123.32        121.08        20.15 o                         
 -13   5  12          3.32          8.36        10.68 o                         
 -12   5  12         82.80         91.37        29.64 o                         
 -11   5  12         10.29         19.33         8.62 o                         
 -10   5  12         33.64         27.42         8.54 o                         
  -9   5  12         57.18         43.31         8.68 o                         
  -8   5  12        547.64        556.03        25.02 o                         
  -7   5  12          2.40         -0.90         6.74 o                         
  -6   5  12        202.81        171.49        10.28 o                         
  -5   5  12         12.57         16.44        10.87 o                         
  -4   5  12        170.77        180.07        14.98 o                         
  -3   5  12        378.53        413.33        21.74 o                         
  -2   5  12          5.69          3.71         9.55 o                         
  -1   5  12         75.74         92.03        12.26 o                         
   0   5  12        490.18        501.94        24.75 o                         
   1   5  12        256.28        233.40        17.60 o                         
   2   5  12        879.77        969.68        36.71 o                         
   3   5  12         43.92         33.58        12.53 o                         
   4   5  12        131.43        121.80        15.14 o                         
   5   5  12          1.19          1.59        10.66 o                         
   6   5  12         15.45          8.75        12.28 o                         
   7   5  12          0.32          6.44        12.89 o                         
   8   5  12         86.77         78.39        17.81 o                         
 -15   6  12          0.04        -11.03        16.95 o                         
 -14   6  12         24.39         31.10        14.10 o                         
 -13   6  12          2.32         17.24        10.51 o                         
 -12   6  12        124.12        117.92        13.23 o                         
 -11   6  12         29.53         26.61         9.60 o                         
 -10   6  12        199.19        200.52        14.45 o                         
  -9   6  12         14.44         13.01         8.43 o                         
  -8   6  12        449.87        397.89        16.49 o                         
  -7   6  12          0.63         -7.04         7.04 o                         
  -6   6  12       1269.19       1319.65        43.66 o                         
  -5   6  12          5.60          2.68         6.58 o                         
  -4   6  12        574.29        560.19        26.42 o                         
  -3   6  12         43.60         39.45        10.45 o                         
  -2   6  12        300.86        272.53        18.58 o                         
  -1   6  12        184.65        182.21        16.55 o                         
   0   6  12        528.92        514.98        25.87 o                         
   1   6  12         92.78         86.52        13.26 o                         
   2   6  12         78.33         71.65        12.34 o                         
   3   6  12          0.18         -3.46        11.62 o                         
   4   6  12         26.27         29.99        11.15 o                         
   5   6  12         36.74         29.47        11.35 o                         
   6   6  12          0.12        -14.34        14.34 o                         
   7   6  12         43.67         53.83        16.09 o                         
   8   6  12          6.41         12.97        14.03 o                         
 -14   7  12         89.66         96.08        19.85 o                         
 -13   7  12         13.11         26.07        15.58 o                         
 -12   7  12         81.36         67.96        11.72 o                         
 -11   7  12         91.13         98.14        12.08 o                         
 -10   7  12        248.19        260.80        31.66 o                         
  -9   7  12          9.48         10.71        13.56 o                         
  -8   7  12         46.91         41.49        13.23 o                         
  -7   7  12        190.90        184.61        18.21 o                         
  -6   7  12        154.86        152.16        17.50 o                         
  -5   7  12        510.08        501.01        18.81 o                         
  -4   7  12         85.62         70.33        13.97 o                         
  -3   7  12         56.13         41.78        11.12 o                         
  -2   7  12        244.80        242.08        18.63 o                         
  -1   7  12          0.69          4.09         9.03 o                         
   0   7  12        274.32        291.21        20.79 o                         
   1   7  12         23.39          5.98        10.36 o                         
   2   7  12        290.79        316.59        23.01 o                         
   3   7  12         10.07         14.33        11.35 o                         
   4   7  12        166.50        166.11        18.21 o                         
   5   7  12          9.64         -6.29        11.84 o                         
   6   7  12        117.90        109.98        18.37 o                         
   7   7  12          2.73         -7.10        14.36 o                         
   8   7  12         36.65         49.83        16.20 o                         
 -13   8  12         55.14         65.95        20.31 o                         
 -12   8  12         20.64         27.80        15.93 o                         
 -11   8  12         49.22         59.13        17.56 o                         
 -10   8  12        114.95        126.14        19.61 o                         
  -9   8  12         12.50         29.59        15.95 o                         
  -8   8  12        472.22        458.16        28.74 o                         
  -7   8  12          4.03         27.44        13.66 o                         
  -6   8  12         56.27         33.94        12.50 o                         
  -5   8  12          6.74         11.12         8.48 o                         
  -4   8  12         77.93         78.84        14.12 o                         
  -3   8  12         19.01          8.97         9.59 o                         
  -2   8  12        250.95        246.52        20.25 o                         
  -1   8  12        229.28        237.93        19.93 o                         
   0   8  12          9.85         28.01        11.02 o                         
   1   8  12         14.03        -13.10        13.10 o                         
   2   8  12          0.36          7.80        10.50 o                         
   3   8  12         86.62         86.58        16.81 o                         
   4   8  12         17.73          3.31        13.54 o                         
   5   8  12         99.04         56.03        15.95 o                         
   6   8  12          2.79         22.13        15.09 o                         
   7   8  12         23.89         31.76        15.18 o                         
 -12   9  12         15.13         36.26        17.76 o                         
 -11   9  12         21.11        -13.74        16.66 o                         
 -10   9  12         17.11         26.14        16.70 o                         
  -9   9  12        410.27        450.11        29.64 o                         
  -8   9  12          4.62         -9.89        14.10 o                         
  -7   9  12        116.27        139.28        18.63 o                         
  -6   9  12         36.39         43.08        14.30 o                         
  -5   9  12        247.51        256.38        14.99 o                         
  -4   9  12         43.80         44.43        12.85 o                         
  -3   9  12        689.20        715.37        33.99 o                         
  -2   9  12         22.77         22.62        12.53 o                         
  -1   9  12        145.80        134.90        17.48 o                         
   0   9  12         15.63         -0.71        11.78 o                         
   1   9  12          7.44          9.56        10.66 o                         
   2   9  12          0.52        -13.71        13.71 o                         
   3   9  12         23.59         38.69        14.67 o                         
   4   9  12         42.37         46.03        15.39 o                         
   5   9  12          0.12        -13.58        13.58 o                         
   6   9  12          2.59         -1.45        14.95 o                         
   7   9  12         34.56         40.16        17.81 o                         
 -10  10  12          4.22         -6.40        16.23 o                         
  -9  10  12          7.89        -16.77        16.77 o                         
  -8  10  12         31.41          8.95        14.87 o                         
  -7  10  12          0.55         12.44        14.59 o                         
  -6  10  12         54.32         59.09        15.60 o                         
  -5  10  12          4.56         16.38        11.40 o                         
  -4  10  12         16.56         18.53        11.48 o                         
  -3  10  12          0.74        -13.00        13.00 o                         
  -2  10  12        224.97        190.13        19.77 o                         
  -1  10  12         61.10         63.43        14.69 o                         
   0  10  12          1.89          7.05        13.12 o                         
   1  10  12         66.23         76.74        16.95 o                         
   2  10  12         11.49         25.74        14.06 o                         
   3  10  12         57.53         98.04        18.81 o                         
   4  10  12         10.94        -16.55        16.55 o                         
   5  10  12         65.72         43.81        17.07 o                         
   6  10  12          2.42        -15.39        17.82 o                         
  -9  11  12          1.13         -5.78        14.90 o                         
  -8  11  12          6.60        -15.49        15.49 o                         
  -7  11  12        156.40        186.85        22.70 o                         
  -6  11  12          4.92        -13.49        14.30 o                         
  -5  11  12         63.45         66.52        17.46 o                         
  -4  11  12          3.41         -9.06        12.46 o                         
  -3  11  12         53.25         22.57        12.25 o                         
  -2  11  12         65.77         54.43        15.12 o                         
  -1  11  12          6.93         -3.43        13.51 o                         
   0  11  12         49.03         32.86        14.70 o                         
   1  11  12         79.30         67.44        16.96 o                         
   2  11  12          9.82        -16.48        16.48 o                         
   3  11  12          0.33         28.88        16.49 o                         
   4  11  12         11.69        -15.03        17.21 o                         
  -6  12  12        164.70        186.25        22.55 o                         
  -5  12  12          3.71         13.33        15.85 o                         
  -4  12  12         33.53          6.76        14.79 o                         
  -3  12  12          0.52        -15.12        15.12 o                         
  -2  12  12          7.23         11.45        14.76 o                         
  -1  12  12          2.00          2.96        13.27 o                         
   0  12  12        220.34        229.82        23.77 o                         
   1  12  12         10.23        -15.98        15.98 o                         
   2  12  12         15.99         13.14        15.26 o                         
 -17   0  13        126.80         96.72        20.75 o                         
 -15   0  13        120.61        121.18        20.57 o                         
 -13   0  13          1.76        -12.14        16.86 o                         
 -11   0  13         58.67         95.19        17.11 o                         
  -9   0  13         24.29         42.77        12.73 o                         
  -7   0  13        159.66        233.22        17.52 o                         
  -5   0  13         13.22         29.31         9.71 o                         
  -3   0  13        233.64        266.37        15.80 o                         
  -1   0  13       1091.12       1112.93        32.96 o                         
   1   0  13        637.58        649.57        24.02 o                         
   3   0  13         57.82         64.64         9.95 o                         
   5   0  13        687.63        644.74        27.35 o                         
 -17   1  13         26.12         20.73        13.68 o                         
 -16   1  13         31.91         44.92        11.91 o                         
 -15   1  13        169.14        162.27        15.96 o                         
 -14   1  13          2.35         -8.65        11.35 o                         
 -13   1  13         94.43        112.64        13.74 o                         
 -12   1  13         87.90         99.82        22.31 o                         
 -11   1  13        474.53        497.71        29.41 o                         
 -10   1  13         77.54         68.89        10.33 o                         
  -9   1  13       1784.59       1760.45        61.14 o                         
  -8   1  13         81.02         79.04         9.47 o                         
  -7   1  13        667.22        620.15        19.10 o                         
  -6   1  13          3.29         -6.78         6.78 o                         
  -5   1  13         11.02         17.09         7.01 o                         
  -4   1  13         47.34         48.10         8.70 o                         
  -3   1  13        250.41        253.32         9.05 o                         
  -2   1  13       2882.86       2936.83        70.85 o                         
  -1   1  13         62.70         54.04         6.27 o                         
   0   1  13          2.79          9.26         5.07 o                         
   1   1  13        389.07        361.07        12.38 o                         
   2   1  13         10.45          3.44        11.47 o                         
   3   1  13        264.03        239.52        10.92 o                         
   4   1  13        560.54        550.20        33.75 o                         
   5   1  13         28.21         10.62         9.05 o                         
   6   1  13          1.71          0.65        10.16 o                         
 -17   2  13         10.15          9.25        12.97 o                         
 -16   2  13          7.07        -11.63        11.63 o                         
 -15   2  13         35.82         14.58        11.10 o                         
 -14   2  13         59.59         67.14        12.44 o                         
 -13   2  13         69.59         64.41        12.37 o                         
 -12   2  13        211.21        233.25        15.28 o                         
 -11   2  13          6.28          9.88         8.74 o                         
 -10   2  13        939.62        963.50        41.22 o                         
  -9   2  13         60.26         49.72         9.08 o                         
  -8   2  13        597.02        643.12        20.00 o                         
  -7   2  13          0.15         -7.81         7.81 o                         
  -6   2  13        670.20        659.42        31.30 o                         
  -5   2  13        229.38        284.97        15.91 o                         
  -4   2  13        736.58        711.39        18.53 o                         
  -3   2  13          2.74         -4.42         5.60 o                         
  -2   2  13       1551.19       1531.14        46.91 o                         
  -1   2  13          3.65          1.82         5.24 o                         
   0   2  13         89.37         83.91         6.73 o                         
   1   2  13        472.78        473.69        22.71 o                         
   2   2  13          2.01          7.10         8.89 o                         
   3   2  13        280.46        289.43        18.71 o                         
   4   2  13         13.89         16.62         9.96 o                         
   5   2  13         32.66         25.32        11.18 o                         
   6   2  13        166.15        137.48        16.14 o                         
   7   2  13         58.36         42.12        12.12 o                         
 -16   3  13         25.74         14.13        17.95 o                         
 -15   3  13          1.79        -10.62        25.33 o                         
 -14   3  13        180.74        171.48        15.87 o                         
 -13   3  13        243.27        245.69        16.72 o                         
 -12   3  13         81.59         80.45        11.33 o                         
 -11   3  13         29.59         21.52        10.45 o                         
 -10   3  13         25.17         16.97         8.66 o                         
  -9   3  13        214.99        212.90        31.33 o                         
  -8   3  13          0.34         -2.86         7.43 o                         
  -7   3  13        129.38        147.54        10.37 o                         
  -6   3  13         50.92         66.11         8.42 o                         
  -5   3  13        123.97        118.54        25.95 o                         
  -4   3  13       2849.53       2879.27        38.78 o                         
  -3   3  13        775.20        749.05        22.53 o                         
  -2   3  13        551.19        571.59        24.76 o                         
  -1   3  13          0.06         -3.88         9.03 o                         
   0   3  13        770.90        766.03        29.44 o                         
   1   3  13          2.76          3.40         8.71 o                         
   2   3  13        854.20        869.72        32.69 o                         
   3   3  13         12.55         26.15        11.04 o                         
   4   3  13        312.90        356.98        22.00 o                         
   5   3  13          4.61          3.31        10.32 o                         
   6   3  13         19.52         34.48        12.70 o                         
   7   3  13          1.72         -0.97        11.60 o                         
 -16   4  13          1.13          2.79        20.20 o                         
 -15   4  13          8.09          8.07        10.36 o                         
 -14   4  13         50.49         38.55        12.14 o                         
 -13   4  13          8.79        -10.42        11.84 o                         
 -12   4  13        522.73        486.02        31.36 o                         
 -11   4  13         31.31         43.01        11.50 o                         
 -10   4  13        238.68        302.53        15.49 o                         
  -9   4  13          8.96          1.13        21.76 o                         
  -8   4  13        416.33        431.07        16.80 o                         
  -7   4  13         79.16         73.89         8.83 o                         
  -6   4  13       2009.06       1987.25        37.09 o                         
  -5   4  13        153.19        134.18         9.33 o                         
  -4   4  13       1775.17       1823.34        51.15 o                         
  -3   4  13         53.49         56.27        11.54 o                         
  -2   4  13         45.36         60.19        11.57 o                         
  -1   4  13         41.08         38.76         9.99 o                         
   0   4  13        360.05        329.94        20.04 o                         
   1   4  13        285.28        271.70        18.79 o                         
   2   4  13        117.62        123.19        14.45 o                         
   3   4  13        112.80        113.46        14.67 o                         
   4   4  13        167.01        180.71        17.97 o                         
   5   4  13          1.66          8.66        11.13 o                         
   6   4  13         84.94         89.99        15.09 o                         
   7   4  13         23.71         28.96        12.94 o                         
 -15   5  13          4.49         13.36        11.84 o                         
 -14   5  13         32.26         20.12        11.56 o                         
 -13   5  13         54.79         48.74        20.14 o                         
 -12   5  13         34.61         33.79        10.87 o                         
 -11   5  13        130.01        132.61        23.73 o                         
 -10   5  13          1.09         -8.78         8.78 o                         
  -9   5  13         78.16         86.90        11.17 o                         
  -8   5  13          5.85         13.62         7.75 o                         
  -7   5  13        821.39        767.44        89.34 o                         
  -6   5  13         83.24         94.27        15.39 o                         
  -5   5  13        515.92        533.33        26.44 o                         
  -4   5  13         67.00         63.71        12.37 o                         
  -3   5  13         14.50         33.14        11.04 o                         
  -2   5  13        398.68        404.98        22.27 o                         
  -1   5  13         42.34         31.72        11.27 o                         
   0   5  13        303.41        307.26        20.27 o                         
   1   5  13          0.89          3.15         9.03 o                         
   2   5  13        133.39        140.59        15.24 o                         
   3   5  13        145.79        146.72        17.07 o                         
   4   5  13         56.94         64.10        13.01 o                         
   5   5  13         26.47         22.29        12.08 o                         
   6   5  13         57.68         53.10        15.03 o                         
   7   5  13         15.80         10.64        13.92 o                         
 -15   6  13         57.47         64.96        20.60 o                         
 -14   6  13          4.86          7.98        15.99 o                         
 -13   6  13         31.02         35.37        12.44 o                         
 -12   6  13         11.56         19.49         9.88 o                         
 -11   6  13          1.18          4.82         8.68 o                         
 -10   6  13        117.22        110.72        11.75 o                         
  -9   6  13         12.74         10.92        11.91 o                         
  -8   6  13         99.28        103.20        16.72 o                         
  -7   6  13         37.56         19.23        12.33 o                         
  -6   6  13          1.12          1.36        11.34 o                         
  -5   6  13        391.18        371.27        16.13 o                         
  -4   6  13        134.57        122.87        15.82 o                         
  -3   6  13         82.03        101.99        14.61 o                         
  -2   6  13        336.70        380.46        22.93 o                         
  -1   6  13        337.92        346.95        21.97 o                         
   0   6  13          0.31        -10.95        10.95 o                         
   1   6  13        519.66        544.66        28.56 o                         
   2   6  13          3.94        -11.45        11.45 o                         
   3   6  13        111.70        102.27        16.26 o                         
   4   6  13         32.20         37.58        14.44 o                         
   5   6  13         38.79         44.94        14.22 o                         
   6   6  13         25.64         44.36        16.12 o                         
   7   6  13         53.68         54.89        17.41 o                         
 -14   7  13         80.93         79.18        19.64 o                         
 -13   7  13         39.82         41.44        18.23 o                         
 -12   7  13          9.23         14.81        13.93 o                         
 -11   7  13        117.31        104.22        18.89 o                         
 -10   7  13          7.48          6.06        14.72 o                         
  -9   7  13        493.30        524.11        30.63 o                         
  -8   7  13         28.39         36.74        14.56 o                         
  -7   7  13        246.76        230.14        21.00 o                         
  -6   7  13         14.94         12.54        13.29 o                         
  -5   7  13         56.19         63.87         9.50 o                         
  -4   7  13        335.56        309.53        21.35 o                         
  -3   7  13        193.94        221.99        19.39 o                         
  -2   7  13          2.96         20.36        12.45 o                         
  -1   7  13         47.83         56.26        13.38 o                         
   0   7  13         48.18         16.09        10.42 o                         
   1   7  13         54.44         63.26        14.08 o                         
   2   7  13         34.73         17.02        11.85 o                         
   3   7  13         49.59         67.34        16.10 o                         
   4   7  13         19.86         28.66        14.38 o                         
   5   7  13         26.20         39.33        14.97 o                         
   6   7  13          0.50          4.01        15.12 o                         
   7   7  13         60.25         34.76        16.36 o                         
 -13   8  13          3.52         19.62        15.21 o                         
 -12   8  13         71.99         52.47        17.60 o                         
 -11   8  13        120.96        135.13        21.44 o                         
 -10   8  13        182.79        181.63        22.21 o                         
  -9   8  13         34.15         29.54        15.96 o                         
  -8   8  13        109.98        129.59        17.41 o                         
  -7   8  13         24.83         26.23        12.60 o                         
  -6   8  13        134.65        135.96        17.54 o                         
  -5   8  13         18.45         10.05        11.57 o                         
  -4   8  13         37.08         47.01        12.58 o                         
  -3   8  13         44.48         50.37        13.24 o                         
  -2   8  13         34.86         14.53        11.68 o                         
  -1   8  13         71.92         70.19        13.30 o                         
   0   8  13          3.52        -12.63        12.63 o                         
   1   8  13          8.11         14.28        12.68 o                         
   2   8  13         39.16         33.00        12.57 o                         
   3   8  13         21.14         12.71        14.37 o                         
   4   8  13          2.98         -2.54        13.78 o                         
   5   8  13         56.26         67.69        15.91 o                         
   6   8  13         23.06         23.57        17.19 o                         
 -12   9  13         68.63         24.63        17.29 o                         
 -11   9  13          0.09         -8.31        16.35 o                         
 -10   9  13          0.32        -15.02        16.70 o                         
  -9   9  13          2.48        -17.89        17.89 o                         
  -8   9  13         77.75         77.45        16.43 o                         
  -7   9  13         81.22         71.42        15.90 o                         
  -6   9  13         20.84         19.41        14.08 o                         
  -5   9  13         68.05         77.91        10.64 o                         
  -4   9  13         14.35         26.54        13.77 o                         
  -3   9  13         32.80         17.89        13.24 o                         
  -2   9  13        631.11        663.85        33.64 o                         
  -1   9  13          0.12         -0.17        11.03 o                         
   0   9  13         46.71         47.44        14.51 o                         
   1   9  13          5.70         22.85        13.98 o                         
   2   9  13        126.56        132.85        18.34 o                         
   3   9  13          1.38         -0.06        12.58 o                         
   4   9  13        112.52         92.71        17.07 o                         
   5   9  13         10.43          6.67        15.78 o                         
   6   9  13         12.49         16.19        15.88 o                         
 -10  10  13         91.11         87.63        20.97 o                         
  -9  10  13         20.55         12.05        14.85 o                         
  -8  10  13        190.43        164.27        20.27 o                         
  -7  10  13         12.86         12.71        15.69 o                         
  -6  10  13         76.00         78.67        16.83 o                         
  -5  10  13          3.38          4.29        13.57 o                         
  -4  10  13        255.51        249.24        22.81 o                         
  -3  10  13        126.75        104.09        18.06 o                         
  -2  10  13          5.16         -1.83        13.98 o                         
  -1  10  13        111.46        128.74        18.43 o                         
   0  10  13         13.46         12.15        12.13 o                         
   1  10  13         15.13         10.24        13.13 o                         
   2  10  13         14.41         43.41        16.67 o                         
   3  10  13          0.14         27.37        16.36 o                         
   4  10  13          5.56         -2.49        15.70 o                         
   5  10  13         14.63         38.45        15.82 o                         
  -9  11  13         25.49         36.81        18.36 o                         
  -8  11  13          0.54        -17.45        17.45 o                         
  -7  11  13          3.23         -5.79        14.48 o                         
  -6  11  13         41.79         26.60        15.87 o                         
  -5  11  13          5.02         -7.22        15.73 o                         
  -4  11  13         50.59         72.83        17.14 o                         
  -3  11  13         28.58         16.21        15.17 o                         
  -2  11  13          0.86          5.22        12.91 o                         
  -1  11  13         33.61         33.99        16.67 o                         
   0  11  13        173.78        178.79        22.53 o                         
   1  11  13          0.37        -11.27        14.98 o                         
   2  11  13         41.55         63.00        18.48 o                         
   3  11  13          5.66          9.78        15.25 o                         
  -6  12  13         22.15         -8.75        15.55 o                         
  -5  12  13         66.30         49.58        17.95 o                         
  -4  12  13          3.54          4.46        14.29 o                         
  -3  12  13         49.46         57.53        16.66 o                         
  -2  12  13          0.96         15.09        16.18 o                         
  -1  12  13        106.82         77.49        17.94 o                         
   0  12  13         18.84         36.34        16.15 o                         
 -16   0  14        167.86        144.46        22.17 o                         
 -14   0  14          2.33         34.91        18.17 o                         
 -12   0  14         76.98         56.71        15.18 o                         
 -10   0  14       1632.79       1684.50        52.51 o                         
  -8   0  14       1578.49       1644.77        49.08 o                         
  -6   0  14          5.40          6.27        10.26 o                         
  -4   0  14        307.94        288.33        17.87 o                         
  -2   0  14          0.62         -0.36         5.58 o                         
   0   0  14        209.85        206.53        14.31 o                         
   2   0  14        245.72        213.51        15.10 o                         
   4   0  14         82.80         94.06        12.26 o                         
 -17   1  14         19.74          6.99        16.56 o                         
 -16   1  14          7.45          7.48        13.32 o                         
 -15   1  14         66.95         58.23        12.93 o                         
 -14   1  14         16.21         24.97        12.71 o                         
 -13   1  14         15.85         13.50        10.15 o                         
 -12   1  14         54.45         49.60        11.09 o                         
 -11   1  14         57.25         38.07        16.24 o                         
 -10   1  14        198.11        206.53        13.67 o                         
  -9   1  14        386.75        413.46        17.21 o                         
  -8   1  14        453.09        482.63        17.63 o                         
  -7   1  14        111.15         87.66        11.28 o                         
  -6   1  14        125.25        140.95        15.71 o                         
  -5   1  14         34.63         41.13         8.44 o                         
  -4   1  14         60.69         74.01         8.30 o                         
  -3   1  14          7.52          5.93         4.79 o                         
  -2   1  14        854.17        881.59        32.56 o                         
  -1   1  14        110.40        104.26         6.24 o                         
   0   1  14        605.79        635.51        17.43 o                         
   1   1  14        244.44        243.24        11.20 o                         
   2   1  14         33.59         55.08         6.66 o                         
   3   1  14         59.76         52.27        10.34 o                         
   4   1  14        142.49        150.98        14.67 o                         
   5   1  14         77.34         68.90        12.41 o                         
 -16   2  14          1.08          0.05        12.96 o                         
 -15   2  14          3.73          6.18        23.02 o                         
 -14   2  14         82.78         83.32        19.23 o                         
 -13   2  14          0.01         -0.60        10.54 o                         
 -12   2  14         67.60         76.00        11.88 o                         
 -11   2  14          1.65         -8.98         8.98 o                         
 -10   2  14         37.38         20.35         9.80 o                         
  -9   2  14        743.58        698.72        21.89 o                         
  -8   2  14        295.55        297.51        14.62 o                         
  -7   2  14        669.91        652.14        20.30 o                         
  -6   2  14        428.67        451.58        20.69 o                         
  -5   2  14        531.96        535.76        22.90 o                         
  -4   2  14         49.84         49.79         7.71 o                         
  -3   2  14       2415.35       2444.73        50.44 o                         
  -2   2  14          1.82          6.97        11.40 o                         
  -1   2  14        680.88        632.78        26.10 o                         
   0   2  14         69.98         71.71         6.84 o                         
   1   2  14          3.00         14.60         8.74 o                         
   2   2  14         64.36        118.05        14.10 o                         
   3   2  14        137.79        147.95        15.20 o                         
   4   2  14         18.48         25.93        10.51 o                         
   5   2  14          1.94          4.01        10.76 o                         
   6   2  14         20.60         24.17        11.96 o                         
 -16   3  14          6.39         17.15        12.26 o                         
 -15   3  14        149.37        130.44        22.65 o                         
 -14   3  14          0.99         -2.32        10.61 o                         
 -13   3  14        541.85        535.45        22.53 o                         
 -12   3  14         85.22         87.91        12.45 o                         
 -11   3  14        325.05        371.37        18.27 o                         
 -10   3  14         20.51         31.13        10.14 o                         
  -9   3  14        182.14        170.54        12.21 o                         
  -8   3  14         23.44         23.63         8.50 o                         
  -7   3  14        713.88        747.38        21.58 o                         
  -6   3  14        105.00        112.80         9.61 o                         
  -5   3  14        314.24        291.08        12.92 o                         
  -4   3  14          9.76          9.26         5.24 o                         
  -3   3  14         17.95         14.21         9.33 o                         
  -2   3  14        420.49        401.08        21.92 o                         
  -1   3  14         25.12         26.58         9.10 o                         
   0   3  14         13.72          3.36         9.05 o                         
   1   3  14         21.47         49.18        11.87 o                         
   2   3  14        286.59        288.16        19.60 o                         
   3   3  14        495.03        541.70        27.15 o                         
   4   3  14         26.26         17.95        10.35 o                         
   5   3  14        312.90        308.90        22.60 o                         
   6   3  14          0.60         -7.70        12.61 o                         
 -16   4  14         17.90          0.45        19.48 o                         
 -15   4  14         46.74         70.92        29.62 o                         
 -14   4  14         34.74         29.59        11.75 o                         
 -13   4  14          1.29         17.17        10.58 o                         
 -12   4  14         22.86         11.22        22.20 o                         
 -11   4  14        240.93        247.49        20.72 o                         
 -10   4  14         88.51         92.35        11.10 o                         
  -9   4  14         51.69         52.02         9.72 o                         
  -8   4  14        103.78         94.18         9.95 o                         
  -7   4  14        249.94        225.16        12.50 o                         
  -6   4  14         20.38          9.63         7.07 o                         
  -5   4  14       3394.85       3269.23        79.26 o                         
  -4   4  14         41.75         21.39        10.66 o                         
  -3   4  14        361.47        378.88        21.97 o                         
  -2   4  14         36.59         28.68         9.41 o                         
  -1   4  14        270.84        267.65        18.72 o                         
   0   4  14         28.20         19.04         9.41 o                         
   1   4  14        536.16        533.68        26.76 o                         
   2   4  14          1.69         -5.57        10.74 o                         
   3   4  14         52.82         51.09        11.73 o                         
   4   4  14         20.77         27.33        12.46 o                         
   5   4  14         25.12         28.85        11.59 o                         
   6   4  14         41.83         42.70        14.72 o                         
 -15   5  14          8.34         18.29        17.17 o                         
 -14   5  14        141.35        154.77        26.91 o                         
 -13   5  14        142.55        159.83        15.98 o                         
 -12   5  14         21.41          3.49         9.85 o                         
 -11   5  14        375.12        359.56        28.95 o                         
 -10   5  14         33.70         34.80         9.85 o                         
  -9   5  14        108.30        107.73        10.65 o                         
  -8   5  14          2.27          6.43         7.79 o                         
  -7   5  14        111.46        103.85        15.99 o                         
  -6   5  14        551.22        605.04        29.41 o                         
  -5   5  14        186.67        167.83        17.29 o                         
  -4   5  14        655.62        652.03        29.50 o                         
  -3   5  14          1.06         10.02        11.56 o                         
  -2   5  14        182.63        179.93        16.43 o                         
  -1   5  14          0.70         -0.09         9.59 o                         
   0   5  14        285.34        315.92        21.53 o                         
   1   5  14          1.11         21.08        11.47 o                         
   2   5  14        421.12        409.40        25.17 o                         
   3   5  14         46.53         68.53        14.36 o                         
   4   5  14         46.92         54.97        14.98 o                         
   5   5  14         62.23         44.28        13.33 o                         
   6   5  14         13.35         13.15        13.64 o                         
 -15   6  14         43.25         40.64        17.22 o                         
 -14   6  14         37.57          4.35        17.96 o                         
 -13   6  14          1.78         13.94        15.92 o                         
 -12   6  14        184.65        166.87        23.32 o                         
 -11   6  14          3.68          4.16        13.44 o                         
 -10   6  14        161.28        197.60        21.66 o                         
  -9   6  14         33.53         27.73        14.89 o                         
  -8   6  14        160.43        156.67        18.05 o                         
  -7   6  14        108.60         98.44        14.88 o                         
  -6   6  14        175.73        163.15        18.24 o                         
  -5   6  14        129.36        106.05        11.21 o                         
  -4   6  14         12.67         22.54        11.27 o                         
  -3   6  14        514.61        507.40        27.00 o                         
  -2   6  14          1.71          4.18        10.34 o                         
  -1   6  14         25.26         22.81        10.60 o                         
   0   6  14          7.97          4.66        11.24 o                         
   1   6  14          9.26         -7.84        12.81 o                         
   2   6  14        141.05        130.98        17.54 o                         
   3   6  14         10.47         14.26        11.85 o                         
   4   6  14         50.50         51.44        15.01 o                         
   5   6  14          0.39         -4.95        13.57 o                         
   6   6  14         60.50         48.27        15.91 o                         
 -14   7  14         24.72         33.05        19.33 o                         
 -13   7  14         22.21         18.45        18.02 o                         
 -12   7  14         41.75         47.07        18.06 o                         
 -11   7  14          0.27        -13.70        15.20 o                         
 -10   7  14          8.35         -7.47        15.64 o                         
  -9   7  14         31.31          3.09        14.82 o                         
  -8   7  14        361.45        350.14        24.84 o                         
  -7   7  14         96.69         89.73        17.62 o                         
  -6   7  14        117.59        107.86        17.49 o                         
  -5   7  14          3.60          1.51         8.20 o                         
  -4   7  14        178.86        198.79        18.82 o                         
  -3   7  14        272.00        280.94        22.23 o                         
  -2   7  14        597.85        605.50        30.89 o                         
  -1   7  14          0.27         11.50        11.12 o                         
   0   7  14        302.99        310.86        22.96 o                         
   1   7  14         23.56         35.24        12.58 o                         
   2   7  14          4.05         13.32        12.77 o                         
   3   7  14        113.07         94.05        16.25 o                         
   4   7  14        130.08        133.40        18.13 o                         
   5   7  14          0.82         17.39        14.91 o                         
   6   7  14          1.25          2.32        13.98 o                         
 -13   8  14          0.39          5.06        17.73 o                         
 -12   8  14          0.52         -7.43        14.71 o                         
 -11   8  14          7.01         43.95        18.72 o                         
 -10   8  14         72.71         80.87        17.10 o                         
  -9   8  14         83.00         74.29        16.47 o                         
  -8   8  14         66.12         61.91        17.14 o                         
  -7   8  14         53.40         53.71        15.44 o                         
  -6   8  14          3.28         28.25        14.75 o                         
  -5   8  14          4.17          2.33         7.85 o                         
  -4   8  14         26.90         32.49        12.59 o                         
  -3   8  14        371.10        411.96        26.26 o                         
  -2   8  14        106.58        114.89        16.39 o                         
  -1   8  14         68.42         48.26        15.03 o                         
   0   8  14         43.17         50.88        14.77 o                         
   1   8  14         55.57         77.99        16.98 o                         
   2   8  14         17.60         12.21        13.20 o                         
   3   8  14         72.64        105.42        18.36 o                         
   4   8  14          6.41         -6.09        12.94 o                         
   5   8  14         11.05          7.45        15.47 o                         
 -12   9  14         14.72          4.94        16.06 o                         
 -11   9  14         56.12         44.59        18.29 o                         
 -10   9  14         13.75        -18.26        18.26 o                         
  -9   9  14        196.91        219.51        22.86 o                         
  -8   9  14          7.17         11.78        16.76 o                         
  -7   9  14          2.49         13.83        13.97 o                         
  -6   9  14         66.56         88.84        18.09 o                         
  -5   9  14          0.79          4.64         9.78 o                         
  -4   9  14          0.23          0.17        12.59 o                         
  -3   9  14          0.02        -13.62        13.62 o                         
  -2   9  14          2.09          0.99        13.20 o                         
  -1   9  14        100.91        120.45        18.45 o                         
   0   9  14          2.87         -6.03        13.44 o                         
   1   9  14        111.70        166.43        21.29 o                         
   2   9  14         72.30         97.93        17.52 o                         
   3   9  14         19.03          1.44        12.90 o                         
   4   9  14          0.61         -5.38        15.04 o                         
   5   9  14         29.09         39.88        17.40 o                         
 -10  10  14         47.41         41.72        17.74 o                         
  -9  10  14          4.87          6.55        15.54 o                         
  -8  10  14          2.79         -9.32        17.02 o                         
  -7  10  14         91.71         98.03        19.37 o                         
  -6  10  14         22.70         39.64        14.62 o                         
  -5  10  14        113.53        104.24        12.54 o                         
  -4  10  14         10.04         30.70        13.29 o                         
  -3  10  14         51.60         56.57        15.86 o                         
  -2  10  14          1.04         -5.41        13.88 o                         
  -1  10  14         82.66         87.61        17.29 o                         
   0  10  14         22.79         16.04        15.59 o                         
   1  10  14        105.66        142.42        20.69 o                         
   2  10  14          4.87         16.02        15.64 o                         
   3  10  14         33.28          6.83        16.35 o                         
   4  10  14          9.21          6.28        16.01 o                         
  -8  11  14         46.50         41.65        18.69 o                         
  -7  11  14          7.55          1.44        14.55 o                         
  -6  11  14         48.66         33.03        17.71 o                         
  -5  11  14         49.00         30.35        16.40 o                         
  -4  11  14         27.91         53.14        14.88 o                         
  -3  11  14          2.63         27.45        15.99 o                         
  -2  11  14         88.89         76.65        17.16 o                         
  -1  11  14         54.67         57.51        16.38 o                         
   0  11  14          5.91        -14.75        14.75 o                         
   1  11  14          3.13         25.44        16.36 o                         
   2  11  14          1.04         22.31        14.40 o                         
  -5  12  14         17.86         11.53        14.95 o                         
  -4  12  14          0.36        -14.22        15.83 o                         
 -15   0  15         22.09         47.58        17.37 o                         
 -13   0  15         14.33          6.04        15.15 o                         
 -11   0  15         27.88         41.69        12.90 o                         
  -9   0  15        986.80       1071.23        39.80 o                         
  -7   0  15       1420.57       1498.53        46.70 o                         
  -5   0  15         68.62         83.47        13.13 o                         
  -3   0  15       1913.02       1848.04        50.09 o                         
  -1   0  15       2410.13       2477.67        60.64 o                         
   1   0  15          0.49          1.05         7.88 o                         
   3   0  15         10.51          4.86         8.61 o                         
 -16   1  15          0.26         -6.03        12.06 o                         
 -15   1  15         41.80         24.83        13.98 o                         
 -14   1  15         47.24         26.86        12.30 o                         
 -13   1  15         34.33         32.73        25.16 o                         
 -12   1  15          4.23         -2.05        10.35 o                         
 -11   1  15         82.76         99.80        12.01 o                         
 -10   1  15        169.51        158.89        12.87 o                         
  -9   1  15        118.55        117.97        11.70 o                         
  -8   1  15       1087.61       1057.29        27.73 o                         
  -7   1  15         66.25         70.11         9.32 o                         
  -6   1  15          1.56         -7.01         7.47 o                         
  -5   1  15         13.63         13.84         7.21 o                         
  -4   1  15         50.17         41.61         7.58 o                         
  -3   1  15        236.17        239.36        11.75 o                         
  -2   1  15        436.37        433.34        19.31 o                         
  -1   1  15        673.96        684.98        18.76 o                         
   0   1  15          9.64         11.30         6.65 o                         
   1   1  15        156.34        169.63        10.09 o                         
   2   1  15         38.30         41.04        10.56 o                         
   3   1  15        107.77        115.05        13.62 o                         
   4   1  15          7.81          0.99         9.51 o                         
 -16   2  15         69.71         73.07        13.64 o                         
 -15   2  15         10.34         12.06        10.83 o                         
 -14   2  15         96.53        100.42        13.27 o                         
 -13   2  15          1.28         -5.20        17.73 o                         
 -12   2  15          1.28        -13.88        16.31 o                         
 -11   2  15        145.04        155.53        13.09 o                         
 -10   2  15         87.18         94.62        15.53 o                         
  -9   2  15         22.33         12.45        11.26 o                         
  -8   2  15         34.21         28.63        13.22 o                         
  -7   2  15        190.10        219.58        13.03 o                         
  -6   2  15          0.91         -3.36         7.13 o                         
  -5   2  15       1048.89       1085.34        34.21 o                         
  -4   2  15        141.68        130.70         9.90 o                         
  -3   2  15        183.04        184.78        18.97 o                         
  -2   2  15         25.02         34.40        10.80 o                         
  -1   2  15          9.36         -0.81         8.79 o                         
   0   2  15        355.73        335.92        20.35 o                         
   1   2  15        512.89        587.64        26.69 o                         
   2   2  15        113.69        126.92        13.83 o                         
   3   2  15         10.70         21.85        11.15 o                         
   4   2  15        161.16        138.45        16.12 o                         
   5   2  15          0.75         11.75        11.28 o                         
 -16   3  15          0.22         -6.11        16.17 o                         
 -15   3  15          5.88         -8.20        22.72 o                         
 -14   3  15         39.40         20.43        11.71 o                         
 -13   3  15          1.17         13.33        10.75 o                         
 -12   3  15        166.80        175.68        25.11 o                         
 -11   3  15         20.05         22.78        10.67 o                         
 -10   3  15        506.28        499.68        29.74 o                         
  -9   3  15         86.93         85.92        10.35 o                         
  -8   3  15        551.00        574.66        19.79 o                         
  -7   3  15         89.75         80.75         9.51 o                         
  -6   3  15       1921.32       1869.99        39.74 o                         
  -5   3  15          7.38          4.88        12.22 o                         
  -4   3  15        570.20        569.81        27.15 o                         
  -3   3  15          0.57         -3.76        10.01 o                         
  -2   3  15        120.75        126.59        13.87 o                         
  -1   3  15         47.87         31.52         9.64 o                         
   0   3  15         59.05         60.92        11.74 o                         
   1   3  15         80.03         84.75        13.05 o                         
   2   3  15         25.09         20.24        10.27 o                         
   3   3  15          0.72         10.65        10.78 o                         
   4   3  15         41.13         33.63        11.78 o                         
   5   3  15          4.43          8.31        11.80 o                         
 -16   4  15          5.16        -19.91        19.91 o                         
 -15   4  15          2.51         -7.53        18.43 o                         
 -14   4  15        151.07        140.20        16.83 o                         
 -13   4  15          9.04          9.89        10.72 o                         
 -12   4  15        282.56        298.99        27.94 o                         
 -11   4  15         96.51        101.72        12.87 o                         
 -10   4  15         67.96         75.99        10.94 o                         
  -9   4  15          1.84         -0.27         8.36 o                         
  -8   4  15         25.97         34.03         9.20 o                         
  -7   4  15        115.59         94.17         9.90 o                         
  -6   4  15         50.41         60.60        14.09 o                         
  -5   4  15        172.30        159.15        17.32 o                         
  -4   4  15        191.19        185.21        12.32 o                         
  -3   4  15         70.68         70.06        13.09 o                         
  -2   4  15        131.93        139.46        15.49 o                         
  -1   4  15          0.47          4.55         9.85 o                         
   0   4  15          2.67          0.18        10.53 o                         
   1   4  15         67.93         62.16        12.49 o                         
   2   4  15        338.23        333.45        23.04 o                         
   3   4  15         40.00         42.57        13.13 o                         
   4   4  15         82.42         46.43        13.79 o                         
   5   4  15          1.55         -8.40        12.13 o                         
 -15   5  15         78.73         85.14        21.60 o                         
 -14   5  15          1.86         17.89        18.19 o                         
 -13   5  15        284.90        274.10        26.97 o                         
 -12   5  15        152.31        140.92        20.31 o                         
 -11   5  15        112.15        118.30        12.92 o                         
 -10   5  15        167.90        166.09        13.25 o                         
  -9   5  15          2.01         -7.89        14.73 o                         
  -8   5  15        136.82        124.86        17.25 o                         
  -7   5  15         38.42         41.42        14.09 o                         
  -6   5  15        322.83        331.44        23.14 o                         
  -5   5  15          3.56          1.22        11.63 o                         
  -4   5  15        695.32        707.69        31.30 o                         
  -3   5  15        408.71        400.59        24.96 o                         
  -2   5  15         77.39         84.28        14.01 o                         
  -1   5  15        210.61        184.68        17.11 o                         
   0   5  15         31.12         26.79        12.22 o                         
   1   5  15        254.18        253.37        21.02 o                         
   2   5  15          1.33         -3.50        11.03 o                         
   3   5  15         59.98         60.37        15.70 o                         
   4   5  15         39.70         21.26        13.77 o                         
   5   5  15        146.98        137.19        19.04 o                         
 -14   6  15          1.03        -13.05        18.68 o                         
 -13   6  15         17.05         26.39        16.94 o                         
 -12   6  15          0.81         -1.67        16.18 o                         
 -11   6  15        202.93        203.02        24.14 o                         
 -10   6  15        149.37        116.03        19.89 o                         
  -9   6  15        323.88        326.88        26.20 o                         
  -8   6  15         33.79         42.79        15.68 o                         
  -7   6  15        225.03        184.40        19.47 o                         
  -6   6  15         78.41         87.59        16.83 o                         
  -5   6  15        477.21        456.34        27.16 o                         
  -4   6  15         59.72         49.26        12.44 o                         
  -3   6  15        337.19        313.96        22.47 o                         
  -2   6  15          1.91         -8.95        10.82 o                         
  -1   6  15        141.26        147.23        18.04 o                         
   0   6  15          1.34          3.58        12.14 o                         
   1   6  15         59.67         59.09        14.11 o                         
   2   6  15         63.57         56.12        14.07 o                         
   3   6  15          3.67         13.75        12.72 o                         
   4   6  15          6.25          6.44        11.97 o                         
   5   6  15          1.55          5.14        14.43 o                         
 -14   7  15          1.05        -19.80        19.80 o                         
 -13   7  15          8.15          9.19        16.72 o                         
 -12   7  15          4.20          5.59        16.02 o                         
 -11   7  15        127.02        132.13        21.67 o                         
 -10   7  15         12.93        -16.52        16.52 o                         
  -9   7  15        140.94        168.43        22.03 o                         
  -8   7  15          0.50        -10.29        14.01 o                         
  -7   7  15          0.79         14.40        14.30 o                         
  -6   7  15          3.89         -4.01        12.52 o                         
  -5   7  15         40.95         35.45         9.23 o                         
  -4   7  15          3.88         18.08        13.82 o                         
  -3   7  15         33.41         11.31        12.03 o                         
  -2   7  15          5.95         13.87        10.96 o                         
  -1   7  15        321.47        319.98        24.33 o                         
   0   7  15          4.85         10.01        13.01 o                         
   1   7  15        199.70        197.23        20.20 o                         
   2   7  15         30.46         40.14        15.43 o                         
   3   7  15        171.73        172.92        21.75 o                         
   4   7  15          6.99         -6.00        14.54 o                         
   5   7  15         24.22         19.88        13.03 o                         
 -13   8  15         30.45        -12.03        18.09 o                         
 -12   8  15          0.57         11.64        16.30 o                         
 -11   8  15          0.42          4.84        17.01 o                         
 -10   8  15         62.47         63.06        19.42 o                         
  -9   8  15        188.69        219.20        23.56 o                         
  -8   8  15          6.43         -7.52        15.74 o                         
  -7   8  15        194.08        186.35        20.71 o                         
  -6   8  15         10.20          2.92        14.38 o                         
  -5   8  15          0.99         15.27        10.16 o                         
  -4   8  15         49.50         26.00        13.68 o                         
  -3   8  15        102.28        104.60        16.32 o                         
  -2   8  15         46.28         59.47        15.96 o                         
  -1   8  15        223.87        219.63        20.87 o                         
   0   8  15        111.27        104.23        16.39 o                         
   1   8  15         11.05          4.15        14.37 o                         
   2   8  15         50.74         46.70        14.07 o                         
   3   8  15         53.28         59.89        15.36 o                         
   4   8  15         44.51         31.82        16.88 o                         
 -11   9  15          0.18         14.81        19.19 o                         
 -10   9  15          4.31         -6.13        14.89 o                         
  -9   9  15          7.80         -1.77        16.89 o                         
  -8   9  15        122.68        125.94        21.46 o                         
  -7   9  15          3.87         19.70        13.70 o                         
  -6   9  15         28.18          8.85        13.67 o                         
  -5   9  15         15.13         25.43        10.12 o                         
  -4   9  15         63.99         56.70        14.31 o                         
  -3   9  15          5.22         10.53        14.03 o                         
  -2   9  15         86.95         91.47        16.14 o                         
  -1   9  15          6.38         -1.84        14.21 o                         
   0   9  15         45.72         31.57        13.17 o                         
   1   9  15         90.72         77.72        18.95 o                         
   2   9  15          3.05          0.42        13.56 o                         
   3   9  15          0.06          5.03        14.50 o                         
   4   9  15          0.73          0.37        16.57 o                         
 -10  10  15         11.90          2.07        16.03 o                         
  -9  10  15         23.86         48.91        18.24 o                         
  -8  10  15          0.17        -15.44        17.41 o                         
  -7  10  15         21.16          7.96        16.63 o                         
  -6  10  15          4.99         11.93        15.40 o                         
  -5  10  15          1.08         -9.70        15.01 o                         
  -4  10  15          0.69          8.04        15.09 o                         
  -3  10  15         21.40         48.18        15.52 o                         
  -2  10  15         45.41         63.30        17.06 o                         
  -1  10  15         26.89         18.78        14.64 o                         
   0  10  15         17.97         -2.77        13.45 o                         
   1  10  15         94.94         49.82        18.05 o                         
   2  10  15         35.56         19.49        16.90 o                         
  -7  11  15          0.13        -12.26        15.43 o                         
  -6  11  15         94.68         99.69        19.50 o                         
  -5  11  15          5.83          1.65        15.44 o                         
  -4  11  15         77.17         97.53        19.99 o                         
  -3  11  15          0.21          6.32        14.45 o                         
  -2  11  15          0.48         12.33        13.77 o                         
  -1  11  15         21.02         11.24        13.38 o                         
   0  11  15          4.35          4.20        16.31 o                         
 -16   0  16         57.43         65.18        21.61 o                         
 -14   0  16          2.97          3.69        17.14 o                         
 -12   0  16          1.40        -14.94        14.94 o                         
 -10   0  16         73.33         87.40        17.55 o                         
  -8   0  16        513.68        512.21        27.56 o                         
  -6   0  16        720.35        790.57        32.29 o                         
  -4   0  16        212.95        227.48        17.27 o                         
  -2   0  16       2071.47       2026.81        54.01 o                         
   0   0  16        571.55        574.34        25.52 o
[truncated: 53,706 more chars]
