# Supplementary material for: Crystal structures of two CuII compounds: catena-poly[[chlorido­copper(II)]-μ-N-[eth­oxy(pyridin-2-yl)methyl­idene]-N′-[oxido(pyridin-3-yl)methyl­idene]hydrazine-κ4 N,N′,O:N′′] and di-μ-chlorido-1:4κ2 Cl:Cl-2:3κ2 Cl:Cl-di­chlorido-2κCl,4κCl-bis[μ3-eth­oxy(pyridin-2-yl)methano­lato-1:2:3κ3 O:N,O:O;1:3:4κ3 O:O:N,O]bis­[μ2-eth­oxy(pyridin-2-yl)methano­lato-1:2κ3 N,O:O;3:4κ3 N,O:O]tetracopper(II)
Source: Acta Crystallogr E Crystallogr Commun. 2019 Jun 28;75(Pt 7):1069–75. doi: 10.1107/S2056989019008922 (PMC6659337; doi:10.1107/S2056989019008922)
Supplement: Supplementary file 3 [file e-75-01069-IIsup5.hkl]

data_II                                                                         
_shelx_title ' b4cucl2_a.res in P2(1)/n'                                        
_shelx_refln_list_code          4                                               
_shelx_F_calc_maximum      216.59                                               
_exptl_crystal_F_000      1016.00                                               
_reflns_d_resolution_high  0.6272                                               
                                                                                
loop_                                                                           
 _space_group_symop_operation_xyz                                               
 'x, y, z'                                                                      
 '-x+1/2, y+1/2, -z+1/2'                                                        
 '-x, -y, -z'                                                                   
 'x-1/2, -y-1/2, z-1/2'                                                         
                                                                                
_cell_length_a    11.5150                                                       
_cell_length_b    13.1051                                                       
_cell_length_c    12.8066                                                       
_cell_angle_alpha  90.000                                                       
_cell_angle_beta  100.066                                                       
_cell_angle_gamma  90.000                                                       
                                                                                
_shelx_F_squared_multiplier     1.000                                           
                                                                                
loop_                                                                           
 _refln_index_h                                                                 
 _refln_index_k                                                                 
 _refln_index_l                                                                 
 _refln_F_squared_calc                                                          
 _refln_F_squared_meas                                                          
 _refln_F_squared_sigma                                                         
 _refln_observed_status                                                         
   2   0   0      16304.97      18476.62       295.12 o                         
   4   0   0      15625.28      17372.77       338.31 o                         
   6   0   0       1738.84       1652.58        39.94 o                         
   8   0   0       4162.35       4200.66       142.61 o                         
  10   0   0        942.00        933.31        27.94 o                         
  12   0   0         25.98          9.62         9.27 o                         
  14   0   0        996.11       1029.48        31.87 o                         
  16   0   0        133.22        132.18        24.16 o                         
   2   1   0       4513.86       4750.90        32.51 o                         
   3   1   0       1739.86       1814.07        16.13 o                         
   4   1   0       4986.47       5182.06        38.96 o                         
   5   1   0       4044.74       4482.53        49.76 o                         
   6   1   0       1840.99       1974.50        21.38 o                         
   7   1   0       4290.38       4382.74        40.72 o                         
   8   1   0        120.09        172.60        17.88 o                         
   9   1   0       2023.44       2029.62        31.82 o                         
  10   1   0        725.50        739.80        26.23 o                         
  11   1   0         94.63         95.34         7.89 o                         
  12   1   0        215.36        226.18        11.24 o                         
  13   1   0        348.16        341.17        12.96 o                         
  14   1   0         15.12         -0.95        10.76 o                         
  15   1   0        356.79        363.03        16.28 o                         
  16   1   0          6.61        -14.06        14.06 o                         
  17   1   0          4.23         42.84        24.86 o                         
   0   2   0       7615.90       8730.12        84.74 o                         
   1   2   0         16.03          4.48         2.11 o                         
   2   2   0       5469.49       5389.58        41.19 o                         
   3   2   0      10334.02      10905.86        71.41 o                         
   4   2   0       1650.93       1942.60        18.64 o                         
   5   2   0       7151.50       7745.89        56.39 o                         
   6   2   0        757.97        825.00        12.89 o                         
   7   2   0        216.65        215.40         7.24 o                         
   8   2   0       2199.09       2224.24        28.14 o                         
   9   2   0          2.66         15.52         5.21 o                         
  10   2   0         95.56         84.09         6.58 o                         
  11   2   0        101.94        111.37         8.47 o                         
  12   2   0        117.99        109.49         9.89 o                         
  13   2   0        134.52        130.55        10.80 o                         
  14   2   0         78.52         83.08         9.88 o                         
  15   2   0         37.13         20.80         9.04 o                         
  16   2   0         21.14          1.79        14.57 o                         
  17   2   0         80.25         58.53        25.24 o                         
   1   3   0        932.18       1043.84         9.83 o                         
   2   3   0      40037.10      42682.68       475.33 o                         
   3   3   0        596.44        610.66        10.30 o                         
   4   3   0       3828.26       3707.70        33.02 o                         
   5   3   0        241.98        265.17         6.25 o                         
   6   3   0       1015.07       1009.94        13.43 o                         
   7   3   0        714.51        762.70        12.38 o                         
   8   3   0        247.55        281.07         8.54 o                         
   9   3   0       2048.12       2106.54        27.32 o                         
  10   3   0         35.91         24.50         5.76 o                         
  11   3   0         18.44         17.86         6.06 o                         
  12   3   0        349.93        386.71        15.00 o                         
  13   3   0        103.01        109.46        11.44 o                         
  14   3   0          0.24          3.69         8.70 o                         
  15   3   0          0.23          2.84         9.33 o                         
  16   3   0        167.65        171.17        20.84 o                         
  17   3   0         52.76         80.74        28.10 o                         
   0   4   0        407.78        356.78        10.69 o                         
   1   4   0         17.79          6.61         4.25 o                         
   2   4   0       1205.42       1168.39        18.93 o                         
   3   4   0       8891.94       8983.32        67.58 o                         
   4   4   0        724.85        638.85        11.04 o                         
   5   4   0       2230.43       2276.03        25.17 o                         
   6   4   0       2048.03       1959.08        22.80 o                         
   7   4   0        683.67        669.44        12.54 o                         
   8   4   0       1452.21       1418.08        20.14 o                         
   9   4   0         61.54         74.69         6.66 o                         
  10   4   0        796.78        810.97        16.51 o                         
  11   4   0        135.98        133.60         9.86 o                         
  12   4   0         53.24         66.15         8.84 o                         
  13   4   0         28.20         35.20         9.06 o                         
  14   4   0          0.81          1.52         8.63 o                         
  15   4   0        114.26        129.05        12.08 o                         
  16   4   0        108.32        108.54        26.53 o                         
  17   4   0         34.11        102.86        41.44 o                         
   1   5   0       7529.92       8330.35        62.20 o                         
   2   5   0       7037.56       7501.15        50.11 o                         
   3   5   0         18.67         31.73        11.89 o                         
   4   5   0         15.27          7.10         4.59 o                         
   5   5   0       5140.26       5151.83        46.22 o                         
   6   5   0       2167.39       2135.08        26.15 o                         
   7   5   0         34.67         35.82         5.27 o                         
   8   5   0        530.75        526.59        12.15 o                         
   9   5   0       1029.07       1078.29        18.54 o                         
  10   5   0         27.23         22.44         5.93 o                         
  11   5   0       1405.28       1456.53        27.30 o                         
  12   5   0         84.79         83.31        12.69 o                         
  13   5   0         33.04         34.69        10.08 o                         
  14   5   0        122.57        148.79        12.48 o                         
  15   5   0        282.14        275.97        15.10 o                         
  16   5   0         23.76         51.35        29.99 o                         
  17   5   0         53.71          8.02        35.84 o                         
   0   6   0      14124.46      15252.03       152.70 o                         
   1   6   0       1811.61       1874.62        22.66 o                         
   2   6   0         27.98         18.36         4.74 o                         
   3   6   0         39.47         66.75        12.60 o                         
   4   6   0       4331.58       4302.85        39.97 o                         
   5   6   0         23.16         18.05         4.56 o                         
   6   6   0        934.69        930.88        16.72 o                         
   7   6   0       2993.73       3014.62        31.36 o                         
   8   6   0        570.17        568.35        12.94 o                         
   9   6   0         12.85          9.36         5.35 o                         
  10   6   0       2041.76       2078.31        32.28 o                         
  11   6   0        367.37        372.01        14.60 o                         
  12   6   0         28.54         31.02         7.94 o                         
  13   6   0        204.90        202.02        12.96 o                         
  14   6   0        264.39        240.92        14.80 o                         
  15   6   0        288.77        271.52        15.36 o                         
  16   6   0         20.83         22.56        21.51 o                         
  17   6   0          0.93        -11.55        39.65 o                         
   1   7   0       2566.93       2977.14        49.31 o                         
   2   7   0         43.42         40.97         4.00 o                         
   3   7   0         22.46         37.29         4.65 o                         
   4   7   0       1484.85       1436.05        17.24 o                         
   5   7   0        419.08        412.65        11.05 o                         
   6   7   0       6437.43       6521.81        68.88 o                         
   7   7   0          9.81          4.29         6.02 o                         
   8   7   0       2154.34       2144.09        26.86 o                         
   9   7   0        266.70        269.38        10.14 o                         
  10   7   0        502.89        503.60        16.21 o                         
  11   7   0         17.17         16.99         7.92 o                         
  12   7   0        248.03        248.27        15.03 o                         
  13   7   0         12.13          4.19         8.85 o                         
  14   7   0        342.79        330.64        16.91 o                         
  15   7   0          1.55          8.19        12.69 o                         
  16   7   0         85.55         38.16        36.03 o                         
   0   8   0       1024.77       1046.92        21.47 o                         
   1   8   0         21.80          8.72         3.85 o                         
   2   8   0        738.44        698.99        12.45 o                         
   3   8   0        535.34        542.45        11.58 o                         
   4   8   0         52.68         52.91         5.71 o                         
   5   8   0        699.20        691.53        12.82 o                         
   6   8   0          0.49         10.32         5.98 o                         
   7   8   0       6389.25       6674.66        62.90 o                         
   8   8   0         61.18         31.96         6.56 o                         
   9   8   0        450.46        434.71        16.57 o                         
  10   8   0         35.75         18.14         7.55 o                         
  11   8   0        108.85        101.10         9.62 o                         
  12   8   0          0.45         10.68         8.69 o                         
  13   8   0        299.84        309.47        15.92 o                         
  14   8   0         78.89         65.94        11.10 o                         
  15   8   0        426.91        409.99        24.54 o                         
  16   8   0          0.15        -24.56        35.66 o                         
   1   9   0        336.66        304.44         8.77 o                         
   2   9   0         46.80         57.41         5.30 o                         
   3   9   0          4.19          0.33         5.70 o                         
   4   9   0         22.10         26.98         5.71 o                         
   5   9   0        465.15        487.33        14.44 o                         
   6   9   0       4062.64       4077.01        46.90 o                         
   7   9   0         39.67         55.20         6.31 o                         
   8   9   0       3216.59       3332.40        41.24 o                         
   9   9   0        818.22        808.00        19.81 o                         
  10   9   0         15.77         16.46         9.83 o                         
  11   9   0        207.09        215.82        12.84 o                         
  12   9   0        167.49        159.91        12.40 o                         
  13   9   0          0.26         -6.09         9.45 o                         
  14   9   0        223.29        199.87        14.95 o                         
  15   9   0         22.93         29.81        30.59 o                         
   0  10   0        105.55         89.91        13.68 o                         
   1  10   0        702.40        698.23        13.61 o                         
   2  10   0          6.37          2.45         4.90 o                         
   3  10   0        521.26        500.81        12.40 o                         
   4  10   0       2179.75       2164.91        27.84 o                         
   5  10   0        511.03        536.35        13.92 o                         
   6  10   0       1737.18       1706.27        27.67 o                         
   7  10   0       1647.23       1614.12        27.25 o                         
   8  10   0        416.41        392.54        12.14 o                         
   9  10   0         59.62         69.21         7.88 o                         
  10  10   0       1041.62       1001.36        23.57 o                         
  11  10   0         24.44         17.71         8.39 o                         
  12  10   0        147.46        136.29        12.49 o                         
  13  10   0         38.64         38.11        10.31 o                         
  14  10   0         37.79         35.25        15.52 o                         
   1  11   0         17.62         32.25         7.23 o                         
   2  11   0       1380.35       1386.71        20.90 o                         
   3  11   0        584.73        567.89        14.39 o                         
   4  11   0        167.97        186.85         8.78 o                         
   5  11   0        411.79        402.87        12.41 o                         
   6  11   0        583.29        581.27        15.41 o                         
   7  11   0          0.09          2.56         6.87 o                         
   8  11   0         89.69         88.20         9.18 o                         
   9  11   0        852.05        854.77        18.51 o                         
  10  11   0         81.61         73.55         8.12 o                         
  11  11   0        440.11        436.13        15.39 o                         
  12  11   0          3.95         -9.23         9.23 o                         
  13  11   0         12.22         17.04        10.08 o                         
  14  11   0         15.03         11.61        12.91 o                         
   0  12   0        790.04        801.25        41.83 o                         
   1  12   0        458.24        477.81        12.24 o                         
   2  12   0        117.66        122.42         7.62 o                         
   3  12   0        671.82        722.47        15.71 o                         
   4  12   0        679.48        646.39        15.38 o                         
   5  12   0        280.47        287.35        11.36 o                         
   6  12   0         56.65         57.49         7.73 o                         
   7  12   0         32.75         24.96         8.18 o                         
   8  12   0        778.03        754.29        19.89 o                         
   9  12   0         18.54         18.62         8.33 o                         
  10  12   0        282.74        300.99        17.31 o                         
  11  12   0          2.10          1.66        12.94 o                         
  12  12   0         23.55         26.48        13.35 o                         
  13  12   0          0.39          1.03        12.63 o                         
  14  12   0          6.16          4.27        20.55 o                         
   1  13   0       1013.64       1064.31        27.44 o                         
   2  13   0        881.69        939.63        25.93 o                         
   3  13   0        132.27        130.22        10.19 o                         
   4  13   0       1188.41       1173.02        24.97 o                         
   5  13   0         40.85         50.75         9.16 o                         
   6  13   0         94.07        100.88        11.09 o                         
   7  13   0        201.58        223.35        14.18 o                         
   8  13   0        170.00        173.15        13.26 o                         
   9  13   0        280.05        273.28        16.44 o                         
  10  13   0         12.00         19.23        13.09 o                         
  11  13   0          5.47          3.48        13.78 o                         
  12  13   0         40.67         59.76        19.84 o                         
  13  13   0         66.42         28.17        21.22 o                         
   0  14   0       4499.21       4998.20        97.35 o                         
   1  14   0        151.69        128.73        13.33 o                         
   2  14   0        422.88        452.62        19.76 o                         
   3  14   0        142.97        159.17        13.79 o                         
   4  14   0         62.74         73.22        14.32 o                         
   5  14   0         17.34          6.47        11.01 o                         
   6  14   0         44.85         40.25        11.18 o                         
   7  14   0         50.08         67.27        12.74 o                         
   8  14   0        183.30        208.35        17.61 o                         
   9  14   0         87.84         80.85        14.40 o                         
  10  14   0          0.43         -9.02        13.29 o                         
  11  14   0         18.11         -0.51        14.01 o                         
  12  14   0          3.63          0.78        19.42 o                         
   1  15   0       2138.00       2259.17        43.98 o                         
   2  15   0         11.05         14.04        13.28 o                         
   3  15   0         20.90         30.46        11.78 o                         
   4  15   0          5.08        -11.36        11.36 o                         
   5  15   0        266.99        315.14        18.99 o                         
   6  15   0         35.69         32.43        18.48 o                         
   7  15   0        245.58        260.55        18.83 o                         
   8  15   0          4.23        -14.25        14.25 o                         
   9  15   0         40.52         21.06        15.67 o                         
  10  15   0          3.69         -8.93        14.66 o                         
  11  15   0         33.17         11.51        20.08 o                         
  12  15   0          6.14         11.06        20.89 o                         
   0  16   0       1768.69       1924.86        67.81 o                         
   1  16   0          8.16          1.12        12.96 o                         
   2  16   0        230.31        223.75        17.29 o                         
   3  16   0        154.44        153.13        15.65 o                         
   4  16   0        195.80        250.51        18.42 o                         
   5  16   0         37.17         31.50        14.93 o                         
   6  16   0        182.48        189.06        18.09 o                         
   7  16   0          0.58         -6.19        15.58 o                         
   8  16   0         84.84         80.69        15.76 o                         
   9  16   0          3.66          2.96        19.46 o                         
  10  16   0          2.35         35.87        30.05 o                         
  11  16   0          0.53         -0.03        20.31 o                         
   1  17   0        411.01        469.35        23.76 o                         
   2  17   0        232.62        267.29        19.71 o                         
   3  17   0          2.56         -3.07        13.07 o                         
   4  17   0         58.69         64.95        14.70 o                         
   5  17   0          0.71        -11.45        13.33 o                         
   6  17   0         18.42         36.42        16.09 o                         
   7  17   0         90.50         53.47        15.98 o                         
   8  17   0          6.21         20.61        21.72 o                         
   9  17   0         32.36         18.27        19.71 o                         
  10  17   0          3.76         26.36        22.37 o                         
   0  18   0        186.64        196.46        49.17 o                         
   1  18   0         29.46         -1.60        16.41 o                         
   2  18   0         65.63         58.75        14.43 o                         
   3  18   0        249.06        230.52        19.75 o                         
   4  18   0          2.52        -14.88        14.88 o                         
   5  18   0        134.11        140.90        18.79 o                         
   6  18   0         12.51         32.93        15.57 o                         
   7  18   0          3.35          7.78        15.25 o                         
   8  18   0         15.49         -1.20        21.56 o                         
   9  18   0         10.81         -4.87        21.96 o                         
   1  19   0          0.25         -3.78        15.25 o                         
   2  19   0        239.37        258.31        21.27 o                         
   3  19   0          0.82         -7.03        14.70 o                         
   4  19   0        154.33        169.15        20.36 o                         
   5  19   0         10.43          3.78        18.47 o                         
   6  19   0          1.08         -2.28        20.81 o                         
   7  19   0          4.91         -0.01        23.50 o                         
   0  20   0        158.29        211.93        29.85 o                         
   1  20   0         54.08         17.55        15.46 o                         
   2  20   0          1.59          2.23        22.02 o                         
   3  20   0         20.76         -1.45        15.84 o                         
   4  20   0         46.80         76.50        25.86 o                         
   5  20   0          1.93        -13.23        63.10 o                         
 -17   0   1        102.66         98.27        39.79 o                         
 -15   0   1        719.53        821.93        34.88 o                         
 -13   0   1        677.76        687.76        29.25 o                         
 -11   0   1       2374.09       2484.90        44.22 o                         
  -9   0   1       1384.17       1419.07        33.35 o                         
  -7   0   1        108.67        112.77         9.13 o                         
  -5   0   1       1522.03       1465.29        26.11 o                         
  -3   0   1       5099.29       5184.45        57.79 o                         
   1   0   1      12881.07       8817.28      5373.26 o                         
   5   0   1      41569.16      44675.24       369.52 o                         
   7   0   1       5035.18       4966.25        65.77 o                         
   9   0   1        612.19        566.77        17.17 o                         
  11   0   1       1953.28       1833.47        49.49 o                         
  13   0   1         14.95         19.72        11.11 o                         
  15   0   1        259.56        272.83        18.99 o                         
  17   0   1         32.50         31.58        34.28 o                         
 -18   1   1         13.11         -8.84        39.03 o                         
 -17   1   1         11.85          6.83        50.46 o                         
 -16   1   1        169.52        161.74        14.41 o                         
 -15   1   1          0.01         -9.65         9.65 o                         
 -14   1   1        608.56        680.31        21.75 o                         
 -13   1   1        430.63        431.76        15.64 o                         
 -12   1   1         38.34         37.69         7.24 o                         
 -11   1   1        644.61        683.10        16.00 o                         
 -10   1   1       1331.39       1332.64        29.62 o                         
  -9   1   1        127.21        132.15         7.76 o                         
  -8   1   1        610.73        613.87        15.09 o                         
  -7   1   1        856.58        841.35        16.80 o                         
  -6   1   1        799.65        797.39        11.58 o                         
  -5   1   1         18.01        100.85        17.76 o                         
  -4   1   1      10900.62      12022.99       102.42 o                         
  -3   1   1        647.87        776.37        11.32 o                         
  -2   1   1      10239.70      10756.15        97.18 o                         
   1   1   1       9108.81       9952.75       112.44 o                         
   2   1   1       2686.12       3447.60        24.98 o                         
   3   1   1      46912.90      53807.75       447.40 o                         
   4   1   1      43477.90      47411.65       383.41 o                         
   5   1   1          0.25         -3.25         3.25 o                         
   6   1   1       8031.87       8225.68        67.25 o                         
   7   1   1       1526.34       1685.93        19.13 o                         
   8   1   1       1423.27       1423.46        19.76 o                         
   9   1   1        236.18        234.32         9.07 o                         
  10   1   1        723.10        689.79        15.28 o                         
  11   1   1         15.38         23.06         6.73 o                         
  12   1   1        614.64        601.54        17.85 o                         
  13   1   1         51.25         44.38         7.85 o                         
  14   1   1         23.61         13.08         7.88 o                         
  15   1   1          0.36          5.51        10.50 o                         
  16   1   1          5.54        -17.21        17.21 o                         
  17   1   1          9.90         58.66        26.33 o                         
 -18   2   1         49.59          3.13        39.10 o                         
 -17   2   1         33.21         14.58        23.64 o                         
 -16   2   1         43.35         26.69        10.61 o                         
 -15   2   1        142.48        157.26        13.65 o                         
 -14   2   1        117.06        132.89        11.12 o                         
 -13   2   1        636.63        641.50        20.17 o                         
 -12   2   1       1450.37       1497.07        38.05 o                         
 -11   2   1        127.04        153.85        12.22 o                         
 -10   2   1        991.45       1010.59        29.38 o                         
  -9   2   1         16.15         15.55         6.71 o                         
  -8   2   1       1180.59       1275.94        17.27 o                         
  -7   2   1        139.77        155.80         6.13 o                         
  -6   2   1       2179.61       2336.16        28.77 o                         
  -5   2   1       4308.80       4400.19        35.62 o                         
  -4   2   1         44.59         36.30         4.14 o                         
  -3   2   1        701.10        654.74         9.51 o                         
  -2   2   1         85.28        147.50        13.64 o                         
  -1   2   1       1717.56       1603.14        16.80 o                         
   0   2   1        321.53        256.94        10.01 o                         
   1   2   1         60.66         75.21         6.87 o                         
   2   2   1      18448.37      19336.84       186.41 o                         
   3   2   1      13078.77      14236.97        99.62 o                         
   4   2   1      18423.15      20197.13       199.34 o                         
   5   2   1      11328.43      11923.29        82.11 o                         
   6   2   1        742.12        721.01        11.94 o                         
   7   2   1       1156.39       1146.18        26.12 o                         
   8   2   1       4455.04       4664.21        52.96 o                         
   9   2   1        303.74        323.33        10.19 o                         
  10   2   1       1104.47       1087.15        19.19 o                         
  11   2   1        172.69        180.42         8.92 o                         
  12   2   1         12.17         11.88         6.62 o                         
  13   2   1        223.80        229.51        11.85 o                         
  14   2   1         21.24         35.70         8.71 o                         
  15   2   1          0.82          0.24        10.41 o                         
  16   2   1          6.16         -0.41        19.85 o                         
  17   2   1         62.54         60.17        32.84 o                         
 -18   3   1          8.32        -28.89        41.59 o                         
 -17   3   1        111.70         94.67        28.25 o                         
 -16   3   1         11.14          8.43        10.58 o                         
 -15   3   1         34.28         20.83        10.01 o                         
 -14   3   1        132.19        135.41        11.02 o                         
 -13   3   1        749.42        766.63        19.93 o                         
 -12   3   1        209.95        240.29        12.64 o                         
 -11   3   1       1202.45       1232.03        35.88 o                         
 -10   3   1        114.78        107.22         7.85 o                         
  -9   3   1        738.38        715.62        14.46 o                         
  -8   3   1        404.16        401.20        10.44 o                         
  -7   3   1        499.84        490.75        10.38 o                         
  -6   3   1        172.49        123.88         5.48 o                         
  -5   3   1        423.28        462.77         8.97 o                         
  -4   3   1       6589.09       6653.90        53.09 o                         
  -3   3   1         16.84          1.98         4.80 o                         
  -2   3   1          4.27         33.15         7.00 o                         
  -1   3   1        206.03        249.64        15.54 o                         
   0   3   1       9057.09       9934.67        76.62 o                         
   1   3   1      16205.08      17637.15       137.68 o                         
   2   3   1        202.13        214.73         4.75 o                         
   3   3   1      13152.70      13136.18        93.02 o                         
   4   3   1       1928.38       2114.80        23.58 o                         
   5   3   1        316.28        326.97         8.73 o                         
   6   3   1        780.01        845.87        14.62 o                         
   7   3   1       2722.14       2752.11        35.70 o                         
   8   3   1        967.34        978.04        16.25 o                         
   9   3   1       2576.49       2718.10        34.56 o                         
  10   3   1          3.06          8.78         5.42 o                         
  11   3   1        741.81        728.79        15.63 o                         
  12   3   1        312.18        323.41        11.77 o                         
  13   3   1         89.96         99.18        10.27 o                         
  14   3   1        149.91        175.04        12.56 o                         
  15   3   1         18.16         28.34         9.96 o                         
  16   3   1         55.66         62.59        26.06 o                         
  17   3   1         23.18        -18.59        18.59 o                         
 -17   4   1          6.45         53.22        38.90 o                         
 -16   4   1         13.15         21.01        11.22 o                         
 -15   4   1         11.27         11.51         9.65 o                         
 -14   4   1          1.47          2.85         8.57 o                         
 -13   4   1        246.75        276.11        13.04 o                         
 -12   4   1        769.63        820.18        21.31 o                         
 -11   4   1        295.55        322.84        13.64 o                         
 -10   4   1        794.57        769.48        18.39 o                         
  -9   4   1        756.40        773.19        15.18 o                         
  -8   4   1         35.43         33.98         5.47 o                         
  -7   4   1        236.62        239.08         7.76 o                         
  -6   4   1       1520.39       1493.90        22.46 o                         
  -5   4   1       7766.93       7952.72        64.47 o                         
  -4   4   1        759.33        818.97        19.87 o                         
  -3   4   1        210.54        201.83        11.99 o                         
  -2   4   1        167.32        236.78        11.36 o                         
  -1   4   1        155.60        117.68         7.95 o                         
   0   4   1        105.38         90.99         5.45 o                         
   1   4   1       3585.80       3512.00        29.04 o                         
   2   4   1      18835.07      19687.20       144.71 o                         
   3   4   1        129.84        148.43         7.29 o                         
   4   4   1        221.18        192.79         8.98 o                         
   5   4   1        119.06        153.92         5.75 o                         
   6   4   1       1539.73       1522.54        17.47 o                         
   7   4   1         25.69         14.19         4.93 o                         
   8   4   1       1778.76       1864.00        22.38 o                         
   9   4   1       1264.83       1267.12        18.83 o                         
  10   4   1       1302.80       1346.84        20.42 o                         
  11   4   1        140.42        158.43         9.33 o                         
  12   4   1         20.08         28.24         7.36 o                         
  13   4   1        117.84        125.70        10.83 o                         
  14   4   1         46.55         43.17         9.50 o                         
  15   4   1        112.85         91.39        14.32 o                         
  16   4   1         14.15         14.13        17.19 o                         
  17   4   1         35.98          3.36        24.14 o                         
 -17   5   1          0.49        -25.83        42.53 o                         
 -16   5   1         71.83         59.20        15.04 o                         
 -15   5   1        142.38        126.99        12.32 o                         
 -14   5   1          5.91         -4.16         8.68 o                         
 -13   5   1          0.88         -8.91         8.91 o                         
 -12   5   1        618.52        651.93        19.82 o                         
 -11   5   1        870.77        878.20        21.18 o                         
 -10   5   1       1417.95       1419.36        26.11 o                         
  -9   5   1        562.83        559.15        15.46 o                         
  -8   5   1        254.34        232.25         8.53 o                         
  -7   5   1       1481.37       1558.64        20.08 o                         
  -6   5   1       2633.74       2641.51        49.04 o                         
  -5   5   1        212.38        252.00         8.55 o                         
  -4   5   1      13303.10      12937.47        96.38 o                         
  -3   5   1        797.10        738.09        11.66 o                         
  -2   5   1        185.71        215.95         5.33 o                         
  -1   5   1        748.75        646.76        10.83 o                         
   0   5   1       3914.33       3784.11        31.72 o                         
   1   5   1       9002.14       9470.59        69.50 o                         
   2   5   1        168.60        187.24         8.74 o                         
   3   5   1       4590.07       4624.45        42.61 o                         
   4   5   1        853.01        808.27        14.66 o                         
   5   5   1        470.40        488.06        10.89 o                         
   6   5   1       3367.73       3374.98        35.04 o                         
   7   5   1         47.40         35.17         4.60 o                         
   8   5   1        157.36        158.08         7.90 o                         
   9   5   1        111.51        124.48         7.43 o                         
  10   5   1       1737.85       1769.74        25.73 o                         
  11   5   1        705.10        697.50        16.69 o                         
  12   5   1         11.50         -5.57         7.35 o                         
  13   5   1         27.55         12.95        11.53 o                         
  14   5   1        223.51        240.93        14.79 o                         
  15   5   1         15.43         18.25        12.38 o                         
  16   5   1        103.85        103.19        28.86 o                         
  17   5   1          1.63         -0.50        36.95 o                         
 -17   6   1          0.37         61.99        40.04 o                         
 -16   6   1         25.42         18.95        17.17 o                         
 -15   6   1        130.60        135.04        11.97 o                         
 -14   6   1         86.57         96.15        10.59 o                         
 -13   6   1         28.79         28.94         9.16 o                         
 -12   6   1         51.01         38.85         8.65 o                         
 -11   6   1       1205.18       1168.88        25.07 o                         
 -10   6   1       1367.05       1379.46        26.12 o                         
  -9   6   1        334.30        322.62        12.28 o                         
  -8   6   1       2283.66       2267.31        27.08 o                         
  -7   6   1        174.74        157.24         7.19 o                         
  -6   6   1       4123.72       4105.14        41.53 o                         
  -5   6   1       3323.99       3233.68        33.66 o                         
  -4   6   1        301.19        312.29        15.85 o                         
  -3   6   1       2852.70       2971.07        27.12 o                         
  -2   6   1       3690.09       3509.28        31.80 o                         
  -1   6   1       1884.81       1849.30        19.24 o                         
   0   6   1         64.51         66.10        10.53 o                         
   1   6   1       1309.85       1296.11        15.56 o                         
   2   6   1        579.66        552.61        10.30 o                         
   3   6   1        535.21        553.39        10.83 o                         
   4   6   1       1506.68       1691.27        21.07 o                         
   5   6   1       1604.89       1556.18        21.12 o                         
   6   6   1        382.58        413.79        11.66 o                         
   7   6   1          0.63          2.07         4.73 o                         
   8   6   1        140.72        157.26         7.97 o                         
   9   6   1       1070.50       1161.12        19.60 o                         
  10   6   1       1063.93       1096.05        20.21 o                         
  11   6   1         62.53         62.37         8.36 o                         
  12   6   1        250.24        275.37        13.54 o                         
  13   6   1         71.74         59.37         9.29 o                         
  14   6   1        121.56        121.33        12.25 o                         
  15   6   1         36.44         53.46        14.08 o                         
  16   6   1          0.06        -17.33        59.96 o                         
 -17   7   1          1.96        -32.66        35.34 o                         
 -16   7   1          4.48         27.07        32.64 o                         
 -15   7   1        154.75        136.44        12.60 o                         
 -14   7   1          0.42         -8.42         9.10 o                         
 -13   7   1          8.56         -3.56         9.29 o                         
 -12   7   1         14.81         10.78         8.30 o                         
 -11   7   1         12.03          3.17         7.52 o                         
 -10   7   1         17.40         22.42         7.11 o                         
  -9   7   1        996.61        990.90        20.82 o                         
  -8   7   1          5.07          2.13         8.00 o                         
  -7   7   1      12811.28      13478.05       129.95 o                         
  -6   7   1        752.65        796.43        22.85 o                         
  -5   7   1        158.99        162.73         7.71 o                         
  -4   7   1        158.15        177.15         7.36 o                         
  -3   7   1       7762.11       7753.99        54.60 o                         
  -2   7   1        421.52        535.21        17.69 o                         
  -1   7   1       4141.08       4330.73        37.81 o                         
   0   7   1         38.18         92.58         4.94 o                         
   1   7   1        281.40        266.65         8.28 o                         
   2   7   1        618.52        633.70        11.29 o                         
   3   7   1        156.09        196.40         7.16 o                         
   4   7   1         14.48          8.85         4.00 o                         
   5   7   1        203.03        201.08         7.66 o                         
   6   7   1          1.12          5.73         5.78 o                         
   7   7   1       1617.58       1623.34        33.18 o                         
   8   7   1        169.07        174.39         8.19 o                         
   9   7   1         64.29         55.28         6.25 o                         
  10   7   1        173.54        178.46         9.43 o                         
  11   7   1       1244.04       1282.24        26.38 o                         
  12   7   1          6.12          1.21         8.00 o                         
  13   7   1        353.11        336.56        16.23 o                         
  14   7   1          0.25         -7.50         9.64 o                         
  15   7   1         55.49         90.83        37.77 o                         
  16   7   1          1.40          7.34        33.07 o                         
 -16   8   1          0.80        -25.77        35.20 o                         
 -15   8   1          1.73        -12.05        12.05 o                         
 -14   8   1         62.79         49.76         9.76 o                         
 -13   8   1         21.66         14.24        14.73 o                         
 -12   8   1         30.19         43.34         9.04 o                         
 -11   8   1         30.54         34.49         9.01 o                         
 -10   8   1        264.81        273.27        12.47 o                         
  -9   8   1        131.05        111.95         8.69 o                         
  -8   8   1       4019.97       4061.45        45.77 o                         
  -7   8   1         21.08        157.42        29.10 o                         
  -6   8   1       9633.87       9936.60        83.20 o                         
  -5   8   1        199.99        202.29         8.03 o                         
  -4   8   1       2661.56       2722.31        30.67 o                         
  -3   8   1          2.50          6.47         4.42 o                         
  -2   8   1       9307.44       9380.18        73.28 o                         
  -1   8   1          2.82         -0.27         3.60 o                         
   0   8   1       1069.65        995.83        21.86 o                         
   1   8   1          0.49          1.80         4.53 o                         
   2   8   1        795.36        873.52        14.12 o                         
   3   8   1        693.89        686.27        13.57 o                         
   4   8   1        979.17        842.25        15.51 o                         
   5   8   1          0.31         -4.71         4.71 o                         
   6   8   1        646.93        645.25        16.67 o                         
   7   8   1          0.16          3.86         6.13 o                         
   8   8   1       1487.57       1442.85        24.80 o                         
   9   8   1         83.09         74.45         7.40 o                         
  10   8   1        353.11        342.61        13.83 o                         
  11   8   1         24.52         38.32         8.39 o                         
  12   8   1        923.80        918.41        24.14 o                         
  13   8   1         68.59         44.08         9.63 o                         
  14   8   1        280.24        282.31        20.08 o                         
  15   8   1          0.10          3.94        19.48 o                         
 -15   9   1         43.51         52.96        16.51 o                         
 -14   9   1          0.60        -10.14        10.14 o                         
 -13   9   1         35.70         29.89         9.95 o                         
 -12   9   1        292.71        281.23        14.88 o                         
 -11   9   1        442.15        429.88        16.64 o                         
 -10   9   1        163.49        184.82        11.44 o                         
  -9   9   1       1196.30       1197.53        23.89 o                         
  -8   9   1          0.79          8.80         6.41 o                         
  -7   9   1       2811.44       2841.93        35.81 o                         
  -6   9   1        516.52        485.48        18.78 o                         
  -5   9   1         27.69         28.68         5.03 o                         
  -4   9   1       2736.72       2748.93        31.32 o                         
  -3   9   1       5687.48       5798.56        51.79 o                         
  -2   9   1         21.42         14.84         4.91 o                         
  -1   9   1       2128.02       2105.85        32.15 o                         
   0   9   1         33.45         43.87         5.77 o                         
   1   9   1       1225.50       1184.52        17.26 o                         
   2   9   1         51.80         69.82         6.04 o                         
   3   9   1        398.88        372.47        12.70 o                         
   4   9   1        487.29        485.26        12.33 o                         
   5   9   1        224.35        224.07         9.79 o                         
   6   9   1        463.02        447.24        11.43 o                         
   7   9   1        927.33        871.48        17.81 o                         
   8   9   1        475.63        433.32        13.26 o                         
   9   9   1          3.91         -1.22         6.49 o                         
  10   9   1        183.90        195.92        11.67 o                         
  11   9   1        661.43        658.91        19.94 o                         
  12   9   1          5.30          0.73         8.88 o                         
  13   9   1        209.52        194.65        14.18 o                         
  14   9   1         60.09         19.51        13.98 o                         
  15   9   1         51.23         63.38        36.23 o                         
 -15  10   1         59.33         38.12        27.56 o                         
 -14  10   1         10.92         -7.22        11.82 o                         
 -13  10   1        136.78        118.63        14.12 o                         
 -12  10   1         95.24        118.24        11.73 o                         
 -11  10   1        546.85        520.78        18.36 o                         
 -10  10   1        239.29        249.54        12.74 o                         
  -9  10   1        493.53        501.62        16.30 o                         
  -8  10   1        450.52        442.39        12.74 o                         
  -7  10   1       1093.33       1095.53        33.32 o                         
  -6  10   1        155.04        160.37         9.47 o                         
  -5  10   1       6078.07       6122.70        57.65 o                         
  -4  10   1        709.91        711.94        15.05 o                         
  -3  10   1        926.64        940.92        16.52 o                         
  -2  10   1       1079.90       1030.51        16.71 o                         
  -1  10   1        154.27        152.65         7.00 o                         
   0  10   1       1058.99       1099.04        19.11 o                         
   1  10   1        539.11        554.24        12.20 o                         
   2  10   1       1413.15       1398.42        20.31 o                         
   3  10   1         24.29         24.61         5.66 o                         
   4  10   1        114.92        101.31         7.34 o                         
   5  10   1        290.57        258.76        10.36 o                         
   6  10   1          3.47         -7.15         7.15 o                         
   7  10   1         72.07         65.37         7.67 o                         
   8  10   1         28.64         31.83         6.13 o                         
   9  10   1        866.01        841.90        17.83 o                         
  10  10   1        494.69        491.74        14.68 o                         
  11  10   1        444.66        452.12        16.19 o                         
  12  10   1        198.43        184.68        13.17 o                         
  13  10   1         29.97         41.03        14.21 o                         
  14  10   1          9.92         14.03        27.41 o                         
 -14  11   1          2.15         22.74        16.88 o                         
 -13  11   1         11.41          8.88        12.41 o                         
 -12  11   1        282.51        284.41        18.48 o                         
 -11  11   1         89.85         98.52        10.56 o                         
 -10  11   1        157.67        141.77         9.45 o                         
  -9  11   1          0.88         -7.98         7.98 o                         
  -8  11   1          0.09         -6.25         6.25 o                         
  -7  11   1         62.58         72.51         7.64 o                         
  -6  11   1       1012.26       1012.33        20.07 o                         
  -5  11   1          7.66         -5.63         6.38 o                         
  -4  11   1       4664.93       4794.32        54.59 o                         
  -3  11   1       1010.75        939.73        23.54 o                         
  -2  11   1         67.50         71.97         8.62 o                         
  -1  11   1        154.76        169.18        10.09 o                         
   0  11   1        412.67        438.05        13.85 o                         
   1  11   1       1228.09       1198.31        19.16 o                         
   2  11   1        311.11        344.53        10.78 o                         
   3  11   1        618.85        637.16        14.39 o                         
   4  11   1         35.21         23.19         5.93 o                         
   5  11   1        399.47        404.30        12.61 o                         
   6  11   1         71.72         55.88         7.00 o                         
   7  11   1         60.76         57.17         7.80 o                         
   8  11   1        251.28        244.67        12.11 o                         
   9  11   1        437.47        421.60        15.76 o                         
  10  11   1        375.07        382.18        13.79 o                         
  11  11   1        305.72        337.17        13.94 o                         
  12  11   1          0.78         -0.50         8.06 o                         
  13  11   1          0.54        -12.06        12.06 o                         
  14  11   1         96.74         94.88        22.65 o                         
 -14  12   1          4.12         -9.28        15.54 o                         
 -13  12   1         71.55         58.63        11.84 o                         
 -12  12   1        157.20        157.52        14.49 o                         
 -11  12   1         17.57         21.48         9.53 o                         
 -10  12   1         79.66         90.71        11.06 o                         
  -9  12   1         45.11         34.59        10.17 o                         
  -8  12   1         36.29         30.88        11.38 o                         
  -7  12   1         28.57         34.09        12.47 o                         
  -6  12   1         69.94         77.27         9.75 o                         
  -5  12   1       1839.56       1848.43        31.88 o                         
  -4  12   1         24.60         11.14         8.19 o                         
  -3  12   1        315.88        345.42        13.53 o                         
  -2  12   1          9.56         -3.60         7.09 o                         
  -1  12   1        198.75        173.11        13.78 o                         
   0  12   1        134.21        158.34        12.30 o                         
   1  12   1         51.39         68.53         7.74 o                         
   2  12   1       1021.19       1124.17        22.41 o                         
   3  12   1        572.20        583.70        14.29 o                         
   4  12   1        274.35        267.18        10.65 o                         
   5  12   1        386.30        426.44        13.45 o                         
   6  12   1        261.25        295.13        12.17 o                         
   7  12   1        156.60        153.53        10.30 o                         
   8  12   1        238.29        218.87        11.85 o                         
   9  12   1        436.79        434.70        16.35 o                         
  10  12   1        240.97        218.16        13.54 o                         
  11  12   1          8.02          1.15        11.61 o                         
  12  12   1          0.94         27.57        20.06 o                         
  13  12   1         97.04         67.56        33.43 o                         
 -13  13   1         48.02         16.59        20.27 o                         
 -12  13   1          1.20        -14.82        14.82 o                         
 -11  13   1        336.97        325.72        19.70 o                         
 -10  13   1         13.78         27.89        11.73 o                         
  -9  13   1         10.40          7.27        10.63 o                         
  -8  13   1          0.62          3.63        10.41 o                         
  -7  13   1        555.48        530.98        20.61 o                         
  -6  13   1        391.55        394.29        18.13 o                         
  -5  13   1         13.03         13.21         8.40 o                         
  -4  13   1        804.03        848.63        21.55 o                         
  -3  13   1        249.66        269.46        13.05 o                         
  -2  13   1         22.48         30.75         7.93 o                         
  -1  13   1        196.01        193.85        11.05 o                         
   0  13   1         28.12         27.73         7.41 o                         
   1  13   1        429.54        418.36        14.72 o                         
   2  13   1        203.15        195.56        11.15 o                         
   3  13   1       1607.17       1611.14        31.60 o                         
   4  13   1       1283.61       1361.51        26.88 o                         
   5  13   1         32.07         33.11         7.96 o                         
   6  13   1        311.25        306.82        13.07 o                         
   7  13   1        444.50        430.39        17.63 o                         
   8  13   1        130.89        115.32        14.22 o                         
   9  13   1        229.48        223.06        15.31 o                         
  10  13   1          1.62         -2.11        12.39 o                         
  11  13   1          4.64         23.68        13.68 o                         
  12  13   1         27.07         33.33        20.55 o                         
  13  13   1         33.57         13.31        20.17 o                         
 -13  14   1         30.84         95.99        31.08 o                         
 -12  14   1         77.53         17.52        21.09 o                         
 -11  14   1         72.16         82.13        15.80 o                         
 -10  14   1          2.44          7.90        13.76 o                         
  -9  14   1         27.55         22.62        13.80 o                         
  -8  14   1         32.69         33.90        11.21 o                         
  -7  14   1          1.47          1.99        10.98 o                         
  -6  14   1         10.41         18.78         9.50 o                         
  -5  14   1        230.40        259.96        14.02 o                         
  -4  14   1         17.88         31.57         9.36 o                         
  -3  14   1        133.28        151.29        13.92 o                         
  -2  14   1        493.07        520.99        20.87 o                         
  -1  14   1        650.22        650.83        22.77 o                         
   0  14   1         34.69         29.41        10.79 o                         
   1  14   1        134.19        162.37        14.00 o                         
   2  14   1        502.30        507.00        20.48 o                         
   3  14   1       1527.30       1649.84        36.32 o                         
   4  14   1        365.91        377.63        18.59 o                         
   5  14   1       1043.78       1040.81        29.48 o                         
   6  14   1         82.80         68.81        12.46 o                         
   7  14   1        190.41        163.49        15.56 o                         
   8  14   1        139.10        145.85        16.17 o                         
   9  14   1         11.43          4.22        16.38 o                         
  10  14   1          0.19         -5.76        12.65 o                         
  11  14   1         64.98         79.96        38.76 o                         
  12  14   1         14.07        -12.56        19.58 o                         
 -12  15   1          0.07         -2.76        20.38 o                         
 -11  15   1          0.26         24.52        15.25 o                         
 -10  15   1        122.53        114.99        18.89 o                         
  -9  15   1          3.11         13.44        13.57 o                         
  -8  15   1          2.38         -5.54        13.04 o                         
  -7  15   1          1.47         12.21        12.68 o                         
  -6  15   1          3.42         -8.21        16.14 o                         
  -5  15   1         57.12         75.17        12.89 o                         
  -4  15   1         11.25         17.18        11.50 o                         
  -3  15   1         41.83         17.74        11.26 o                         
  -2  15   1        349.36        404.23        19.96 o                         
  -1  15   1         45.97         42.70        11.15 o                         
   0  15   1       1149.12       1303.11        32.89 o                         
   1  15   1         20.99         22.42        11.18 o                         
   2  15   1         36.15          8.81        10.99 o                         
   3  15   1          1.33         -7.33        11.07 o                         
   4  15   1       1395.34       1428.96        35.67 o                         
   5  15   1          1.89         -2.41        12.27 o                         
   6  15   1        601.96        652.47        25.74 o                         
   7  15   1          3.43          6.81        12.56 o                         
   8  15   1         73.35         59.03        14.76 o                         
   9  15   1          2.27        -10.88        13.46 o                         
  10  15   1         73.16         99.18        21.78 o                         
  11  15   1          4.60          3.57        19.78 o                         
 -11  16   1         18.77        -17.03        21.13 o                         
 -10  16   1          3.47         11.40        15.80 o                         
  -9  16   1         44.17         35.32        14.93 o                         
  -8  16   1          9.46        -14.10        14.20 o                         
  -7  16   1         12.38         11.49        13.43 o                         
  -6  16   1          4.01         -1.27        12.64 o                         
  -5  16   1          3.52        -13.60        16.27 o                         
  -4  16   1          0.78        -12.68        12.68 o                         
  -3  16   1         56.79         77.66        13.86 o                         
  -2  16   1          1.45         -8.65        13.07 o                         
  -1  16   1        596.29        657.10        25.54 o                         
   0  16   1         22.35         23.29        11.99 o                         
   1  16   1        349.92        398.68        20.80 o                         
   2  16   1        156.73        156.76        15.54 o                         
   3  16   1        479.73        570.71        24.56 o                         
   4  16   1         16.53         11.01        15.26 o                         
   5  16   1        564.44        582.15        25.40 o                         
   6  16   1         88.92         82.49        14.72 o                         
   7  16   1        130.44        101.76        15.81 o                         
   8  16   1        104.00        107.72        16.61 o                         
   9  16   1          2.69          3.40        18.85 o                         
  10  16   1          5.41          5.33        19.69 o                         
 -10  17   1          6.82          5.39        34.20 o                         
  -9  17   1         11.85         12.56        16.06 o                         
  -8  17   1          0.32          5.52        28.04 o                         
  -7  17   1          0.25         31.23        14.25 o                         
  -6  17   1         35.08         36.08        17.58 o                         
  -5  17   1          2.11         -7.45        13.74 o                         
  -4  17   1         89.70         88.46        18.17 o                         
  -3  17   1          0.81         27.24        13.82 o                         
  -2  17   1        151.80        184.35        18.28 o                         
  -1  17   1          0.42          7.33        12.96 o                         
   0  17   1        311.12        304.24        22.09 o                         
   1  17   1        128.80        157.16        17.89 o                         
   2  17   1          0.55          7.40        13.76 o                         
   3  17   1        197.65        219.83        18.71 o                         
   4  17   1        214.58        234.20        19.28 o                         
   5  17   1          4.59          3.20        18.74 o                         
   6  17   1        103.05        102.11        17.09 o                         
   7  17   1         78.46         58.28        15.32 o                         
   8  17   1         33.38         32.74        19.94 o                         
   9  17   1         41.89         18.06        53.39 o                         
  -9  18   1          4.76        -13.30        21.26 o                         
  -8  18   1         23.30         61.33        23.27 o                         
  -7  18   1          0.57         13.85        15.23 o                         
  -6  18   1          3.56         21.81        14.91 o                         
  -5  18   1         34.36          9.58        14.53 o                         
  -4  18   1         32.28         73.23        16.24 o                         
  -3  18   1        102.56        107.22        24.34 o                         
  -2  18   1          2.59         11.23        13.98 o                         
  -1  18   1         92.83         89.30        16.16 o                         
   0  18   1          4.56         -0.76        14.00 o                         
   1  18   1         63.13         52.94        14.90 o                         
   2  18   1        359.64        405.88        34.81 o                         
   3  18   1         27.00         29.54        15.17 o                         
   4  18   1        237.07        263.32        21.39 o                         
   5  18   1         87.47         91.42        17.31 o                         
   6  18   1         18.44          5.28        14.88 o                         
   7  18   1         17.76         -4.97        20.65 o                         
   8  18   1         91.41         64.07        22.44 o                         
  -7  19   1          3.35        -30.64        30.64 o                         
  -6  19   1         26.95         33.39        15.86 o                         
  -5  19   1          6.89         12.80        15.50 o                         
  -4  19   1         57.13         45.23        16.49 o                         
  -3  19   1         41.85         29.64        15.47 o                         
  -2  19   1          8.92         -2.03        16.10 o                         
  -1  19   1          5.57         22.00        20.76 o                         
   0  19   1          0.23        -15.13        15.13 o                         
   1  19   1        229.20        246.86        21.29 o                         
   2  19   1          3.09        -11.88        17.68 o                         
   3  19   1        410.74        438.63        25.96 o                         
   4  19   1         17.37          4.81        15.12 o                         
   5  19   1          2.02         -2.67        20.32 o                         
   6  19   1          0.15          4.99        20.55 o                         
   7  19   1         46.96         24.46        21.49 o                         
  -5  20   1         60.79         41.23        23.02 o                         
  -4  20   1          0.55        -21.49        21.49 o                         
  -3  20   1          9.96        -21.28        24.17 o                         
  -2  20   1          0.22        -24.43        24.43 o                         
  -1  20   1         99.84        105.69        18.06 o                         
   0  20   1         23.64         46.47        19.37 o                         
   1  20   1         29.33         19.92        22.69 o                         
   2  20   1         89.78         71.28        19.50 o                         
   3  20   1          1.03         -6.47        21.45 o                         
   4  20   1          1.72          4.26        21.59 o                         
   5  20   1          9.04         20.80        33.57 o                         
 -18   0   2         77.69        130.03        46.63 o                         
 -16   0   2        132.33        130.77        20.50 o                         
 -14   0   2        195.00        234.12        20.65 o                         
 -12   0   2         57.65         54.20        11.99 o                         
 -10   0   2       9313.04      10316.77       128.99 o                         
  -8   0   2       5118.08       5511.78        71.90 o                         
  -6   0   2       3782.59       3922.55        64.29 o                         
  -4   0   2       1698.94       1579.13        25.97 o                         
  -2   0   2      16795.04      16504.55       209.09 o                         
   0   0   2        748.77        712.02        18.72 o                         
   2   0   2       5763.53       6200.73        68.70 o                         
   4   0   2      36021.99      38953.07       435.71 o                         
   6   0   2       6156.70       6728.46        68.53 o                         
   8   0   2       1751.58       1703.00        31.29 o                         
  10   0   2       3666.64       3765.32        52.43 o                         
  12   0   2       1284.90       1280.77        35.84 o                         
  14   0   2         19.46          4.54        11.78 o                         
  16   0   2         85.36         97.94        23.31 o                         
 -18   1   2          7.00        -25.85        40.17 o                         
 -17   1   2        164.35        137.32        18.81 o                         
 -16   1   2         16.05          7.31        10.58 o                         
 -15   1   2         47.55         48.86        10.37 o                         
 -14   1   2        128.88        139.68        11.62 o                         
 -13   1   2         39.59         43.19         8.83 o                         
 -12   1   2        281.22        303.51        14.02 o                         
 -11   1   2       2484.80       2698.86        39.64 o                         
 -10   1   2         60.42         76.31         7.93 o                         
  -9   1   2       5013.28       5282.37        80.68 o                         
  -8   1   2       1213.89       1180.85        21.94 o                         
  -7   1   2          2.59         16.66         6.93 o                         
  -6   1   2        279.19        243.70         7.56 o                         
  -5   1   2        357.36        349.32        18.25 o                         
  -4   1   2         14.55          4.46         5.47 o                         
  -3   1   2        802.30        808.79        11.54 o                         
  -2   1   2       7671.61       7705.88        55.64 o                         
  -1   1   2        104.47        134.92         5.97 o                         
   0   1   2       1680.84       1431.70        10.88 o                         
   1   1   2       9692.77       9976.72        97.81 o                         
   2   1   2      33782.74      38534.98       236.73 o                         
   3   1   2       2283.02       2399.61        24.99 o                         
   4   1   2        552.00        567.56         8.25 o                         
   5   1   2       5878.86       5493.99        52.12 o                         
   6   1   2       7215.06       7744.85        57.35 o                         
   7   1   2        162.91        158.48         6.21 o                         
   8   1   2        633.98        630.26        11.93 o                         
   9   1   2       2472.56       2501.42        27.22 o                         
  10   1   2          7.51         -1.30         6.16 o                         
  11   1   2       1446.45       1490.42        23.84 o                         
  12   1   2        305.44        278.61        12.49 o                         
  13   1   2        382.71        394.55        15.31 o                         
  14   1   2        132.18        107.60         9.98 o                         
  15   1   2         91.59        104.14        15.45 o                         
  16   1   2         44.44         38.20        16.72 o                         
  17   1   2          5.37         32.47        23.29 o                         
 -18   2   2         59.50        123.67        53.59 o                         
 -17   2   2         33.78         11.48        21.63 o                         
 -16   2   2        132.02        155.19        14.58 o                         
 -15   2   2         13.74          5.47        10.38 o                         
 -14   2   2          8.55         -3.38         9.23 o                         
 -13   2   2        661.15        719.88        21.17 o                         
 -12   2   2        145.08        132.89         9.72 o                         
 -11   2   2        960.22        962.28        27.91 o                         
 -10   2   2        756.74        746.44        28.39 o                         
  -9   2   2       2160.51       2140.34        41.89 o                         
  -8   2   2        313.76        294.84        10.43 o                         
  -7   2   2       3522.26       3494.14        37.33 o                         
  -6   2   2        228.25        225.71         8.22 o                         
  -5   2   2        787.29        807.72        14.01 o                         
  -4   2   2       1463.89       1655.71        19.37 o                         
  -3   2   2       1993.79       1795.23        16.83 o                         
  -2   2   2       2361.74       2373.77        34.72 o                         
  -1   2   2        546.32        616.70         8.60 o                         
   0   2   2        846.10        851.03         9.11 o                         
   1   2   2        167.68        174.31         6.68 o                         
   2   2   2      14087.52      14776.50        94.20 o                         
   3   2   2       4055.74       4390.19        32.87 o                         
   4   2   2      15196.79      16540.76       100.75 o                         
   5   2   2        120.38        139.10         5.17 o                         
   6   2   2       2359.54       2656.34        24.51 o                         
   7   2   2       7943.54       8441.61        60.43 o                         
   8   2   2        952.71        970.05        16.06 o                         
   9   2   2        252.12        264.49         9.40 o                         
  10   2   2       1199.95       1163.90        19.81 o                         
  11   2   2         12.13         13.07         8.35 o                         
  12   2   2        928.15        934.22        19.78 o                         
  13   2   2        418.87        403.38        14.66 o                         
  14   2   2          3.25         -6.80         8.24 o                         
  15   2   2        171.51        171.10        24.78 o                         
  16   2   2          2.14        -13.09        24.55 o                         
  17   2   2         31.39         41.51        23.96 o                         
 -18   3   2         54.98         47.76        40.51 o                         
 -17   3   2         39.97         23.62        28.76 o                         
 -16   3   2          3.88         17.70        10.91 o                         
 -15   3   2         22.74         19.56        10.76 o                         
 -14   3   2        216.08        235.81        14.39 o                         
 -13   3   2          0.13         -2.27         7.54 o                         
 -12   3   2       1436.40       1483.53        26.66 o                         
 -11   3   2        259.84        290.46        11.87 o                         
 -10   3   2        637.99        625.61        16.66 o                         
  -9   3   2       1223.49       1228.96        22.31 o                         
  -8   3   2       6511.54       6819.84        63.05 o                         
  -7   3   2         16.08         11.87         4.07 o                         
  -6   3   2       2586.26       2614.22        26.46 o                         
  -5   3   2       4063.13       3972.24        33.59 o                         
  -4   3   2       1118.94       1234.31        15.93 o                         
  -3   3   2       1312.14       1300.50        15.24 o                         
  -2   3   2       1209.12       1165.85        12.83 o                         
  -1   3   2      10823.87      11215.78        86.89 o                         
   0   3   2      30439.40      33278.91       243.36 o                         
   1   3   2         90.68         86.33         5.19 o                         
   2   3   2       4279.87       4180.19        32.56 o                         
   3   3   2       6030.12       6367.28        70.46 o                         
   4   3   2        704.22        723.40        11.06 o                         
   5   3   2       4915.81       5397.90        51.62 o                         
   6   3   2      10069.75      10387.87        75.12 o                         
   7   3   2       1158.95       1273.90        17.94 o                         
   8   3   2       3747.18       3741.12        36.69 o                         
   9   3   2        447.55        470.22        12.13 o                         
  10   3   2        348.44        354.54        11.38 o                         
  11   3   2        180.18        168.74         8.60 o                         
  12   3   2        331.78        330.22        11.77 o                         
  13   3   2        365.80        385.68        14.58 o                         
  14   3   2        492.77        472.25        23.47 o                         
  15   3   2          0.50          2.76        17.76 o                         
  16   3   2          8.15        -17.45        20.61 o                         
  17   3   2         11.28         16.88        17.76 o                         
 -17   4   2          1.39         12.85        37.59 o                         
 -16   4   2         35.87         26.33        11.09 o                         
 -15   4   2         38.98         44.27        11.02 o                         
 -14   4   2         60.27         45.86         9.71 o                         
 -13   4   2        335.24        362.29        14.63 o                         
 -12   4   2         58.45         36.50         7.08 o                         
 -11   4   2       1058.17       1037.17        21.25 o                         
 -10   4   2        150.87        167.83        10.10 o                         
  -9   4   2       1528.85       1498.11        25.29 o                         
  -8   4   2        636.56        625.62        15.21 o                         
  -7   4   2       3752.50       3758.22        39.85 o                         
  -6   4   2       3670.54       3497.92        36.10 o                         
  -5   4   2        243.70        260.10        18.34 o                         
  -4   4   2       9566.48       9343.74        71.85 o                         
  -3   4   2       1234.10       1156.13        14.49 o                         
  -2   4   2       2566.85       2529.75        25.54 o                         
  -1   4   2         46.30         17.98         3.31 o                         
   0   4   2       9777.24       9608.12        87.06 o                         
   1   4   2        279.92        283.61         6.06 o                         
   2   4   2        925.63        874.98        22.82 o                         
   3   4   2        579.52        481.14         8.60 o                         
   4   4   2       5379.98       5777.37        47.48 o                         
   5   4   2       3196.58       3156.58        31.32 o                         
   6   4   2          5.95         34.74         5.53 o                         
   7   4   2       3867.01       4020.18        37.39 o                         
   8   4   2        477.76        483.46        13.48 o                         
   9   4   2        334.02        358.97        10.79 o                         
  10   4   2        280.01        277.50         9.80 o                         
  11   4   2          0.67          6.18         5.88 o                         
  12   4   2         80.16         83.41         7.80 o                         
  13   4   2        609.55        591.14        19.10 o                         
  14   4   2        191.52        174.62        15.90 o                         
  15   4   2        134.12        166.76        25.26 o                         
  16   4   2          2.70          6.83        20.18 o                         
  17   4   2         10.36         63.08        24.09 o                         
 -17   5   2          1.38         -6.03        36.25 o                         
 -16   5   2         29.62         20.76        11.08 o                         
 -15   5   2        252.76        278.63        18.37 o                         
 -14   5   2         63.12         64.58        10.02 o                         
 -13   5   2          1.61         -8.16         8.16 o                         
 -12   5   2        735.28        758.18        19.56 o                         
 -11   5   2        270.30        271.74        13.15 o                         
 -10   5   2        541.50        550.66        16.35 o                         
  -9   5   2         26.84         46.14         7.10 o                         
  -8   5   2        753.29        737.72        17.53 o                         
  -7   5   2       1451.67       1437.92        22.20 o                         
  -6   5   2       1008.03       1015.19        14.35 o                         
  -5   5   2       9943.79       9672.27        95.25 o                         
  -4   5   2       4283.67       4421.05        53.30 o                         
  -3   5   2       3204.28       3375.13        30.85 o                         
  -2   5   2       5297.00       5256.97        48.00 o                         
  -1   5   2       4524.49       4440.13        41.17 o                         
   0   5   2        685.23        851.31        13.46 o                         
   1   5   2       7444.70       7296.57        55.56 o                         
   2   5   2        843.13        819.80        11.99 o                         
   3   5   2       4482.02       4808.12        43.54 o                         
   4   5   2       3614.17       3825.02        47.72 o                         
   5   5   2         71.62         66.05         5.64 o                         
   6   5   2       3466.10       3449.69        32.98 o                         
   7   5   2       1101.60       1118.11        16.11 o                         
   8   5   2        111.65        104.00         6.28 o                         
   9   5   2        271.19        274.85         9.45 o                         
  10   5   2        356.45        371.10        11.17 o                         
  11   5   2        141.22        164.70         9.51 o                         
  12   5   2         24.76          9.74         7.14 o                         
  13   5   2         56.21         58.14         8.91 o                         
  14   5   2         34.71         40.47        11.65 o                         
  15   5   2         21.61         36.30        18.93 o                         
  16   5   2          1.42          5.22        20.83 o                         
  17   5   2         36.37         -5.76        36.44 o                         
 -17   6   2         55.43         17.02        36.32 o                         
 -16   6   2         14.96         25.06        12.16 o                         
 -15   6   2          2.42        -11.57        11.57 o                         
 -14   6   2         32.94         25.65         9.32 o                         
 -13   6   2          0.50         -4.97         8.29 o                         
 -12   6   2          6.92         -2.98         7.95 o                         
 -11   6   2       1103.75       1085.53        24.35 o                         
 -10   6   2         23.27         25.54         7.75 o                         
  -9   6   2        184.99        184.51        10.06 o                         
  -8   6   2        244.70        254.84        12.45 o                         
  -7   6   2         68.78         45.90         5.82 o                         
  -6   6   2       2092.56       1996.12        33.24 o                         
  -5   6   2       5583.38       5422.23        48.92 o                         
  -4   6   2       6907.98       6901.42        57.11 o                         
  -3   6   2      20156.11      20479.83       145.03 o                         
  -2   6   2         74.12         91.02         3.78 o                         
  -1   6   2       5728.82       5380.68        49.50 o                         
   0   6   2       8701.49       8840.89        66.26 o                         
   1   6   2       2409.61       2735.39        26.06 o                         
   2   6   2       4807.07       5299.16        63.77 o                         
   3   6   2       1896.11       2178.62        26.27 o                         
   4   6   2        709.26        690.51        10.96 o                         
   5   6   2         81.36         79.74         6.02 o                         
   6   6   2        927.70        986.01        17.07 o                         
   7   6   2        217.92        221.04         8.29 o                         
   8   6   2         45.78         42.99         6.81 o                         
   9   6   2         10.24          8.19         5.49 o                         
  10   6   2        433.79        433.03        13.12 o                         
  11   6   2        310.91        304.30        11.95 o                         
  12   6   2          1.80          3.86         7.85 o                         
  13   6   2         24.20          1.29        10.61 o                         
  14   6   2         47.49         53.18        12.15 o                         
  15   6   2         76.46         66.19        20.69 o                         
  16   6   2         51.24         29.88        21.68 o                         
 -17   7   2          0.09         18.16        36.29 o                         
 -16   7   2        112.53         96.48        19.54 o                         
 -15   7   2          3.31         -3.82        11.91 o                         
 -14   7   2          6.44          7.03         9.11 o                         
 -13   7   2          0.03          1.86         8.35 o                         
 -12   7   2          6.81         13.28         8.22 o                         
 -11   7   2          5.97         -1.89         7.66 o                         
 -10   7   2        582.19        585.30        17.32 o                         
  -9   7   2         49.06         44.11         8.40 o                         
  -8   7   2       1275.76       1308.03        22.92 o                         
  -7   7   2          0.36         18.99         7.70 o                         
  -6   7   2        148.48        131.54         7.33 o                         
  -5   7   2        419.90        402.69        10.77 o                         
  -4   7   2      11301.12      11437.06        88.61 o                         
  -3   7   2        406.19        394.66         8.04 o                         
  -2   7   2      25542.53      25761.30       177.71 o                         
  -1   7   2       1807.32       1671.58        22.43 o                         
   0   7   2        139.66        132.74         4.93 o                         
   1   7   2          6.90         -2.66         3.47 o                         
   2   7   2       4037.98       4276.51        38.60 o                         
   3   7   2          0.19         -3.49         4.72 o                         
   4   7   2       3466.41       3492.38        35.40 o                         
   5   7   2         16.15         25.14         4.42 o                         
   6   7   2        635.80        603.08        17.89 o                         
   7   7   2          4.30         13.36         6.05 o                         
   8   7   2        251.34        226.06         9.05 o                         
   9   7   2        172.77        169.71         8.86 o                         
  10   7   2        359.31        353.27        12.87 o                         
  11   7   2         13.72         12.30         9.44 o                         
  12   7   2        679.51        704.99        21.01 o                         
  13   7   2          0.14         -8.73         8.73 o                         
  14   7   2         12.95         31.29        11.78 o                         
  15   7   2         17.38         -8.58        34.32 o                         
  16   7   2        153.40        140.25        43.60 o                         
 -16   8   2          1.55        -16.24        16.24 o                         
 -15   8   2         37.65         26.53        12.64 o                         
 -14   8   2          8.05         15.68        10.98 o                         
 -13   8   2         37.93         33.23         8.89 o                         
 -12   8   2          7.93          6.94         8.57 o                         
 -11   8   2        160.82        179.11        11.83 o                         
 -10   8   2          9.95          9.33         7.12 o                         
  -9   8   2        536.73        495.61        16.10 o                         
  -8   8   2         57.71         43.83         7.10 o                         
  -7   8   2        815.41        820.70        17.44 o                         
  -6   8   2         74.57         80.30         7.34 o                         
  -5   8   2       1659.97       1532.98        21.95 o                         
  -4   8   2        530.48        558.45        11.71 o                         
  -3   8   2      25334.74      25672.03       181.37 o                         
  -2   8   2          0.53         -4.58        11.99 o                         
  -1   8   2       8015.41       8060.24        72.48 o                         
   0   8   2        106.06        112.05         7.34 o                         
   1   8   2          3.73          7.38         4.03 o                         
   2   8   2        288.73        274.93         8.24 o                         
   3   8   2       1387.35       1384.73        19.60 o                         
   4   8   2        215.81        221.67         8.75 o                         
   5   8   2       3080.73       3038.03        34.55 o                         
   6   8   2         42.35         43.98         5.76 o                         
   7   8   2         23.42         19.51         5.01 o                         
   8   8   2          5.86          5.27         5.93 o                         
   9   8   2        110.06        121.11         8.28 o                         
  10   8   2          1.64          2.32         6.88 o                         
  11   8   2        485.95        462.91        16.73 o                         
  12   8   2         47.11         41.21         8.89 o                         
  13   8   2         53.23         65.40        12.76 o                         
  14   8   2          2.07         -2.84        17.53 o                         
  15   8   2         33.99         16.96        37.19 o                         
 -16   9   2         40.19         17.70        33.12 o                         
 -15   9   2         66.04         27.30        13.48 o                         
 -14   9   2          0.66        -11.96        11.96 o                         
 -13   9   2         30.37         25.12         9.78 o                         
 -12   9   2         38.42         26.90         9.13 o                         
 -11   9   2          2.61          4.81         9.49 o                         
 -10   9   2        413.08        415.81        15.29 o                         
  -9   9   2        370.20        342.95        13.47 o                         
  -8   9   2        322.92        319.58        12.23 o                         
  -7   9   2        380.48        371.36        17.53 o                         
  -6   9   2         20.54         25.47         5.82 o                         
  -5   9   2       2758.30       2732.86        28.16 o                         
  -4   9   2       7438.90       7485.38        64.18 o                         
  -3   9   2        667.26        681.48        16.44 o                         
  -2   9   2      10670.19      10880.80        95.30 o                         
  -1   9   2       2221.75       2186.27        29.39 o                         
   0   9   2          3.19          8.03         5.85 o                         
   1   9   2       1295.97       1284.48        18.05 o                         
   2   9   2        720.42        738.03        13.69 o                         
   3   9   2         42.11         36.15         5.76 o                         
   4   9   2       2016.05       2046.47        26.53 o                         
   5   9   2         84.17         82.48         7.37 o                         
   6   9   2        320.99        342.44        11.78 o                         
   7   9   2          0.81          0.01         5.56 o                         
   8   9   2        119.73        118.00         7.66 o                         
   9   9   2        107.01        124.19         9.52 o                         
  10   9   2        129.50        130.76        10.04 o                         
  11   9   2         57.09         57.11         9.41 o                         
  12   9   2        186.04        178.70        13.02 o                         
  13   9   2         48.36         32.22        11.64 o                         
  14   9   2          3.96          2.75        17.17 o                         
 -15  10   2          4.13         -6.45        16.36 o                         
 -14  10   2         50.93         55.58        13.42 o                         
 -13  10   2          3.15          4.07        11.49 o                         
 -12  10   2         53.21         66.82        10.50 o                         
 -11  10   2        260.79        258.42        13.87 o                         
 -10  10   2          1.90          1.63        10.12 o                         
  -9  10   2         14.49         10.86         7.28 o                         
  -8  10   2        761.80        716.38        17.99 o                         
  -7  10   2        221.46        220.28         9.09 o                         
  -6  10   2       1837.41       1764.05        30.33 o                         
  -5  10   2        449.10        446.39        12.49 o                         
  -4  10   2       3916.09       4003.57        47.42 o                         
  -3  10   2       1905.88       1886.22        28.82 o                         
  -2  10   2        579.54        584.01        15.27 o                         
  -1  10   2        217.56        202.05        10.02 o                         
   0  10   2       5231.53       5362.12        55.73 o                         
   1  10   2        664.74        668.27        16.08 o                         
   2  10   2        963.99        971.63        16.69 o                         
   3  10   2        295.13        304.98        10.11 o                         
   4  10   2        165.86        164.19         8.61 o                         
   5  10   2        796.57        778.87        16.72 o                         
   6  10   2        327.10        319.20        11.91 o                         
   7  10   2        365.72        361.43        12.99 o                         
   8  10   2         39.63         26.09         8.44 o                         
   9  10   2         19.70         14.45         6.26 o                         
  10  10   2        328.30        282.99        11.82 o                         
  11  10   2         48.30         59.36         8.53 o                         
  12  10   2          0.16         -0.43         8.95 o                         
  13  10   2         13.09         12.30        10.02 o                         
  14  10   2         42.65         74.88        22.22 o                         
 -14  11   2          1.25         -5.90        12.83 o                         
 -13  11   2          1.52        -12.42        12.42 o                         
 -12  11   2        160.30        156.26        18.37 o                         
 -11  11   2          0.35          6.63         9.93 o                         
 -10  11   2         28.06         28.25        11.52 o                         
  -9  11   2         80.16         72.41         9.28 o                         
  -8  11   2        670.03        656.21        17.55 o                         
  -7  11   2        209.78        184.04        10.33 o                         
  -6  11   2         29.50         21.15         8.40 o                         
  -5  11   2       1852.87       1813.20        30.89 o                         
  -4  11   2          4.65         83.27        30.36 o                         
  -3  11   2        143.84        156.83        12.41 o                         
  -2  11   2         29.99         31.74         7.67 o                         
  -1  11   2       2078.62       2211.14        32.19 o                         
   0  11   2        549.81        543.90        15.72 o                         
   1  11   2       2006.16       2072.43        30.82 o                         
   2  11   2        139.26        128.00         9.13 o                         
   3  11   2        408.82        375.52        11.25 o                         
   4  11   2        187.06        166.94        10.70 o                         
   5  11   2          2.30         -2.84         7.12 o                         
   6  11   2       1245.96       1257.60        22.97 o                         
   7  11   2        294.37        296.55        12.34 o                         
   8  11   2        271.23        242.38        13.59 o                         
   9  11   2          0.92         11.76         7.65 o                         
  10  11   2         21.07          6.21         8.95 o                         
  11  11   2         10.73         18.98         9.42 o                         
  12  11   2         17.45         17.30        10.47 o                         
  13  11   2         59.88         39.24        44.51 o                         
 -14  12   2          2.04          0.87        15.74 o                         
 -13  12   2        143.33        121.24        13.31 o                         
 -12  12   2          6.44          6.93        10.25 o                         
 -11  12   2        259.58        251.12        14.21 o                         
 -10  12   2         20.89          3.04         9.67 o                         
  -9  12   2        316.55        341.91        14.59 o                         
  -8  12   2         12.14         -7.00         9.24 o                         
  -7  12   2        688.91        681.71        21.00 o                         
  -6  12   2        188.98        190.72        12.15 o                         
  -5  12   2          4.42         -8.25         8.25 o                         
  -4  12   2        615.20        588.89        17.68 o                         
  -3  12   2          4.57         19.03        13.25 o                         
  -2  12   2       1482.60       1487.20        26.73 o                         
  -1  12   2        545.58        534.42        16.22 o                         
   0  12   2       1507.92       1585.92        27.28 o                         
   1  12   2        107.20         86.62         8.45 o                         
   2  12   2        366.60        366.87        13.47 o                         
   3  12   2        178.83        176.90        10.63 o                         
   4  12   2        231.52        223.77        11.68 o                         
   5  12   2        332.62        317.15        12.06 o                         
   6  12   2        511.93        512.57        15.37 o                         
   7  12   2        400.70        403.28        14.36 o                         
   8  12   2        102.96        106.69        15.52 o                         
   9  12   2         95.28         77.33         9.80 o                         
  10  12   2          0.32          0.28         9.00 o                         
  11  12   2          0.97          9.10        14.15 o                         
  12  12   2        144.58        114.81        22.20 o                         
  13  12   2        123.92         73.95        25.23 o                         
 -14  13   2         17.76          8.86        24.49 o                         
 -13  13   2          0.56        -13.36        13.36 o                         
 -12  13   2        266.12        226.89        16.86 o                         
 -11  13   2         32.19         43.88        12.71 o                         
 -10  13   2         16.56         12.19        11.77 o                         
  -9  13   2        110.86         89.56        12.17 o                         
  -8  13   2        661.29        637.19        21.71 o                         
  -7  13   2         14.82         12.35         9.49 o                         
  -6  13   2        592.64        602.17        19.90 o                         
  -5  13   2         34.04         18.31         9.63 o                         
  -4  13   2          5.08         15.43         9.90 o                         
  -3  13   2         58.22         52.97         8.94 o                         
  -2  13   2        774.71        762.25        19.93 o                         
  -1  13   2        709.35        722.16        19.06 o                         
   0  13   2         43.70         37.76         9.25 o                         
   1  13   2        580.20        584.03        23.32 o                         
   2  13   2        921.66        960.54        22.15 o                         
   3  13   2        238.98        235.02        12.34 o                         
   4  13   2        338.39        338.89        14.36 o                         
   5  13   2         67.49         81.08        12.70 o                         
   6  13   2        343.82        333.17        14.93 o                         
   7  13   2        278.72        271.01        14.44 o                         
   8  13   2        339.51        304.36        15.75 o                         
   9  13   2        125.40        172.79        16.41 o                         
  10  13   2          4.82          8.41        12.42 o                         
  11  13   2         63.47         68.38        20.67 o                         
  12  13   2         50.73         22.07        18.61 o                         
 -13  14   2         43.13          7.76        21.73 o                         
 -12  14   2         13.08        -16.35        16.35 o                         
 -11  14   2         14.61         16.48        13.94 o                         
 -10  14   2        203.21        195.24        17.27 o                         
  -9  14   2          7.57         30.15        14.15 o                         
  -8  14   2        135.69        133.88        13.74 o                         
  -7  14   2        174.99        163.09        13.81 o                         
  -6  14   2         39.68         16.75        11.76 o                         
  -5  14   2          0.55         -4.68        10.28 o                         
  -4  14   2         15.93          7.61        11.81 o                         
  -3  14   2         64.83         83.01        10.18 o                         
  -2  14   2        134.36        149.23        11.38 o                         
  -1  14   2        125.45        120.77        10.67 o                         
   0  14   2         52.46         51.87         8.71 o                         
   1  14   2        236.70        243.18        12.91 o                         
   2  14   2        135.60        132.61        11.02 o                         
   3  14   2        779.17        809.41        25.53 o                         
   4  14   2        910.40        963.93        28.24 o                         
   5  14   2         30.13         23.22        16.70 o                         
   6  14   2         41.33         41.09        11.67 o                         
   7  14   2        135.45        147.67        15.60 o                         
   8  14   2        252.53        239.74        18.35 o                         
   9  14   2         57.52         72.21        13.81 o                         
  10  14   2        265.35        238.58        26.68 o                         
  11  14   2          0.31        -17.57        32.56 o                         
  12  14   2         80.65         63.40        21.65 o                         
 -12  15   2          6.17          2.51        21.19 o                         
 -11  15   2        182.06        157.88        19.62 o                         
 -10  15   2          0.96        -14.62        14.62 o                         
  -9  15   2        336.38        332.34        24.56 o                         
  -8  15   2          0.33         -8.01        16.74 o                         
  -7  15   2          5.51          7.62        16.99 o                         
  -6  15   2          1.45          7.01        11.73 o                         
  -5  15   2         54.52         40.15        11.76 o                         
  -4  15   2          3.81        -11.67        11.67 o                         
  -3  15   2         27.33         16.57        12.70 o                         
  -2  15   2          3.71         -9.23        18.63 o                         
  -1  15   2         16.17          2.33        10.55 o                         
   0  15   2         74.96         73.34        12.12 o                         
   1  15   2          6.72          3.89        11.03 o                         
   2  15   2         32.96         18.77        11.11 o                         
   3  15   2        436.41        448.76        20.61 o                         
   4  15   2        114.94         83.78        16.97 o                         
   5  15   2        554.19        554.23        23.39 o                         
   6  15   2          0.00          4.40        12.42 o                         
   7  15   2          0.57          9.45        13.10 o                         
   8  15   2          6.92          9.97        13.18 o                         
   9  15   2        194.46        139.79        24.56 o                         
  10  15   2          0.64          5.57        19.90 o                         
  11  15   2        274.86        219.93        30.17 o                         
 -11  16   2          3.57         -4.14        35.36 o                         
 -10  16   2        313.71        298.81        23.32 o                         
  -9  16   2         41.45         67.39        16.00 o                         
  -8  16   2        120.10        128.97        17.39 o                         
  -7  16   2         65.79         86.85        15.58 o                         
  -6  16   2          7.17         17.57        13.93 o                         
  -5  16   2          2.12          6.20        12.75 o                         
  -4  16   2         23.49         13.59        25.21 o                         
  -3  16   2         57.28         50.42        13.08 o                         
  -2  16   2          5.70         12.01        17.02 o                         
  -1  16   2         10.07         -1.10        13.70 o                         
   0  16   2          8.53         36.87        12.24 o                         
   1  16   2          3.26          7.38        11.99 o                         
   2  16   2         91.28        107.45        14.59 o                         
   3  16   2          0.15         15.94        12.93 o                         
   4  16   2        479.10        490.08        23.65 o                         
   5  16   2         54.05         21.03        12.93 o                         
   6  16   2        112.18        100.51        14.63 o                         
   7  16   2        145.81        153.04        20.67 o                         
   8  16   2         20.69         14.12        19.28 o                         
   9  16   2          0.25         11.78        19.94 o                         
  10  16   2        159.15        134.27        25.54 o                         
 -10  17   2          0.06         -9.08        53.30 o                         
  -9  17   2        177.41        173.75        20.72 o                         
  -8  17   2        121.00        124.78        17.99 o                         
  -7  17   2         20.18         26.21        15.12 o                         
  -6  17   2          9.41         12.91        14.55 o                         
  -5  17   2         12.86         17.71        14.31 o                         
  -4  17   2          0.44        -13.55        13.55 o                         
  -3  17   2         32.91         55.28        14.93 o                         
  -2  17   2          4.64          5.00        17.97 o                         
  -1  17   2         20.77          0.70        13.49 o                         
   0  17   2         70.46        101.25        14.97 o                         
   1  17   2         20.99         34.03        16.96 o                         
   2  17   2         99.83        118.47        15.36 o                         
   3  17   2        217.29        224.15        19.14 o                         
   4  17   2          0.05        -13.70        14.16 o                         
   5  17   2        212.90        215.16        18.93 o                         
   6  17   2        253.59        278.51        22.95 o                         
   7  17   2          2.92          4.69        20.44 o                         
   8  17   2         44.06          6.10        24.35 o                         
   9  17   2         20.89         29.70        34.19 o                         
  -9  18   2         42.83         13.62        20.98 o                         
  -8  18   2         33.63         70.52        17.26 o                         
  -7  18   2        114.07        144.92        25.29 o                         
  -6  18   2         11.63         27.87        14.85 o                         
  -5  18   2         16.91         29.57        15.64 o                         
  -4  18   2         21.88         50.77        15.39 o                         
  -3  18   2          3.99        -13.73        17.00 o                         
  -2  18   2          1.95         14.19        14.01 o                         
  -1  18   2          1.20         -3.83        13.80 o                         
   0  18   2         14.93         20.99        14.35 o                         
   1  18   2         59.05         52.49        20.11 o                         
   2  18   2         35.30         37.61        14.42 o                         
   3  18   2        154.41        149.96        17.61 o                         
   4  18   2        187.12        188.09        19.72 o                         
   5  18   2         27.02         21.95        14.68 o                         
   6  18   2         56.63         16.86        20.96 o                         
   7  18   2        132.95         92.07        31.10 o                         
   8  18   2         30.59         54.99        52.90 o                         
  -7  19   2          5.07          8.90        24.38 o                         
  -6  19   2         79.40         54.13        17.06 o                         
  -5  19   2         69.38         72.62        27.35 o                         
  -4  19   2         10.31          2.46        15.42 o                         
  -3  19   2          2.59          1.91        18.10 o                         
  -2  19   2          0.31         -9.10        19.78 o                         
  -1  19   2         85.53         52.51        18.73 o                         
   0  19   2         45.47         84.32        16.41 o                         
   1  19   2          1.31        -12.01        16.05 o                         
   2  19   2        219.57        245.05        21.40 o                         
   3  19   2         60.29         61.25        16.31 o                         
   4  19   2          6.62        -21.94        21.94 o                         
   5  19   2          3.67         16.00        33.46 o                         
   6  19   2        119.57        141.81        27.55 o                         
  -4  20   2         43.03         17.82        15.97 o                         
  -3  20   2         66.64        100.38        18.96 o                         
  -2  20   2         12.84        -11.63        21.45 o                         
  -1  20   2         23.51         40.60        16.46 o                         
   0  20   2        106.63        120.68        18.36 o                         
   1  20   2          0.38        -13.17        23.26 o                         
   2  20   2         22.57         96.16        25.26 o                         
   3  20   2          2.59        -19.82        36.42 o                         
   4  20   2          8.05          2.86        22.24 o                         
 -17   0   3         35.67         56.20        18.17 o                         
 -15   0   3         29.25         63.96        17.48 o                         
 -13   0   3        291.78        306.08        23.12 o                         
 -11   0   3       2573.96       2885.51        69.87 o                         
  -9   0   3      12102.93      13582.39       156.84 o                         
  -7   0   3       4297.66       4571.37        63.97 o                         
  -5   0   3      12773.02      13344.03       141.94 o                         
  -3   0   3         71.63         94.10         7.08 o                         
  -1   0   3        436.72        414.51         9.11 o                         
   1   0   3      23083.20      26413.94       309.05 o                         
   3   0   3        708.69        827.76        15.33 o                         
   5   0   3      11356.83      12769.24       137.18 o                         
   7   0   3        767.12        740.67        24.47 o                         
   9   0   3       5333.69       5437.69        64.82 o                         
  11   0   3        128.64        153.50        12.01 o                         
  13   0   3          4.90          4.35        11.00 o                         
  15   0   3        303.31        242.70        36.54 o                         
  17   0   3        187.61        195.31        30.31 o                         
 -18   1   3          6.60        -11.15        40.45 o                         
 -17   1   3          0.33          4.23        16.31 o                         
 -16   1   3         19.81         24.75        11.07 o                         
 -15   1   3         50.32         60.89        11.22 o                         
 -14   1   3        108.99        153.50        13.84 o                         
 -13   1   3        101.40        119.96        11.07 o                         
 -12   1   3        436.16        480.74        16.73 o                         
 -11   1   3         98.89        115.82         9.90 o                         
 -10   1   3       1751.49       1923.80        31.64 o                         
  -9   1   3        943.05        935.55        19.41 o                         
  -8   1   3       1288.22       1387.98        22.59 o                         
  -7   1   3       2773.56       2769.11        42.53 o                         
  -6   1   3      11504.33      11558.34        98.07 o                         
  -5   1   3         24.14         -0.03         4.69 o                         
  -4   1   3       6550.86       6563.71        53.78 o                         
  -3   1   3         46.41         38.25         4.01 o                         
  -2   1   3        265.88        175.65         5.05 o                         
  -1   1   3        734.60        689.65        12.16 o                         
   0   1   3       2579.97       2660.28        22.29 o                         
   1   1   3      13150.04      13129.70       132.46 o                         
   2   1   3       6664.00       6619.85       150.60 o                         
   3   1   3       4746.35       5155.95        57.20 o                         
   4   1   3        905.62        929.79        10.90 o                         
   5   1   3        844.98        890.37        11.42 o                         
   6   1   3       1679.15       1643.80        17.75 o                         
   7   1   3        521.97        514.13        10.11 o                         
   8   1   3       2519.39       2559.38        26.37 o                         
   9   1   3         49.78         56.39         5.69 o                         
  10   1   3       1537.10       1551.56        21.54 o                         
  11   1   3        163.95        150.66         8.58 o                         
  12   1   3         36.18         36.19         7.10 o                         
  13   1   3        125.31        109.91         9.78 o                         
  14   1   3        220.94        202.41        24.38 o                         
  15   1   3          1.73         18.63        15.04 o                         
  16   1   3        276.97        323.47        28.06 o                         
  17   1   3         53.38         36.73        19.08 o                         
 -18   2   3         24.84         -2.73        38.51 o                         
 -17   2   3         21.81         11.35        12.33 o                         
 -16   2   3          5.98         22.21        11.06 o                         
 -15   2   3         53.68         61.46        11.16 o                         
 -14   2   3        192.52        196.17        13.47 o                         
 -13   2   3        288.68        284.20        14.50 o                         
 -12   2   3        386.28        415.81        16.07 o                         
 -11   2   3        724.56        778.39        19.77 o                         
 -10   2   3         80.54         87.44         8.66 o                         
  -9   2   3        567.24        553.30        15.11 o                         
  -8   2   3       2205.30       2013.56        28.07 o                         
  -7   2   3       1275.20       1171.98        19.62 o                         
  -6   2   3       4196.30       4330.26        42.25 o                         
  -5   2   3       2591.29       2408.49        30.39 o                         
  -4   2   3         32.61         51.38         7.30 o                         
  -3   2   3       1412.87       1238.70        15.00 o                         
  -2   2   3       2487.76       2242.12        21.28 o                         
  -1   2   3        124.37        110.83         3.37 o                         
   0   2   3       3320.68       2926.30        23.80 o                         
   1   2   3        569.83        637.92         7.15 o                         
   2   2   3       3757.15       3751.10        24.24 o                         
   3   2   3       1033.54       1093.02        12.00 o                         
   4   2   3       2529.85       2473.42        21.09 o                         
   5   2   3       2371.57       2668.46        32.74 o                         
   6   2   3        367.53        393.66         8.36 o                         
   7   2   3       3062.60       3100.11        28.71 o                         
   8   2   3        139.29        117.42         6.28 o                         
   9   2   3       1994.19       1993.31        24.92 o                         
  10   2   3          0.45         -2.70         5.59 o                         
  11   2   3         95.04         99.62         8.18 o                         
  12   2   3        202.56        202.78        10.26 o                         
  13   2   3          0.48          5.42         7.04 o                         
  14   2   3        195.12        188.71        19.18 o                         
  15   2   3        158.51        124.51        18.72 o                         
  16   2   3         27.72         16.07        19.71 o                         
  17   2   3         61.30         33.21        18.36 o                         
 -18   3   3         20.65         10.35        38.65 o                         
 -17   3   3         15.89         10.08        12.26 o                         
 -16   3   3         26.28         35.24        11.29 o                         
 -15   3   3         93.08         98.64        12.57 o                         
 -14   3   3        349.41        381.30        17.50 o                         
 -13   3   3        405.39        444.34        17.48 o                         
 -12   3   3         29.60         29.70         7.97 o                         
 -11   3   3       1004.46       1023.68        33.32 o                         
 -10   3   3          3.87          4.68         5.95 o                         
  -9   3   3       2909.00       2861.73        33.63 o                         
  -8   3   3          1.06         -0.11         5.02 o                         
  -7   3   3       7426.64       7268.00        59.18 o                         
  -6   3   3       3967.08       3968.71        36.14 o                         
  -5   3   3       1057.97       1104.44        16.75 o                         
  -4   3   3       2252.52       2110.98        22.71 o                         
  -3   3   3       4151.53       4021.05        34.73 o                         
  -2   3   3       6060.20       5766.36        71.93 o                         
  -1   3   3       1995.78       1784.43        16.70 o                         
   0   3   3      20294.89      20481.41       171.25 o                         
   1   3   3         27.75         47.07         6.86 o                         
   2   3   3        246.97        273.97        15.36 o                         
   3   3   3       2763.72       2797.38        23.67 o                         
   4   3   3        124.66        103.08         4.34 o                         
   5   3   3        207.69        255.48         7.49 o                         
   6   3   3       6006.31       6233.13        50.38 o                         
   7   3   3        806.68        820.44        13.25 o                         
   8   3   3       3675.63       3889.57        43.17 o                         
   9   3   3        440.94        422.05        11.52 o                         
  10   3   3         70.03         71.28         9.12 o                         
  11   3   3        245.81        245.89        10.48 o                         
  12   3   3          4.85          4.62         6.71 o                         
  13   3   3        315.92        301.36        13.10 o                         
  14   3   3          8.65        -11.92        14.61 o                         
  15   3   3        111.21        109.07        22.99 o                         
  16   3   3         77.15         66.65        49.64 o                         
  17   3   3         42.23         51.78        23.75 o                         
 -18   4   3          1.31         68.21        37.91 o                         
 -17   4   3          0.34         15.94        17.57 o                         
 -16   4   3         50.60         53.50        13.57 o                         
 -15   4   3        796.97        877.57        26.79 o                         
 -14   4   3         64.11         62.60        10.69 o                         
 -13   4   3        214.83        218.07        13.37 o                         
 -12   4   3         68.75         71.05         9.41 o                         
 -11   4   3        189.24        194.08        10.68 o                         
 -10   4   3        336.35        339.01        12.23 o                         
  -9   4   3          8.01          8.78         5.86 o                         
  -8   4   3       5442.15       5532.72        50.28 o                         
  -7   4   3        297.72        280.26         9.09 o                         
  -6   4   3       1483.49       1276.80        17.32 o                         
  -5   4   3         50.90         45.36         3.93 o                         
  -4   4   3       5802.43       5867.27        51.18 o                         
  -3   4   3       2457.19       2346.10        25.25 o                         
  -2   4   3        258.20        215.76        12.31 o                         
  -1   4   3      31153.56      32871.05       205.76 o                         
   0   4   3       6034.48       6587.49        55.21 o                         
   1   4   3       6080.02       6128.31        46.62 o                         
   2   4   3       1111.13       1145.22        15.08 o                         
   3   4   3        598.34        525.58        15.06 o                         
   4   4   3       1620.95       1765.34        36.67 o                         
   5   4   3       3011.29       3039.36        30.35 o                         
   6   4   3       3089.54       3139.15        30.36 o                         
   7   4   3       6482.22       6900.02        56.22 o                         
   8   4   3        258.24        282.48         9.68 o                         
   9   4   3        182.39        189.47         8.51 o                         
  10   4   3        278.98        312.70        11.06 o                         
  11   4   3        360.33        352.69        11.55 o                         
  12   4   3        612.42        596.13        15.26 o                         
  13   4   3          8.89         -2.89         8.76 o                         
  14   4   3        233.68        231.47        26.24 o                         
  15   4   3          3.29         21.85        18.87 o                         
  16   4   3          5.43         37.39        21.22 o                         
 -17   5   3         23.88         66.02        20.16 o                         
 -16   5   3        123.16        104.54        14.00 o                         
 -15   5   3         23.01         13.27        10.80 o                         
 -14   5   3        464.22        471.86        19.08 o                         
 -13   5   3         48.51         26.27         8.53 o                         
 -12   5   3          1.46         17.20         7.42 o                         
 -11   5   3         12.75          6.43         6.60 o                         
 -10   5   3        202.68        208.35         9.93 o                         
  -9   5   3       2044.00       1980.34        27.22 o                         
  -8   5   3        447.19        436.98        13.09 o                         
  -7   5   3       2802.38       2683.41        32.14 o                         
  -6   5   3        314.84        328.78         9.85 o                         
  -5   5   3       1572.54       1534.10        20.24 o                         
  -4   5   3       1974.15       1948.71        29.91 o                         
  -3   5   3        145.31        131.00         5.05 o                         
  -2   5   3       3893.86       3779.47        37.50 o                         
  -1   5   3       8019.77       8397.50        70.26 o                         
   0   5   3      21599.20      22210.98       168.86 o                         
   1   5   3       6980.04       7101.26        54.42 o                         
   2   5   3       5080.04       5152.12        42.11 o                         
   3   5   3       1210.60       1221.88        15.64 o                         
   4   5   3       1431.30       1420.19        15.72 o                         
   5   5   3        363.65        311.49         8.62 o                         
   6   5   3       8202.81       8743.96        71.62 o                         
   7   5   3        526.38        533.08        11.95 o                         
   8   5   3       1083.08       1071.47        17.89 o                         
   9   5   3        336.10        316.78         9.90 o                         
  10   5   3        275.36        298.59        10.35 o                         
  11   5   3        395.82        393.23        12.84 o                         
  12   5   3        188.65        187.91         9.86 o                         
  13   5   3        105.19        103.15        13.08 o                         
  14   5   3         20.85         30.42        18.96 o                         
  15   5   3         74.89         51.04        19.40 o                         
  16   5   3         40.13         19.71        20.64 o                         
 -17   6   3          8.25          7.82        35.76 o                         
 -16   6   3         35.30         21.61        12.11 o                         
 -15   6   3        159.76        162.30        14.30 o                         
 -14   6   3         21.12         16.28         9.68 o                         
 -13   6   3        210.20        210.28        13.79 o                         
 -12   6   3        372.14        368.22        14.53 o                         
 -11   6   3         84.87         78.63         8.65 o                         
 -10   6   3         33.34         40.40         6.92 o                         
  -9   6   3       1303.62       1258.26        26.36 o                         
  -8   6   3       1332.43       1292.61        22.45 o                         
  -7   6   3          3.78          3.25         5.47 o                         
  -6   6   3       4408.67       4601.97        45.01 o                         
  -5   6   3       3558.25       3354.59        37.11 o                         
  -4   6   3        362.21        306.79         8.09 o                         
  -3   6   3         80.53         95.82         6.13 o                         
  -2   6   3       1040.43        958.36        13.55 o                         
  -1   6   3       8978.90       9133.77        77.16 o                         
   0   6   3      19077.07      20712.83       159.86 o                         
   1   6   3       6272.85       6866.81        54.04 o                         
   2   6   3      19240.76      20338.83       143.80 o                         
   3   6   3        120.44        139.74         6.04 o                         
   4   6   3       2003.20       1870.94        23.38 o                         
   5   6   3       3197.62       3338.16        27.97 o                         
   6   6   3        328.12        303.92        10.70 o                         
   7   6   3        920.48        926.69        15.08 o                         
   8   6   3        688.45        660.72        13.33 o                         
   9   6   3         73.04         64.34         5.93 o                         
  10   6   3        228.43        253.89        11.58 o                         
  11   6   3         83.93        101.12         9.26 o                         
  12   6   3          1.94          3.61         7.43 o                         
  13   6   3          8.42         -7.12        10.16 o                         
  14   6   3         44.75         -2.78        35.41 o                         
  15   6   3         39.08         15.45        58.92 o                         
  16   6   3         73.73         69.16        21.95 o                         
 -17   7   3        138.72        140.74        46.08 o                         
 -16   7   3         26.87         38.77        13.01 o                         
 -15   7   3        107.57         87.20        13.46 o                         
 -14   7   3         37.27         22.83        10.46 o                         
 -13   7   3        649.00        645.01        21.52 o                         
 -12   7   3          0.22          4.79         7.31 o                         
 -11   7   3        114.30        112.57         9.31 o                         
 -10   7   3         14.54         19.45         6.31 o                         
  -9   7   3        122.12        111.37         8.80 o                         
  -8   7   3        106.29        106.25        10.75 o                         
  -7   7   3        867.43        821.11        20.77 o                         
  -6   7   3        441.61        439.53        11.75 o                         
  -5   7   3        652.62        604.38        12.76 o                         
  -4   7   3       1412.65       1325.33        19.04 o                         
  -3   7   3       4959.40       4808.67        41.26 o                         
  -2   7   3         84.10         69.07         5.60 o                         
  -1   7   3         51.28         53.58         5.53 o                         
   0   7   3        742.26        713.81        13.87 o                         
   1   7   3      19272.69      20325.55       143.29 o                         
   2   7   3        186.13        168.96         6.47 o                         
   3   7   3      13510.36      14074.81       104.94 o                         
   4   7   3          7.32          7.94         4.97 o                         
   5   7   3        510.49        540.90        18.59 o                         
   6   7   3         45.39         38.12         5.00 o                         
   7   7   3         48.85         50.61         6.54 o                         
   8   7   3          6.45          1.04         5.31 o                         
   9   7   3       1051.66       1110.10        20.36 o                         
  10   7   3        173.51        180.37         9.64 o                         
  11   7   3         43.23         48.00         7.22 o                         
  12   7   3          7.03         11.34         8.23 o                         
  13   7   3          0.27         11.51        10.37 o                         
  14   7   3         36.23         25.95        37.39 o                         
  15   7   3        166.34        165.14        27.06 o                         
 -16   8   3        145.40        119.69        20.07 o                         
 -15   8   3          1.71         -3.05        12.13 o                         
 -14   8   3         12.69         10.05        11.33 o                         
 -13   8   3          8.58         22.61        11.74 o                         
 -12   8   3        404.65        429.47        15.86 o                         
 -11   8   3         15.29         10.70         7.23 o                         
 -10   8   3         18.34         15.85         6.45 o                         
  -9   8   3        121.71        118.22         9.11 o                         
  -8   8   3        639.50        591.91        16.57 o                         
  -7   8   3        156.41        140.18         8.49 o                         
  -6   8   3       1219.65       1125.10        24.00 o                         
  -5   8   3        162.72        139.85         7.16 o                         
  -4   8   3        818.93        844.20        12.82 o                         
  -3   8   3       1349.36       1209.48        32.62 o                         
  -2   8   3       5292.37       5221.41        52.47 o                         
  -1   8   3        403.96        359.46        10.91 o                         
   0   8   3       2356.08       2295.78        29.08 o                         
   1   8   3        128.49        135.99         8.30 o                         
   2   8   3      13757.05      14493.78       107.96 o                         
   3   8   3          1.63          0.02         5.24 o                         
   4   8   3       4061.13       4122.89        41.17 o                         
   5   8   3       1270.47       1294.41        20.49 o                         
   6   8   3        370.10        348.48        11.68 o                         
   7   8   3        218.23        211.22         8.27 o                         
   8   8   3       1204.43       1246.20        18.38 o                         
   9   8   3         38.57         41.62         6.49 o                         
  10   8   3        358.16        382.87        13.17 o                         
  11   8   3          0.14         -2.35         7.82 o                         
  12   8   3         45.25         41.74        10.40 o                         
  13   8   3         12.31          9.83        11.56 o                         
  14   8   3          2.51         -1.84        27.14 o                         
  15   8   3          0.41          4.69        20.29 o                         
 -16   9   3         64.04         73.81        24.98 o                         
 -15   9   3         17.17          2.45        12.19 o                         
 -14   9   3         63.58         69.94        16.14 o                         
 -13   9   3        177.57        197.41        16.68 o                         
 -12   9   3          0.34          5.44         9.05 o                         
 -11   9   3         65.64         67.76         9.17 o                         
 -10   9   3         10.86         11.25         9.28 o                         
  -9   9   3         62.10         83.64         8.48 o                         
  -8   9   3          0.22         -6.43         6.43 o                         
  -7   9   3        532.73        492.77        13.71 o                         
  -6   9   3        223.89        200.59         9.17 o                         
  -5   9   3       4341.23       4212.54        56.47 o                         
  -4   9   3        132.47        175.64        12.00 o                         
  -3   9   3       3584.88       3614.76        42.37 o                         
  -2   9   3       2229.40       2234.84        37.25 o                         
  -1   9   3        105.07         82.75         8.54 o                         
   0   9   3       8744.06       9071.39        81.92 o                         
   1   9   3       8116.04       8528.18        78.82 o                         
   2   9   3          3.87          1.33         5.03 o                         
   3   9   3       3364.94       3516.50        36.54 o                         
   4   9   3        162.88        164.55         8.70 o                         
   5   9   3         41.94         45.48         6.41 o                         
   6   9   3       1070.16       1087.73        20.22 o                         
   7   9   3        354.65        361.47        12.78 o                         
   8   9   3        192.35        179.21         9.43 o                         
   9   9   3        616.63        647.26        14.28 o                         
  10   9   3        187.79        194.53         9.23 o                         
  11   9   3         11.21         11.32         7.23 o                         
  12   9   3          1.55          1.82         8.42 o                         
  13   9   3          7.43          0.23        11.46 o                         
  14   9   3         15.33          2.29        20.28 o                         
 -15  10   3        425.75        391.94        22.99 o                         
 -14  10   3          3.13        -10.65        12.60 o                         
 -13  10   3         78.97         85.51        15.51 o                         
 -12  10   3          1.02         -4.11        11.43 o                         
 -11  10   3         11.52         15.01         9.87 o                         
 -10  10   3          6.65         -2.96         7.52 o                         
  -9  10   3         15.93         19.01         7.07 o                         
  -8  10   3        541.21        518.57        15.67 o                         
  -7  10   3          9.98          8.19         6.80 o                         
  -6  10   3        361.10        323.65        11.38 o                         
  -5  10   3        804.95        802.47        19.58 o                         
  -4  10   3        101.13        139.30        10.31 o                         
  -3  10   3        189.86        188.24        10.56 o                         
  -2  10   3         86.17         78.89         8.26 o                         
  -1  10   3       5944.27       5999.00        60.99 o                         
   0  10   3       1422.79       1403.51        23.94 o                         
   1  10   3       3017.71       3071.26        38.31 o                         
   2  10   3       1664.67       1640.09        26.38 o                         
   3  10   3        139.70        149.64         8.25 o                         
   4  10   3         21.23         16.09         5.98 o                         
   5  10   3        633.58        675.15        15.90 o                         
   6  10   3          7.93         16.50         6.27 o                         
   7  10   3        657.61        660.88        17.21 o                         
   8  10   3        136.90        140.16        10.07 o                         
   9  10   3         16.40          4.58         7.22 o                         
  10  10   3        195.31        175.65        11.87 o                         
  11  10   3        184.89        178.15        12.23 o                         
  12  10   3          5.90          0.98         9.32 o                         
  13  10   3          0.15        -16.84        16.84 o                         
 -15  11   3         31.52         43.44        21.02 o                         
 -14  11   3        202.73        185.88        17.95 o                         
 -13  11   3         16.85          5.59        11.99 o                         
 -12  11   3         33.06         21.78        11.60 o                         
 -11  11   3         38.01         36.86        10.78 o                         
 -10  11   3         63.59         41.76        10.48 o                         
  -9  11   3        441.00        418.21        16.32 o                         
  -8  11   3         70.85         58.17         8.04 o                         
  -7  11   3        853.46        808.86        18.55 o                         
  -6  11   3         27.74         36.30         9.30 o                         
  -5  11   3       1255.84       1203.56        25.02 o                         
  -4  11   3        137.14        115.90         9.46 o                         
  -3  11   3        138.25        138.09         9.70 o                         
  -2  11   3        392.27        412.85        13.98 o                         
  -1  11   3         81.34         73.98         8.06 o                         
   0  11   3       3440.47       3626.67        44.18 o                         
   1  11   3        895.18        905.48        19.85 o                         
   2  11   3        274.85        272.16        11.58 o                         
   3  11   3        250.67        237.49        11.40 o                         
   4  11   3        142.99        139.86         9.78 o                         
   5  11   3         43.82         43.95         7.12 o                         
   6  11   3       1545.75       1563.82        25.97 o                         
   7  11   3        146.70        144.30         9.86 o                         
   8  11   3        423.17        393.76        14.85 o                         
   9  11   3        154.22        162.38        11.23 o                         
  10  11   3        105.76        104.12        13.23 o                         
  11  11   3        122.92         99.68        13.37 o                         
  12  11   3         30.58         42.70        14.00 o                         
  13  11   3         88.08         56.97        20.44 o                         
 -14  12   3         27.23         40.88        15.93 o                         
 -13  12   3         86.41         72.92        12.15 o                         
 -12  12   3         90.22         75.36        11.66 o                         
 -11  12   3         13.33         11.69        11.52 o                         
 -10  12   3         44.69         24.94        10.00 o                         
  -9  12   3          6.48          0.32         8.58 o                         
  -8  12   3        650.85        660.43        21.99 o                         
  -7  12   3          6.98         12.13        10.24 o                         
  -6  12   3         34.65         32.11         8.97 o                         
  -5  12   3        117.90        108.05        10.29 o                         
  -4  12   3         37.00         31.22         8.24 o                         
  -3  12   3        108.53         92.72         9.04 o                         
  -2  12   3        755.39        719.49        18.57 o                         
  -1  12   3       1401.85       1426.92        26.12 o                         
   0  12   3        493.45        468.72        16.37 o                         
   1  12   3         90.59         78.83         8.18 o                         
   2  12   3        201.02        214.49        13.17 o                         
   3  12   3        334.20        351.30        13.83 o                         
   4  12   3        141.55        136.92        17.27 o                         
   5  12   3       1143.46       1136.99        24.64 o                         
   6  12   3         75.77         92.37        12.49 o                         
   7  12   3        701.97        662.12        17.88 o                         
   8  12   3         50.74         46.71         8.33 o                         
   9  12   3          0.87          5.64         9.62 o                         
  10  12   3         31.52         34.69        12.99 o                         
  11  12   3         12.47         28.31        13.33 o                         
  12  12   3         68.42         93.29        22.50 o                         
 -14  13   3         52.36         45.67        16.19 o                         
 -13  13   3         76.31         58.83        13.18 o                         
 -12  13   3          1.05          0.06        11.51 o                         
 -11  13   3         27.30         31.88        10.09 o                         
 -10  13   3         44.30         33.17        11.79 o                         
  -9  13   3        100.44         90.95        12.47 o                         
  -8  13   3         59.16         62.69        11.60 o                         
  -7  13   3        883.84        904.88        25.01 o                         
  -6  13   3        417.74        455.74        17.95 o                         
  -5  13   3         85.27         97.99        10.86 o                         
  -4  13   3         96.92         87.88        10.00 o                         
  -3  13   3        763.63        765.14        20.55 o                         
  -2  13   3        146.13        148.90        11.31 o                         
  -1  13   3        447.05        467.36        16.06 o                         
   0  13   3        429.40        416.14        15.14 o                         
   1  13   3         61.23         71.13         9.32 o                         
   2  13   3        179.91        182.25        11.45 o                         
   3  13   3        487.40        507.89        16.92 o                         
   4  13   3        238.48        201.67        12.15 o                         
   5  13   3         22.90         29.18         8.21 o                         
   6  13   3        186.56        176.31        12.44 o                         
   7  13   3        166.42        165.99        12.26 o                         
   8  13   3        235.89        211.65        14.18 o                         
   9  13   3         35.92         53.13        10.55 o                         
  10  13   3          5.81         23.81        20.24 o                         
  11  13   3          4.04         39.86        40.04 o                         
  12  13   3          0.06         16.17        27.71 o                         
 -13  14   3         40.44         12.49        33.69 o                         
 -12  14   3         27.05         12.53        15.56 o                         
 -11  14   3         60.79         71.82        16.22 o                         
 -10  14   3          0.96         -1.90        11.98 o                         
  -9  14   3        299.93        265.78        17.56 o                         
  -8  14   3        204.37        209.29        15.65 o                         
  -7  14   3        113.58        133.58        13.12 o                         
  -6  14   3        109.19         98.47        11.80 o                         
  -5  14   3        985.70       1024.80        25.65 o                         
  -4  14   3          2.53        -10.21        10.21 o                         
  -3  14   3         68.53         60.44         9.19 o                         
  -2  14   3        262.21        293.08        25.60 o                         
  -1  14   3         15.64         25.47         8.57 o                         
   0  14   3         47.66         46.09         8.77 o                         
   1  14   3         84.82         88.65         9.36 o                         
   2  14   3        233.18        237.39        13.21 o                         
   3  14   3         35.07         36.99         8.74 o                         
   4  14   3         85.79         85.37        10.00 o                         
   5  14   3         79.22         76.40        10.15 o                         
   6  14   3        119.10        116.55        11.83 o                         
   7  14   3        202.83        203.12        16.83 o                         
   8  14   3        166.21        175.81        19.49 o                         
   9  14   3        334.25        305.21        28.45 o                         
  10  14   3          8.42         31.74        18.06 o                         
  11  14   3          9.49        -16.70        19.11 o                         
 -12  15   3         63.51         39.75        23.18 o                         
 -11  15   3         13.93          4.76        16.06 o                         
 -10  15   3        189.46        169.20        19.09 o                         
  -9  15   3          1.31          8.32        13.59 o                         
  -8  15   3         20.82         16.10        13.29 o                         
  -7  15   3         66.77         37.61        11.32 o                         
  -6  15   3        470.77        491.67        21.82 o                         
  -5  15   3          0.49        -13.22        13.22 o                         
  -4  15   3        666.71        716.62        22.07 o                         
  -3  15   3         15.62         17.12         9.14 o                         
  -2  15   3         88.82         89.62        10.43 o                         
  -1  15   3          6.14         -9.06         9.06 o                         
   0  15   3         20.70         26.58        13.64 o                         
   1  15   3          1.14         -9.81        10.55 o                         
   2  15   3        164.84        192.69        15.36 o                         
   3  15   3          8.59          5.37        13.11 o                         
   4  15   3         24.42         25.76        11.54 o                         
   5  15   3         25.81         28.02        12.35 o                         
   6  15   3         33.30         40.65        13.29 o                         
   7  15   3         36.21         46.03        19.62 o                         
   8  15   3        257.86        268.57        28.44 o                         
   9  15   3          5.98         11.50        18.28 o                         
  10  15   3        215.43        185.80        36.08 o                         
 -11  16   3        127.47         97.58        23.77 o                         
 -10  16   3          8.81         18.08        15.63 o                         
  -9  16   3        203.29        204.34        19.90 o                         
  -8  16   3         42.53         23.11        15.66 o                         
  -7  16   3         78.88         80.76        15.46 o                         
  -6  16   3          5.32         20.38        12.91 o                         
  -5  16   3        667.40        671.88        27.06 o                         
  -4  16   3        159.82        190.47        17.20 o                         
  -3  16   3        120.05        124.47        14.85 o                         
  -2  16   3         14.29         23.32        12.20 o                         
  -1  16   3         35.57         35.13        14.16 o                         
   0  16   3          6.37          9.74        13.99 o                         
   1  16   3          9.62          8.78        11.56 o                         
   2  16   3         11.99         16.37        12.30 o                         
   3  16   3         23.83         23.43        16.68 o                         
   4  16   3         26.73         24.11        15.45 o                         
   5  16   3         45.67         30.02        13.41 o                         
   6  16   3         46.93         42.16        21.34 o                         
   7  16   3         41.35         15.69        18.39 o                         
   8  16   3          0.14         10.55        18.96 o                         
   9  16   3        192.54        142.68        24.95 o                         
 -10  17   3        103.70        117.06        45.65 o                         
  -9  17   3         95.42         66.59        16.54 o                         
  -8  17   3          5.20         12.14        14.91 o                         
  -7  17   3         93.18        106.07        16.94 o                         
  -6  17   3        196.33        218.46        20.01 o                         
  -5  17   3         23.28         19.83        13.90 o                         
  -4  17   3         92.97        100.14        15.79 o                         
  -3  17   3         58.41         85.38        17.30 o                         
  -2  17   3        131.71        150.74        16.46 o                         
  -1  17   3         88.00         82.61        14.23 o                         
   0  17   3         65.13         77.33        14.39 o                         
   1  17   3          1.17         -2.26        14.72 o                         
   2  17   3          3.48         -9.90        13.24 o                         
   3  17   3         32.78         60.72        14.57 o                         
   4  17   3         24.32         21.28        13.37 o                         
   5  17   3         61.86         63.89        14.66 o                         
   6  17   3          3.52         38.56        37.41 o                         
   7  17   3         21.25         15.80        19.92 o                         
   8  17   3         94.87         94.53        29.88 o                         
  -9  18   3         11.37         -1.58        21.11 o                         
  -8  18   3        158.27        122.70        19.66 o                         
  -7  18   3         14.94          7.65        15.28 o                         
  -6  18   3        126.72        143.06        18.34 o                         
  -5  18   3         92.13         92.55        17.07 o                         
  -4  18   3          4.71          0.03        14.44 o                         
  -3  18   3         21.27         23.23        14.56 o                         
  -2  18   3         60.54         33.32        14.89 o                         
  -1  18   3         53.78         67.50        15.36 o                         
   0  18   3         30.91         43.54        16.57 o                         
   1  18   3         26.98         23.91        16.42 o                         
   2  18   3          2.52         22.48        17.58 o                         
   3  18   3         25.43         17.38        15.61 o                         
   4  18   3          0.68        -10.83        15.07 o                         
   5  18   3          9.03         -7.03        21.35 o                         
   6  18   3         32.60         42.26        20.60 o                         
   7  18   3         78.78         44.09        22.86 o                         
  -7  19   3        208.81        187.28        29.13 o                         
  -6  19   3          0.75        -16.22        16.22 o                         
  -5  19   3         21.48         32.43        16.10 o                         
  -4  19   3          0.01        -14.43        20.33 o                         
  -3  19   3         27.69         41.13        15.42 o                         
  -2  19   3         73.19         89.99        16.47 o                         
  -1  19   3         43.34         47.61        21.97 o                         
   0  19   3         44.26         41.00        16.02 o                         
   1  19   3          1.45         -7.96        15.85 o                         
   2  19   3          9.23         -8.71        15.07 o                         
   3  19   3          3.37         49.69        23.29 o                         
   4  19   3         13.78         58.02        23.47 o                         
   5  19   3         21.79         20.93        22.43 o                         
   6  19   3        101.77         67.83        26.69 o                         
  -4  20   3          1.07         11.75        23.99 o                         
  -3  20   3          9.57         -2.95        24.29 o                         
  -2  20   3          0.96          3.76        23.93 o                         
  -1  20   3         92.90         87.89        35.36 o                         
   0  20   3        128.59        159.93        28.66 o                         
   1  20   3         54.67         41.92        24.97 o                         
   2  20   3         33.52         29.07        54.08 o                         
   3  20   3         20.24         33.20        22.04 o                         
 -16   0   4          2.20         10.35        15.85 o                         
 -14   0   4        129.99        136.67        16.85 o                         
 -12   0   4        202.75        227.07        18.37 o                         
 -10   0   4         40.62         26.52        10.36 o                         
  -8   0   4          7.65          6.78         7.98 o                         
  -6   0   4      18805.00      19560.20       269.32 o                         
  -4   0   4      22053.82      23349.01       321.40 o                         
  -2   0   4        922.96        890.74        16.14 o                         
   0   0   4       7401.56       7197.85       245.03 o                         
   2   0   4       4678.62       4641.27       104.10 o                         
   4   0   4       2219.32       2434.26        62.87 o                         
   6   0   4       3032.97       3161.36        40.53 o                         
   8   0   4       1418.21       1400.05        25.63 o                         
  10   0   4         78.47         96.94         9.42 o                         
  12   0   4        206.05        178.61        13.19 o                         
  14   0   4        333.84        288.00        38.01 o                         
  16   0   4        132.33         94.52        24.48 o                         
 -18   1   4          2.32         56.42        44.52 o                         
 -17   1   4          0.18          9.46        11.73 o                         
 -16   1   4          2.65        -11.31        11.31 o                         
 -15   1   4          2.32         20.53        10.56 o                         
 -14   1   4         22.64         21.70         9.60 o                         
 -13   1   4        287.22        311.74        15.48 o                         
 -12   1   4         10.24          2.46         7.96 o                         
 -11   1   4          5.98          2.22         7.18 o                         
 -10   1   4        716.11        744.28        18.58 o                         
  -9   1   4        539.79        525.64        15.18 o                         
  -8   1   4       3587.41       3747.66        48.13 o                         
  -7   1   4       4090.71       4311.66        44.44 o                         
  -6   1   4       3183.89       3165.54        34.36 o                         
  -5   1   4      20384.86      20293.21       146.86 o                         
  -4   1   4       2395.16       2429.62        32.08 o                         
  -3   1   4        114.38        116.03         7.17 o                         
  -2   1   4        758.97        672.86        11.19 o                         
  -1   1   4       3945.83       3377.43        25.01 o                         
   0   1   4        284.42        236.16         3.78 o                         
   1   1   4       3327.21       2970.34        32.28 o                         
   2   1   4       3014.41       3009.64        73.85 o                         
   3   1   4       2445.73       2204.28        27.83 o                         
   4   1   4       3248.75       3359.36        25.91 o                         
   5   1   4        936.28        965.97        12.76 o                         
   6   1   4       3642.66       3742.27        45.03 o                         
   7   1   4         13.70          0.53         3.78 o                         
   8   1   4       1333.95       1388.34        18.18 o                         
   9   1   4       1906.18       1883.62        23.67 o                         
  10   1   4         42.08         42.30         5.79 o                         
  11   1   4        127.54        116.06         7.60 o                         
  12   1   4         71.51         59.93         7.82 o                         
  13   1   4        283.37        262.27        20.18 o                         
  14   1   4         33.70         37.66        18.37 o                         
  15   1   4         94.30        106.98        21.77 o                         
  16   1   4         28.84         45.86        20.51 o                         
  17   1   4         44.87         32.08        20.72 o                         
 -18   2   4         15.65          9.49        38.40 o                         
 -17   2   4         26.53         30.30        15.80 o                         
 -16   2   4         11.38          1.86        11.58 o                         
 -15   2   4          0.00         -2.36        13.44 o                         
 -14   2   4         47.49         50.98        10.12 o                         
 -13   2   4         42.77         53.62        10.84 o                         
 -12   2   4         55.87         63.30         9.22 o                         
 -11   2   4        111.74        134.10        10.38 o                         
 -10   2   4        150.06        138.18         9.48 o                         
  -9   2   4       1282.51       1286.93        23.33 o                         
  -8   2   4       1436.75       1398.28        23.12 o                         
  -7   2   4       8791.45       8737.57        86.02 o                         
  -6   2   4       9999.30       9950.77       121.52 o                         
  -5   2   4       1366.78       1524.20        20.52 o                         
  -4   2   4       2414.92       2210.27        28.78 o                         
  -3   2   4       5192.13       4581.97        48.46 o                         
  -2   2   4       5952.19       5989.22        42.25 o                         
  -1   2   4       5871.63       5646.54        39.19 o                         
   0   2   4       2606.36       2472.95        19.29 o                         
   1   2   4        173.31        176.90         4.09 o                         
   2   2   4       5553.90       5413.22        60.11 o                         
   3   2   4        985.28        851.71        10.18 o                         
   4   2   4       1135.35       1147.71        24.13 o                         
   5   2   4        442.70        458.92         8.30 o                         
   6   2   4         11.42         28.23         4.21 o                         
   7   2   4        486.14        468.26         9.79 o                         
   8   2   4        587.40        585.54        11.76 o                         
   9   2   4        948.97        894.61        15.35 o                         
  10   2   4        100.07        116.19         7.23 o                         
  11   2   4          4.31         -4.60         6.21 o                         
  12   2   4        431.49        408.72        16.14 o                         
  13   2   4        114.03         96.06        14.63 o                         
  14   2   4        121.39        150.89        26.51 o                         
  15   2   4          0.11         -1.66        14.92 o                         
  16   2   4         98.16        118.97        20.24 o                         
  17   2   4         28.15        -18.63        28.12 o                         
 -18   3   4         34.12        111.73        44.79 o                         
 -17   3   4          6.13        -13.59        13.59 o                         
 -16   3   4         20.24         18.20        14.56 o                         
 -15   3   4        304.80        315.10        17.62 o                         
 -14   3   4         25.40         15.61         9.72 o                         
 -13   3   4        117.32        125.99        11.23 o                         
 -12   3   4         19.17          5.22         7.82 o                         
 -11   3   4       1558.99       1546.33        36.67 o                         
 -10   3   4        254.42        248.91        13.13 o                         
  -9   3   4        495.13        479.55        14.68 o                         
  -8   3   4       2484.98       2325.58        38.60 o                         
  -7   3   4       2546.68       2565.07        31.31 o                         
  -6   3   4       2688.10       2709.96        33.31 o                         
  -5   3   4       1240.18       1362.25        18.97 o                         
  -4   3   4       2338.97       2010.75        25.61 o                         
  -3   3   4       5280.29       5853.94        53.66 o                         
  -2   3   4       4365.06       4176.49        31.55 o                         
  -1   3   4       1601.90       1729.20        15.71 o                         
   0   3   4       1662.16       1654.92        24.33 o                         
   1   3   4       1666.15       1505.91        15.80 o                         
   2   3   4         15.70          6.75         2.52 o                         
   3   3   4      13028.61      13512.01        89.54 o                         
   4   3   4       2768.76       2660.60        28.85 o                         
   5   3   4       6522.26       6798.54        48.70 o                         
   6   3   4        306.90        329.02         8.21 o                         
   7   3   4        142.24        137.69         6.31 o                         
   8   3   4         27.99         24.78         5.89 o                         
   9   3   4         60.53         57.28         8.50 o                         
  10   3   4         58.03         59.50         6.34 o                         
  11   3   4        638.91        622.82        15.52 o                         
  12   3   4         81.84         93.64         9.84 o                         
  13   3   4        125.92        128.98        16.10 o                         
  14   3   4         85.25         53.35        14.51 o                         
  15   3   4         17.81          6.75        14.60 o                         
  16   3   4         13.17        -11.22        20.76 o                         
 -17   4   4         64.80         58.93        13.89 o                         
 -16   4   4        295.49        278.18        18.19 o                         
 -15   4   4         17.42         26.62        10.71 o                         
 -14   4   4        374.63        401.89        17.99 o                         
 -13   4   4         38.76         50.64         9.54 o                         
 -12   4   4        604.23        568.60        21.55 o                         
 -11   4   4          8.47          6.20         7.65 o                         
 -10   4   4       3405.82       3463.81        46.28 o                         
  -9   4   4        910.32        865.98        19.52 o                         
  -8   4   4       1168.04       1131.54        20.86 o                         
  -7   4   4       1985.76       1812.85        25.52 o                         
  -6   4   4          4.72         10.54         5.40 o                         
  -5   4   4       3850.24       3999.11        38.54 o                         
  -4   4   4        553.45        526.63        10.78 o                         
  -3   4   4       8257.02       7714.91        59.92 o                         
  -2   4   4         18.81         -4.61         4.61 o                         
  -1   4   4       9256.55       9529.35        77.34 o                         
   0   4   4        555.05        509.68        13.09 o                         
   1   4   4        140.01        135.01         4.14 o                         
   2   4   4       4681.48       4975.34        37.33 o                         
   3   4   4       2586.58       2755.12        24.16 o                         
   4   4   4      12564.69      13195.86        79.22 o                         
   5   4   4       2047.92       2052.38        22.02 o                         
   6   4   4       2721.40       2852.42        26.95 o                         
   7   4   4        323.85        328.50         9.45 o                         
   8   4   4         80.39         69.33         5.95 o                         
   9   4   4         85.00         78.00         6.46 o                         
  10   4   4       1442.09       1421.85        28.47 o                         
  11   4   4        533.63        519.92        14.41 o                         
  12   4   4        421.68        437.91        16.61 o                         
  13   4   4          2.02          9.55        12.50 o                         
  14   4   4          3.19         -0.18        15.26 o                         
  15   4   4          6.11         10.61        19.30 o                         
  16   4   4         18.31          5.98        37.11 o                         
 -17   5   4         52.35         58.90        19.55 o                         
 -16   5   4         51.65         26.60        12.45 o                         
 -15   5   4        239.47        240.01        16.21 o                         
 -14   5   4         76.90         87.97        11.37 o                         
 -13   5   4         92.11        102.37        10.95 o                         
 -12   5   4        415.40        402.66        16.18 o                         
 -11   5   4       1141.54       1121.16        24.58 o                         
 -10   5   4        146.02        144.24        10.05 o                         
  -9   5   4       3416.84       3376.03        46.25 o                         
  -8   5   4         68.52         62.52         7.21 o                         
  -7   5   4          2.69         20.30         5.53 o                         
  -6   5   4        106.36        116.95         6.82 o                         
  -5   5   4       1887.03       1862.94        27.37 o                         
  -4   5   4       6768.20       6475.61        54.29 o                         
  -3   5   4       2412.73       2100.93        26.04 o                         
  -2   5   4       7995.51       7903.71        68.12 o                         
  -1   5   4       1224.03       1203.86        17.12 o                         
   0   5   4       4521.12       4676.50        43.17 o                         
   1   5   4        122.16         95.63         4.14 o                         
   2   5   4        213.61        199.12         5.91 o                         
   3   5   4       7041.19       7269.71        57.16 o                         
   4   5   4       5554.43       5840.37        49.09 o                         
   5   5   4       5452.42       5764.44        43.48 o                         
   6   5   4        133.50        124.61         6.68 o                         
   7   5   4       1138.95       1150.09        17.78 o                         
   8   5   4        587.06        576.91        13.21 o                         
   9   5   4        765.87        770.89        17.33 o                         
  10   5   4       1112.72       1075.48        24.32 o                         
  11   5   4       1024.93       1018.38        19.10 o                         
  12   5   4          0.33         13.18         8.56 o                         
  13   5   4         12.80         13.50        12.59 o                         
  14   5   4          7.65        -17.55        18.26 o                         
  15   5   4         40.73         38.93        21.62 o                         
  16   5   4         18.06          9.08        20.15 o                         
 -17   6   4          6.51        -17.73        17.73 o                         
 -16   6   4         75.51         83.51        14.78 o                         
 -15   6   4          1.53         -5.95        11.47 o                         
 -14   6   4        144.47        145.33        13.41 o                         
 -13   6   4        780.98        803.48        23.39 o                         
 -12   6   4         24.00         22.99         8.69 o                         
 -11   6   4        263.51        248.53        12.99 o                         
 -10   6   4       1093.26       1075.73        23.04 o                         
  -9   6   4        880.78        858.40        19.44 o                         
  -8   6   4        582.39        605.43        15.59 o                         
  -7   6   4         11.08          1.62         5.83 o                         
  -6   6   4        983.62        894.65        16.56 o                         
  -5   6   4       2607.46       2444.40        28.24 o                         
  -4   6   4       2981.63       3112.90        36.33 o                         
  -3   6   4       4635.13       4830.82        48.14 o                         
  -2   6   4         36.99         41.38         4.27 o                         
  -1   6   4       2121.10       1990.85        24.56 o                         
   0   6   4       2012.10       1971.48        24.09 o                         
   1   6   4       9270.87       9297.29        75.31 o                         
   2   6   4        102.58        109.03         6.32 o                         
   3   6   4        511.71        480.90        10.00 o                         
   4   6   4       2691.03       2813.16        29.16 o                         
   5   6   4       4273.15       4423.51        41.91 o                         
   6   6   4       2605.08       2649.32        26.37 o                         
   7   6   4       3253.62       3291.44        34.07 o                         
   8   6   4         16.93         10.16         5.22 o                         
   9   6   4       1768.64       1799.59        24.11 o                         
  10   6   4        651.64        666.31        15.06 o                         
  11   6   4        144.48        142.14         9.95 o                         
  12   6   4        209.32        201.89        13.10 o                         
  13   6   4        127.63        133.85        27.73 o                         
  14   6   4         29.11         15.06        17.15 o                         
  15   6   4          8.40          9.15        26.28 o                         
  16   6   4         14.54         -5.11        26.75 o                         
 -17   7   4          9.07        -41.02        41.02 o                         
 -16   7   4         16.39          5.68        12.70 o                         
 -15   7   4         63.12         36.52        12.82 o                         
 -14   7   4        211.41        220.03        16.97 o                         
 -13   7   4          8.95         12.70         9.38 o                         
 -12   7   4       1291.66       1261.58        28.14 o                         
 -11   7   4         48.38         53.77         8.91 o                         
 -10   7   4         73.40         81.97         8.70 o                         
  -9   7   4        175.42        153.43         9.78 o                         
  -8   7   4        526.49        515.55        14.51 o                         
  -7   7   4         19.65         36.09         7.00 o                         
  -6   7   4       1062.97        996.98        18.05 o                         
  -5   7   4        858.18        871.63        18.50 o                         
  -4   7   4       4508.16       4410.72        47.49 o                         
  -3   7   4          2.06          7.36         4.47 o                         
  -2   7   4        130.05        143.22         9.89 o                         
  -1   7   4       2967.22       2945.23        33.35 o                         
   0   7   4       1493.75       1510.63        21.48 o                         
   1   7   4       2732.57       2850.31        32.40 o                         
   2   7   4       7075.85       7246.66        58.84 o                         
   3   7   4         59.81        104.55        11.04 o                         
   4   7   4        696.39        702.99        13.52 o                         
   5   7   4        302.84        294.83         8.80 o                         
   6   7   4       3377.87       3467.69        43.47 o                         
   7   7   4        240.68        217.18         7.60 o                         
   8   7   4       3167.10       3312.78        30.16 o                         
   9   7   4         80.42         64.28         6.86 o                         
  10   7   4        889.99        887.50        18.91 o                         
  11   7   4        114.71        121.08        10.89 o                         
  12   7   4         58.02         30.03        16.66 o                         
  13   7   4          1.83         13.38        17.84 o                         
  14   7   4         69.12         72.88        19.84 o                         
  15   7   4         12.33        -10.93        71.93 o                         
 -16   8   4          3.46        -13.63        13.63 o                         
 -15   8   4         23.70          6.11        11.83 o                         
 -14   8   4          9.54         -6.53        11.88 o                         
 -13   8   4       1020.13       1029.25        30.62 o                         
 -12   8   4          1.74         -6.67        10.78 o                         
 -11   8   4        704.19        690.46        20.23 o                         
 -10   8   4        134.16        122.02         9.84 o                         
  -9   8   4         24.21         24.64         7.08 o                         
  -8   8   4        238.18        223.89        10.91 o                         
  -7   8   4         15.07         21.53         7.12 o                         
  -6   8   4          0.10          8.75         7.10 o                         
  -5   8   4       3332.09       3266.14        41.02 o                         
  -4   8   4         91.79         78.33         6.21 o                         
  -3   8   4       1105.00       1096.33        20.31 o                         
  -2   8   4       1066.35       1001.76        18.78 o                         
  -1   8   4         16.23         13.51         5.82 o                         
   0   8   4        258.56        257.22        11.09 o                         
   1   8   4       5523.83       5640.28        57.58 o                         
   2   8   4        803.89        815.09        14.06 o                         
   3   8   4       1198.95       1166.49        22.48 o                         
   4   8   4        536.78        510.58        12.41 o                         
   5   8   4       1835.10       1945.34        25.88 o                         
   6   8   4        212.50        209.66         9.21 o                         
   7   8   4       1287.22       1328.75        22.44 o                         
   8   8   4          1.28         -1.46         5.16 o                         
   9   8   4       1164.81       1156.26        18.85 o                         
  10   8   4        121.90        129.80         8.07 o                         
  11   8   4         28.96         28.01         7.26 o                         
  12   8   4          3.65         -8.40         9.09 o                         
  13   8   4        220.96        230.62        19.81 o                         
  14   8   4          3.12        -15.04        17.66 o                         
  15   8   4          2.29         20.68        25.93 o                         
 -16   9   4          0.68         32.66        19.03 o                         
 -15   9   4        107.46        111.94        15.77 o                         
 -14   9   4        185.91        211.38        17.34 o                         
 -13   9   4          9.21        -12.22        12.22 o                         
 -12   9   4        951.59       1000.31        29.62 o                         
 -11   9   4        480.55        474.22        19.77 o                         
 -10   9   4          7.48         -0.82         8.90 o                         
  -9   9   4        330.33        352.24        15.92 o                         
  -8   9   4          5.73          8.93         7.91 o                         
  -7   9   4         58.67         57.78         8.22 o                         
  -6   9   4        286.02        275.10        12.52 o                         
  -5   9   4        700.84        656.86        16.90 o                         
  -4   9   4        336.27        356.95        10.96 o                         
  -3   9   4        490.19        469.43        14.03 o                         
  -2   9   4        149.46        124.96         9.23 o                         
  -1   9   4        747.31        745.96        16.57 o                         
   0   9   4       1530.24       1508.63        23.84 o                         
   1   9   4          5.91          4.50         6.33 o                         
   2   9   4       3175.04       3294.84        39.11 o                         
   3   9   4       1710.50       1717.19        23.68 o                         
   4   9   4        240.04        229.59        11.31 o                         
   5   9   4       1999.20       1935.44        26.83 o                         
   6   9   4       1073.04       1072.15        19.99 o                         
   7   9   4        125.32        122.96         8.82 o                         
   8   9   4        531.95        557.62        16.02 o                         
   9   9   4        197.17        194.59        10.15 o                         
  10   9   4        191.93        176.21        13.75 o                         
  11   9   4        279.43        261.93        13.69 o                         
  12   9   4        117.31        124.30        14.65 o                         
  13   9   4          1.37          4.39        17.35 o                         
  14   9   4         69.78         58.85        26.32 o                         
 -15  10   4          0.63          6.31        12.47 o                         
 -14  10   4         89.91         73.72        13.79 o                         
 -13  10   4        145.90        161.91        17.41 o                         
 -12  10   4         69.06         81.79        13.35 o                         
 -11  10   4        207.14        213.87        15.38 o                         
 -10  10   4       1082.97       1082.49        28.21 o                         
  -9  10   4         32.85         28.87        10.09 o                         
  -8  10   4        494.66        491.35        18.01 o                         
  -7  10   4         51.65         49.61         8.67 o                         
  -6  10   4        532.83        480.51        13.62 o                         
  -5  10   4         96.68         94.37         7.46 o                         
  -4  10   4        102.37        107.24         9.86 o                         
  -3  10   4        409.84        402.87        14.40 o                         
  -2  10   4        747.45        755.07        18.09 o                         
  -1  10   4        345.35        319.90        12.29 o                         
   0  10   4        851.25        892.19        18.81 o                         
   1  10   4       1113.97       1165.62        21.96 o                         
   2  10   4        139.82        146.76         9.59 o                         
   3  10   4         30.82         40.92        10.26 o                         
   4  10   4       1432.93       1403.40        22.09 o                         
   5  10   4        472.47        477.03        13.64 o                         
   6  10   4        735.58        754.39        17.47 o                         
   7  10   4        141.03        142.23         9.57 o                         
   8  10   4          4.52          5.26         7.02 o                         
   9  10   4        252.58        266.82        11.81 o                         
  10  10   4        646.86        622.54        20.74 o                         
  11  10   4          6.20          8.28        10.62 o                         
  12  10   4        151.46        121.63        14.81 o                         
  13  10   4         31.53         24.27        21.96 o                         
 -15  11   4        171.67        152.55        26.88 o                         
 -14  11   4          9.69         -1.44        13.89 o                         
 -13  11   4         77.46         55.65        13.25 o                         
 -12  11   4         37.95         19.41        12.16 o                         
 -11  11   4        527.51        550.37        22.73 o                         
 -10  11   4        103.51        110.95        12.35 o                         
  -9  11   4        458.12        432.63        17.99 o                         
  -8  11   4        251.69        217.09        11.36 o                         
  -7  11   4         63.60         63.30         7.69 o                         
  -6  11   4          1.10         17.95         9.24 o                         
  -5  11   4        109.34         91.31         9.33 o                         
  -4  11   4       1035.05        983.57        23.64 o                         
  -3  11   4        213.15        182.39        10.74 o                         
  -2  11   4        318.62        329.78        12.70 o                         
  -1  11   4        246.78        209.18        17.20 o                         
   0  11   4        443.21        426.92        13.97 o                         
   1  11   4        286.28        256.59        11.42 o                         
   2  11   4          3.31          6.03         7.73 o                         
   3  11   4        784.26        785.53        18.86 o                         
   4  11   4        475.15        478.79        15.53 o                         
   5  11   4       1600.14       1699.45        29.53 o                         
   6  11   4          4.11         -6.58         6.58 o                         
   7  11   4        109.16        103.54         9.12 o                         
   8  11   4         21.76         14.48         7.94 o                         
   9  11   4         85.36         86.50         9.36 o                         
  10  11   4         77.01         70.43        12.19 o                         
  11  11   4        337.65        314.72        22.37 o                         
  12  11   4         12.30        -10.61        13.12 o                         
 -14  12   4         59.39         74.62        15.49 o                         
 -13  12   4         27.01         44.93        13.46 o                         
 -12  12   4         24.12         11.91        12.41 o                         
 -11  12   4          2.32         -3.28         9.62 o                         
 -10  12   4        365.05        374.35        16.03 o                         
  -9  12   4        100.79        103.98        10.59 o                         
  -8  12   4         83.23         65.28         8.52 o                         
  -7  12   4        476.29        475.87        18.43 o                         
  -6  12   4        189.77        173.08        12.67 o                         
  -5  12   4         11.47         10.56         9.95 o                         
  -4  12   4          5.77         -8.00         8.04 o                         
  -3  12   4       1212.05       1189.82        24.69 o                         
  -2  12   4         79.45         63.31         8.45 o                         
  -1  12   4        785.37        773.77        20.13 o                         
   0  12   4        510.39        512.87        16.00 o                         
   1  12   4         45.83         37.98         7.57 o                         
   2  12   4        454.43        436.91        15.15 o                         
   3  12   4        377.42        424.49        15.83 o                         
   4  12   4       1044.09       1047.52        23.41 o                         
   5  12   4        123.16        130.36        10.15 o                         
   6  12   4        204.10        187.69        13.79 o                         
   7  12   4         34.20         31.56         8.59 o                         
   8  12   4          1.05         -9.32         9.32 o                         
   9  12   4          0.18        -12.51        12.51 o                         
  10  12   4        234.48        245.40        19.93 o                         
  11  12   4          9.93         13.78        12.95 o                         
 -14  13   4          1.33         12.05        15.04 o                         
 -13  13   4          9.83          6.75        12.08 o                         
 -12  13   4         29.65         18.12        11.75 o                         
 -11  13   4         34.59         30.29         9.81 o                         
 -10  13   4          7.08          7.11        10.11 o                         
  -9  13   4          8.01         13.32        11.17 o                         
  -8  13   4        436.37        397.01        18.73 o                         
  -7  13   4        377.80        383.53        17.70 o                         
  -6  13   4        372.20        366.20        16.09 o                         
  -5  13   4        694.82        706.39        21.10 o                         
  -4  13   4        169.35        158.61        11.38 o                         
  -3  13   4         18.62          6.22         8.97 o                         
  -2  13   4       1116.86       1160.63        27.26 o                         
  -1  13   4         32.55         26.52        11.91 o                         
   0  13   4        212.55        223.42        12.03 o                         
   1  13   4         66.25         53.35         8.61 o                         
   2  13   4        199.48        242.15        13.69 o                         
   3  13   4        712.64        703.40        19.69 o                         
   4  13   4        201.38        236.88        13.04 o                         
   5  13   4         98.35        115.99        11.08 o                         
   6  13   4          0.45          6.46         9.21 o                         
   7  13   4          1.06         -9.43         9.43 o                         
   8  13   4        152.36        140.58        12.90 o                         
   9  13   4          0.12         10.00        12.88 o                         
  10  13   4          1.95        -18.34        18.34 o                         
  11  13   4         79.25         56.97        20.02 o                         
 -13  14   4         36.31         18.03        50.37 o                         
 -12  14   4          6.96         -0.60        22.27 o                         
 -11  14   4         17.22          1.52        15.73 o                         
 -10  14   4          9.99         10.12        12.08 o                         
  -9  14   4         70.37         53.23        13.95 o                         
  -8  14   4         42.15         32.07        11.65 o                         
  -7  14   4        156.66        131.13        12.49 o                         
  -6  14   4       1208.72       1255.40        29.58 o                         
  -5  14   4          2.85         -0.07         9.38 o                         
  -4  14   4        642.74        686.59        21.01 o                         
  -3  14   4        372.30        363.04        15.76 o                         
  -2  14   4        181.94        187.81        12.19 o                         
  -1  14   4        375.45        389.46        15.98 o                         
   0  14   4        295.41        298.66        14.49 o                         
   1  14   4         25.37         26.26         8.60 o                         
   2  14   4        392.92        416.81        16.20 o                         
   3  14   4        422.17        460.53        17.27 o                         
   4  14   4          3.32          8.48        12.07 o                         
   5  14   4          3.19         -6.69         9.29 o                         
   6  14   4         65.45         51.75        10.04 o                         
   7  14   4        100.26         88.76        11.74 o                         
   8  14   4         35.43         -3.19        17.01 o                         
   9  14   4         31.87         51.81        18.52 o                         
  10  14   4         10.88          9.31        17.72 o                         
 -12  15   4         22.51        -12.37        16.62 o                         
 -11  15   4          0.37         -2.22        14.93 o                         
 -10  15   4          9.72         29.55        15.08 o                         
  -9  15   4          4.33         -6.67        14.53 o                         
  -8  15   4         80.73         56.29        12.39 o                         
  -7  15   4        251.65        264.42        16.87 o                         
  -6  15   4          3.61         -6.08        10.93 o                         
  -5  15   4       1215.42       1244.00        29.87 o                         
  -4  15   4         56.49         48.81        10.35 o                         
  -3  15   4          1.62         -8.08         9.47 o                         
  -2  15   4         54.03         44.45         9.50 o                         
  -1  15   4        424.14        420.79        17.10 o                         
   0  15   4          5.37          3.68         8.61 o                         
   1  15   4        437.71        494.64        18.47 o                         
   2  15   4         15.68          3.00         9.19 o                         
   3  15   4        309.64        331.66        15.97 o                         
   4  15   4          1.04        -11.52        11.52 o                         
   5  15   4         99.73         96.33        14.40 o                         
   6  15   4          8.24         34.15        12.78 o                         
   7  15   4          1.64        -17.37        17.41 o                         
   8  15   4         18.14         16.39        34.34 o                         
   9  15   4        155.45        199.00        35.58 o                         
 -11  16   4          0.43         15.08        16.10 o                         
 -10  16   4          9.29        -14.80        14.93 o                         
  -9  16   4         17.71         47.70        16.33 o                         
  -8  16   4          8.42          5.07        17.65 o                         
  -7  16   4          0.51          6.02        13.15 o                         
  -6  16   4        618.22        627.46        27.05 o                         
  -5  16   4         35.79         58.09        18.13 o                         
  -4  16   4        164.68        168.94        17.19 o                         
  -3  16   4         34.73         26.68        12.58 o                         
  -2  16   4         91.01         94.26        13.66 o                         
  -1  16   4         31.02         48.28        12.99 o                         
   0  16   4        219.40        247.05        17.77 o                         
   1  16   4         23.43         46.99        12.98 o                         
   2  16   4        457.17        542.60        24.18 o                         
   3  16   4         10.69         11.22        12.37 o                         
   4  16   4         22.63         48.10        13.95 o                         
   5  16   4          0.19        -18.49        18.49 o                         
   6  16   4         33.05         20.20        17.30 o                         
   7  16   4          0.46         25.71        19.48 o                         
   8  16   4         61.69         65.20        26.65 o                         
   9  16   4          1.66          1.28        19.30 o                         
 -10  17   4          4.72          7.14        20.62 o                         
  -9  17   4          6.72          6.17        15.75 o                         
  -8  17   4         59.61         24.76        14.95 o                         
  -7  17   4         77.90        106.18        17.98 o                         
  -6  17   4          7.54        -15.33        15.33 o                         
  -5  17   4        255.81        269.45        20.77 o                         
  -4  17   4        130.52        152.51        22.78 o                         
  -3  17   4          3.69         -5.85        13.68 o                         
  -2  17   4        134.15        162.22        21.53 o                         
  -1  17   4         52.52         69.42        17.49 o                         
   0  17   4         11.28         -3.12        12.87 o                         
   1  17   4        148.89        135.34        15.79 o                         
   2  17   4         12.98         35.25        13.88 o                         
   3  17   4         85.96         63.02        21.42 o                         
   4  17   4         23.62         49.14        14.30 o                         
   5  17   4          5.07          0.55        19.44 o                         
   6  17   4          7.80        -14.08        18.84 o                         
   7  17   4         11.07          0.06        19.51 o                         
   8  17   4          1.51         -0.87        19.75 o                         
  -8  18   4         14.91         -1.92        22.81 o                         
  -7  18   4        111.09         83.96        16.59 o                         
  -6  18   4         70.74         68.87        16.27 o                         
  -5  18   4          6.51         17.31        14.71 o                         
  -4  18   4         22.72         36.80        25.04 o                         
  -3  18   4        236.67        258.80        20.81 o                         
  -2  18   4         19.39         34.76        14.00 o                         
  -1  18   4         86.73         68.99        15.71 o                         
   0  18   4         12.99         31.96        14.35 o                         
   1  18   4          5.21          9.14        14.54 o                         
   2  18   4          4.88         10.58        13.67 o                         
   3  18   4         25.52        -14.17        16.29 o                         
   4  18   4         39.36         75.64        23.37 o                         
   5  18   4         52.01         35.07        21.51 o                         
   6  18   4         11.39        -10.29        26.19 o                         
  -6  19   4          8.51        -15.59        15.59 o                         
  -5  19   4          1.94          3.59        16.56 o                         
  -4  19   4         99.91         88.23        16.82 o                         
  -3  19   4          6.08          9.39        15.21 o                         
  -2  19   4        201.50        182.37        19.13 o                         
  -1  19   4         17.76         22.84        27.80 o                         
   0  19   4         40.82         17.70        16.31 o                         
   1  19   4          0.04        -21.70        21.70 o                         
   2  19   4         32.08         65.12        24.92 o                         
   3  19   4        102.25        140.85        27.62 o                         
   4  19   4         65.94         52.50        22.93 o                         
   5  19   4         64.02         51.43        23.09 o                         
  -4  20   4         40.13         20.06        24.75 o                         
  -3  20   4         99.52        111.23        27.90 o                         
  -2  20   4          1.49         29.77        25.19 o                         
  -1  20   4         83.00         47.99        37.43 o                         
   0  20   4         30.09         27.53        23.13 o                         
   1  20   4         19.28         18.11        29.50 o                         
   2  20   4          3.68         10.23        44.89 o                         
 -17   0   5          5.69         38.08        19.66 o                         
 -15   0   5        359.03        369.39        26.20 o                         
 -13   0   5         17.95         16.08        12.43 o                         
 -11   0   5       1163.89       1231.22        36.13 o                         
  -9   0   5        350.87        365.20        19.00 o                         
  -7   0   5        871.77        869.73        27.65 o                         
  -5   0   5      10958.27      11627.23       196.59 o                         
  -3   0   5        916.71        924.91        23.96 o                         
  -1   0   5      26866.36      25478.28       399.09 o                         
   1   0   5       6960.33       6921.25       183.36 o                         
   3   0   5        656.81        611.72        21.45 o                         
   5   0   5       1904.59       1870.74        48.56 o                         
   7   0   5       1619.43       1649.20        26.32 o                         
   9   0   5        469.13        419.29        14.62 o                         
  11   0   5         15.45         11.29        21.30 o                         
  13   0   5        102.35        103.02        20.01 o                         
  15   0   5         11.38         23.12        25.69 o                         
 -17   1   5         43.41         50.49        13.12 o                         
 -16   1   5        171.57        199.99        16.28 o                         
 -15   1   5          8.71         12.00        13.71 o                         
 -14   1   5         90.52        108.25        11.97 o                         
 -13   1   5          1.95         13.50         8.97 o                         
 -12   1   5        105.35        118.09        10.54 o                         
 -11   1   5         47.10         69.31         9.00 o                         
 -10   1   5        810.29        816.65        23.58 o                         
  -9   1   5        437.91        410.99        13.86 o                         
  -8   1   5        227.74        223.85        10.21 o                         
  -7   1   5       1338.84       1448.75        33.80 o                         
  -6   1   5       1397.70       1266.44        19.83 o                         
  -5   1   5       1883.69       1992.05        24.37 o                         
  -4   1   5       3108.00       2952.44        44.48 o                         
  -3   1   5      10386.60      10271.06        86.18 o                         
  -2   1   5      18625.84      18225.81       126.84 o                         
  -1   1   5       3653.21       3416.91        26.21 o                         
   0   1   5      10006.83       9212.16        72.79 o                         
   1   1   5         27.40          7.14         2.68 o                         
   2   1   5       2165.97       2033.55        47.63 o                         
   3   1   5       2462.38       2413.57        39.36 o                         
   4   1   5        326.27        335.76         7.79 o                         
   5   1   5          1.43          2.55         2.74 o                         
   6   1   5       5301.42       5308.77        40.21 o                         
   7   1   5       2424.45       2316.22        23.24 o                         
   8   1   5        221.86        202.94         7.11 o                         
   9   1   5        261.98        272.17         8.71 o                         
  10   1   5         11.00         12.65         5.99 o                         
  11   1   5         92.15         74.02        21.73 o                         
  12   1   5         84.29         75.68        13.37 o                         
  13   1   5         74.77         47.57        13.86 o                         
  14   1   5          0.32        -16.63        16.63 o                         
  15   1   5          0.14          8.74        17.81 o                         
  16   1   5          1.59          9.20        16.06 o                         
 -17   2   5          2.06         -5.23        17.92 o                         
 -16   2   5        187.31        202.97        16.28 o                         
 -15   2   5        227.40        260.63        16.45 o                         
 -14   2   5          0.56         -9.65         9.65 o                         
 -13   2   5          9.78          2.66        10.42 o                         
 -12   2   5        267.73        258.17        18.25 o                         
 -11   2   5        552.38        545.87        17.41 o                         
 -10   2   5         30.79         27.83         6.68 o                         
  -9   2   5        173.62        183.19        10.08 o                         
  -8   2   5        519.78        471.24        13.71 o                         
  -7   2   5        202.02        239.78         9.99 o                         
  -6   2   5        140.01        121.54         9.02 o                         
  -5   2   5         39.47         30.35         4.84 o                         
  -4   2   5       2544.64       2294.62        26.92 o                         
  -3   2   5      15405.87      15944.37       174.70 o                         
  -2   2   5      16851.91      16799.13       109.19 o                         
  -1   2   5       9902.41       9500.99        63.61 o                         
   0   2   5        765.50        836.69         9.16 o                         
   1   2   5       3939.69       3586.45        32.84 o                         
   2   2   5        871.41        773.42        11.37 o                         
   3   2   5        227.11        217.60         9.29 o                         
   4   2   5       4484.58       4529.64        40.04 o                         
   5   2   5        619.71        578.66        16.19 o                         
   6   2   5        149.38        154.75        10.44 o                         
   7   2   5       1115.77       1111.86        15.29 o                         
   8   2   5       2131.27       2110.62        23.47 o                         
   9   2   5        318.35        298.15         9.22 o                         
  10   2   5         54.00         50.21         7.25 o                         
  11   2   5        257.83        252.32        25.41 o                         
  12   2   5        254.62        224.03        17.94 o                         
  13   2   5         35.79         28.67        13.21 o                         
  14   2   5         38.45         38.16        16.83 o                         
  15   2   5         16.74         -3.16        13.88 o                         
  16   2   5         12.31         -5.58        17.19 o                         
 -17   3   5        363.81        367.32        22.50 o                         
 -16   3   5         12.70          7.08        10.87 o                         
 -15   3   5         21.44         25.97        10.71 o                         
 -14   3   5         11.72         23.13        10.62 o                         
 -13   3   5        624.28        671.95        24.72 o                         
 -12   3   5        386.31        365.85        15.64 o                         
 -11   3   5        107.35        115.99         9.97 o                         
 -10   3   5       2538.80       2496.80        35.86 o                         
  -9   3   5         53.56         40.31         9.52 o                         
  -8   3   5          1.38          3.92         6.03 o                         
  -7   3   5        698.03        675.50        15.43 o                         
  -6   3   5       1190.06       1142.91        18.69 o                         
  -5   3   5       1045.48        940.54        15.67 o                         
  -4   3   5       6599.94       7011.91        69.56 o                         
  -3   3   5      19989.92      19787.35       235.60 o                         
  -2   3   5      16835.59      18080.53       117.77 o                         
  -1   3   5       6684.17       6850.31        47.91 o                         
   0   3   5        892.11        878.75        14.04 o                         
   1   3   5       3912.19       3603.99        27.61 o                         
   2   3   5          1.04         -2.81         2.81 o                         
   3   3   5       6063.12       6290.03        45.70 o                         
   4   3   5        346.89        377.17         7.63 o                         
   5   3   5       1571.57       1582.94        33.38 o                         
   6   3   5       1596.89       1562.63        29.82 o                         
   7   3   5         64.12         63.88         5.67 o                         
   8   3   5        689.84        690.16        12.83 o                         
   9   3   5       1045.20       1019.34        18.47 o                         
  10   3   5        339.68        336.44        13.38 o                         
  11   3   5         84.75         69.03        12.43 o                         
  12   3   5        394.07        401.78        22.91 o                         
  13   3   5         59.90         49.14        18.64 o                         
  14   3   5          0.69        -20.32        30.74 o                         
  15   3   5         14.57         -6.14        21.91 o                         
  16   3   5         60.42         27.58        16.54 o                         
 -17   4   5         56.52         50.51        13.90 o                         
 -16   4   5        104.04         79.64        12.72 o                         
 -15   4   5         20.50         17.54        10.24 o                         
 -14   4   5         49.02         53.42        10.88 o                         
 -13   4   5         19.54          7.78        10.19 o                         
 -12   4   5          7.43         11.51         8.35 o                         
 -11   4   5       2272.35       2175.43        34.80 o                         
 -10   4   5         13.66          3.17         7.32 o                         
  -9   4   5       2004.95       1951.63        34.39 o                         
  -8   4   5        105.35        112.49         8.69 o                         
  -7   4   5       2434.49       2397.15        36.59 o                         
  -6   4   5        371.26        387.08        11.12 o                         
  -5   4   5       7759.39       7762.23        69.66 o                         
  -4   4   5      10209.41      10124.80        78.45 o                         
  -3   4   5       2003.52       1767.77        19.85 o                         
  -2   4   5      10584.05      10427.83       119.96 o                         
  -1   4   5         56.70         64.25         3.31 o                         
   0   4   5       2723.65       2645.70        28.44 o                         
   1   4   5       1626.51       1563.85        15.95 o                         
   2   4   5       6730.54       6544.17        60.10 o                         
   3   4   5         65.99         51.78         4.04 o                         
   4   4   5      10182.23      10558.19        74.23 o                         
   5   4   5        399.68        381.10         7.73 o                         
   6   4   5        492.37        448.90         9.81 o                         
   7   4   5       1818.83       1839.07        46.76 o                         
   8   4   5        644.63        627.85        13.87 o                         
   9   4   5        600.42        559.25        16.83 o                         
  10   4   5         73.83         68.67         7.97 o                         
  11   4   5        268.51        237.06        14.42 o                         
  12   4   5          0.04        -12.01        12.01 o                         
  13   4   5         56.94         38.04        13.40 o                         
  14   4   5          2.21         16.71        14.14 o                         
  15   4   5        102.98         90.78        18.65 o                         
  16   4   5         13.25        -21.94        36.13 o                         
 -17   5   5        120.86        126.27        16.41 o                         
 -16   5   5         30.49         20.10        13.29 o                         
 -15   5   5          1.32          3.78        10.83 o                         
 -14   5   5         21.54         31.86        11.97 o                         
 -13   5   5         15.73          3.91        10.12 o                         
 -12   5   5        155.94        155.81        11.42 o                         
 -11   5   5         17.72         20.25         8.41 o                         
 -10   5   5       1462.29       1451.39        29.04 o                         
  -9   5   5       1374.23       1356.76        24.74 o                         
  -8   5   5          7.53         10.52         6.42 o                         
  -7   5   5        156.09        153.11         8.72 o                         
  -6   5   5       3914.43       3684.51        39.14 o                         
  -5   5   5       2498.59       2300.03        37.58 o                         
  -4   5   5       1693.41       1465.15        19.19 o                         
  -3   5   5       2694.43       2927.49        77.89 o                         
  -2   5   5        804.78        707.12        13.40 o                         
  -1   5   5         25.03         54.46         4.74 o                         
   0   5   5        706.36        605.37        11.37 o                         
   1   5   5       1802.52       1765.02        18.56 o                         
   2   5   5       1507.69       1405.30        15.60 o                         
   3   5   5       5686.06       5873.01        53.26 o                         
   4   5   5        435.15        440.36         9.25 o                         
   5   5   5       2844.94       2765.77        29.34 o                         
   6   5   5         43.10         56.82         4.70 o                         
   7   5   5         19.93         10.70         7.00 o                         
   8   5   5        664.74        637.87        13.90 o                         
   9   5   5        127.07        117.86         7.97 o                         
  10   5   5        948.19        933.62        21.98 o                         
  11   5   5        113.02        108.89        10.02 o                         
  12   5   5        115.43        123.03        13.01 o                         
  13   5   5        292.42        277.57        22.21 o                         
  14   5   5         50.48         33.01        15.15 o                         
  15   5   5         16.69        -18.85        18.85 o                         
  16   5   5         57.14         25.29        28.28 o                         
 -17   6   5          5.05         21.55        17.93 o                         
 -16   6   5         32.23         22.88        12.79 o                         
 -15   6   5        120.45        138.54        15.43 o                         
 -14   6   5         82.40         95.74        12.60 o                         
 -13   6   5         26.61         30.38         9.23 o                         
 -12   6   5        222.39        223.22        13.38 o                         
 -11   6   5        353.89        381.48        15.48 o                         
 -10   6   5        280.96        269.77        12.92 o                         
  -9   6   5        883.16        878.01        20.00 o                         
  -8   6   5       3748.56       3656.15        42.56 o                         
  -7   6   5        256.29        238.43        10.24 o                         
  -6   6   5        273.37        276.47        10.34 o                         
  -5   6   5       4052.85       3943.97        44.34 o                         
  -4   6   5        204.86        206.66        10.81 o                         
  -3   6   5        888.91        898.57        17.16 o                         
  -2   6   5        751.63        708.79        11.80 o                         
  -1   6   5       1381.54       1401.22        20.08 o                         
   0   6   5       6695.91       6742.86        60.16 o                         
   1   6   5       3379.53       3317.33        34.70 o                         
   2   6   5         13.90          4.03         3.61 o                         
   3   6   5        144.58        151.23         8.26 o                         
   4   6   5       3888.44       3959.55        37.36 o                         
   5   6   5       1292.30       1291.51        18.79 o                         
   6   6   5       2992.74       3103.51        33.88 o                         
   7   6   5          9.83          0.71         5.68 o                         
   8   6   5        104.48         96.84         6.40 o                         
   9   6   5        679.47        670.12        18.08 o                         
  10   6   5          1.15          8.04         7.89 o                         
  11   6   5        453.76        453.33        15.59 o                         
  12   6   5        655.20        601.19        23.49 o                         
  13   6   5         19.66         14.73        26.47 o                         
  14   6   5        261.00        209.69        26.74 o                         
  15   6   5         44.40         55.37        21.32 o                         
 -17   7   5          5.40        -23.69        34.71 o                         
 -16   7   5         15.18         -3.18        12.45 o                         
 -15   7   5          5.57         -7.86        11.87 o                         
 -14   7   5         59.84         56.79        12.07 o                         
 -13   7   5        282.46        281.14        17.04 o                         
 -12   7   5          3.60          1.96         8.90 o                         
 -11   7   5        263.37        250.09        13.21 o                         
 -10   7   5        391.54        399.42        15.00 o                         
  -9   7   5       2236.75       2189.20        32.80 o                         
  -8   7   5         65.39         72.39        10.14 o                         
  -7   7   5       3857.69       3851.53        56.28 o                         
  -6   7   5         15.53         15.69         6.66 o                         
  -5   7   5       1151.84       1112.16        21.32 o                         
  -4   7   5        436.31        430.47        12.87 o                         
  -3   7   5        369.79        360.67         9.41 o                         
  -2   7   5        405.51        397.65        11.36 o                         
  -1   7   5       5180.17       5225.46        51.19 o                         
   0   7   5       1348.27       1321.79        20.17 o                         
   1   7   5       1394.49       1317.29        19.96 o                         
   2   7   5        113.06        115.74         6.62 o                         
   3   7   5         11.53         25.68         9.68 o                         
   4   7   5        363.73        393.65        10.22 o                         
   5   7   5       2693.52       2759.22        30.99 o                         
   6   7   5        932.54        952.18        17.21 o                         
   7   7   5       1143.47       1146.38        18.52 o                         
   8   7   5          1.82          2.85         5.01 o                         
   9   7   5          2.42          1.38         5.55 o                         
  10   7   5         95.07        107.70         7.60 o                         
  11   7   5        148.91        144.81        10.38 o                         
  12   7   5         15.36         21.86        11.60 o                         
  13   7   5        598.01        604.15        36.85 o                         
  14   7   5         19.33          3.50        19.45 o                         
  15   7   5         44.52         64.86        29.94 o                         
 -16   8   5          6.03          3.65        13.37 o                         
 -15   8   5          0.66        -12.93        12.93 o                         
 -14   8   5        122.48         99.79        15.14 o                         
 -13   8   5          0.61          1.91        10.93 o                         
 -12   8   5        728.64        761.61        25.38 o                         
 -11   8   5          8.42          5.59        10.90 o                         
 -10   8   5        103.72        107.48        10.86 o                         
  -9   8   5         33.98         29.92         8.61 o                         
  -8   8   5       1511.05       1539.18        29.72 o                         
  -7   8   5          1.07         -7.48         7.48 o                         
  -6   8   5        855.90        873.37        20.39 o                         
  -5   8   5       1708.05       1710.43        28.19 o                         
  -4   8   5       2327.25       2203.90        36.14 o                         
  -3   8   5       1515.59       1507.36        20.45 o                         
  -2   8   5       2953.46       2984.24        36.05 o                         
  -1   8   5         52.63         49.49         6.62 o                         
   0   8   5       4286.77       4246.49        49.02 o                         
   1   8   5         43.56         31.43         6.48 o                         
   2   8   5        423.56        387.34        11.64 o                         
   3   8   5        178.14        194.74         8.11 o                         
   4   8   5        865.40        922.81        16.51 o                         
   5   8   5         17.94         10.54         5.53 o                         
   6   8   5        672.77        674.88        15.01 o                         
   7   8   5         38.84         33.18         6.52 o                         
   8   8   5         70.20         70.82         6.89 o                         
   9   8   5         51.74         40.77         8.05 o                         
  10   8   5         12.13         28.17         7.69 o                         
  11   8   5         38.88         41.34         8.73 o                         
  12   8   5        389.76        352.57        19.46 o                         
  13   8   5          1.43         -5.28        16.57 o                         
  14   8   5        238.10        196.06        35.55 o                         
 -16   9   5         22.32         29.07        17.14 o                         
 -15   9   5         50.64         22.89        13.11 o                         
 -14   9   5          3.70         13.89        12.36 o                         
 -13   9   5        374.75        405.98        26.60 o                         
 -12   9   5         47.66         27.17        11.21 o                         
 -11   9   5        151.32        141.03        13.02 o                         
 -10   9   5        609.81        605.32        21.17 o                         
  -9   9   5       1281.33       1335.11        29.41 o                         
  -8   9   5         39.11         23.72         8.14 o                         
  -7   9   5       1437.86       1457.98        33.83 o                         
  -6   9   5       1465.72       1463.72        31.22 o                         
  -5   9   5        724.75        686.36        15.21 o                         
  -4   9   5        271.68        290.03         9.98 o                         
  -3   9   5         22.60         22.20         6.94 o                         
  -2   9   5        198.59        212.60        10.26 o                         
  -1   9   5        762.42        763.51        16.90 o                         
   0   9   5       1265.08       1253.43        21.78 o                         
   1   9   5        504.72        510.58        14.12 o                         
   2   9   5        509.07        527.66        14.29 o                         
   3   9   5          8.78         26.70         7.17 o                         
   4   9   5        159.27        148.61         8.15 o                         
   5   9   5       1051.61       1040.80        29.58 o                         
   6   9   5          1.17         -3.65         6.10 o                         
   7   9   5        147.92        165.11         9.31 o                         
   8   9   5        190.01        182.05        10.28 o                         
   9   9   5          6.58         -8.20         8.20 o                         
  10   9   5        360.06        366.82        16.43 o                         
  11   9   5         90.46         94.29        13.17 o                         
  12   9   5         12.52          7.08        12.99 o                         
  13   9   5        373.37        372.74        44.36 o                         
  14   9   5         29.86         44.04        27.72 o                         
 -15  10   5          3.25        -16.52        16.79 o                         
 -14  10   5         12.53          7.05        13.88 o                         
 -13  10   5          6.07         17.29        11.56 o                         
 -12  10   5        138.08        148.20        14.65 o                         
 -11  10   5        623.40        652.51        23.76 o                         
 -10  10   5         24.22         19.65         9.44 o                         
  -9  10   5        623.24        639.62        21.48 o                         
  -8  10   5        939.27        944.70        24.67 o                         
  -7  10   5        854.21        852.96        22.39 o                         
  -6  10   5        437.37        426.98        13.23 o                         
  -5  10   5        900.42        859.14        20.78 o                         
  -4  10   5        498.73        484.00        15.57 o                         
  -3  10   5        106.86         90.00         8.51 o                         
  -2  10   5        311.85        309.02        12.37 o                         
  -1  10   5        108.84        124.95         9.03 o                         
   0  10   5        121.50        120.34         9.29 o                         
   1  10   5        113.79        112.46         8.58 o                         
   2  10   5        106.83         97.69         8.23 o                         
   3  10   5         17.63         16.63         7.99 o                         
   4  10   5        348.75        368.73        13.25 o                         
   5  10   5        450.38        470.83        13.76 o                         
   6  10   5        593.03        642.32        16.39 o                         
   7  10   5        254.07        221.96        11.14 o                         
   8  10   5         24.09         10.99         7.16 o                         
   9  10   5        524.56        499.15        18.33 o                         
  10  10   5          4.97         14.62         9.01 o                         
  11  10   5         22.34          9.94        11.28 o                         
  12  10   5         53.78         47.67        24.65 o                         
  13  10   5          4.33         17.47        25.61 o                         
 -15  11   5          0.77         -7.76        17.14 o                         
 -14  11   5          5.11        -14.82        14.82 o                         
 -13  11   5         38.26         32.17        13.01 o                         
 -12  11   5         95.97         88.55        13.68 o                         
 -11  11   5          2.96         -5.71        10.52 o                         
 -10  11   5        676.56        704.96        23.87 o                         
  -9  11   5        109.55         97.99        12.12 o                         
  -8  11   5         45.50         50.09         9.36 o                         
  -7  11   5         11.12          9.97         6.96 o                         
  -6  11   5        258.13        270.02        12.63 o                         
  -5  11   5        205.57        179.22        11.74 o                         
  -4  11   5        500.00        489.71        16.16 o                         
  -3  11   5       4308.33       4321.51        59.76 o                         
  -2  11   5        976.79        996.25        21.46 o                         
  -1  11   5        145.44        137.53         9.25 o                         
   0  11   5        205.98        210.28        10.81 o                         
   1  11   5        912.96        913.10        20.08 o                         
   2  11   5        101.93         96.47         8.72 o                         
   3  11   5        734.94        813.99        19.62 o                         
   4  11   5        260.52        275.21        12.55 o                         
   5  11   5        997.83       1106.85        23.57 o                         
   6  11   5          9.19         -7.93         7.93 o                         
   7  11   5          9.26          9.43         7.75 o                         
   8  11   5        116.27        118.20        13.79 o                         
   9  11   5         34.89         22.96         9.96 o                         
  10  11   5        204.91        193.27        17.48 o                         
  11  11   5          0.16         -6.96        11.91 o                         
  12  11   5         71.23         63.32        25.55 o                         
 -14  12   5         30.33         24.13        14.48 o                         
 -13  12   5          2.89          5.81        12.81 o                         
 -12  12   5         89.68         84.18        13.91 o                         
 -11  12   5        381.76        399.06        19.12 o                         
 -10  12   5         24.55         15.30         9.23 o                         
  -9  12   5        396.83        401.96        15.82 o                         
  -8  12   5        120.00        127.02        10.43 o                         
  -7  12   5          0.49         -6.64         9.55 o                         
  -6  12   5         12.07          6.40         8.97 o                         
  -5  12   5        604.85        589.19        18.94 o                         
  -4  12   5       1118.98       1051.76        24.23 o                         
  -3  12   5       1931.03       1865.77        31.74 o                         
  -2  12   5       2119.87       2178.42        37.98 o                         
  -1  12   5         89.73         92.39         9.45 o                         
   0  12   5         65.40         56.05         8.26 o                         
   1  12   5         20.11          4.22         7.51 o                         
   2  12   5        950.38        964.49        22.04 o                         
   3  12   5        364.94        367.89        14.44 o                         
   4  12   5       1216.40       1260.38        25.95 o                         
   5  12   5         73.85         82.32         9.54 o                         
   6  12   5        121.26        134.16        13.16 o                         
   7  12   5         85.60         62.08         9.43 o                         
   8  12   5        158.70        179.83        16.95 o                         
   9  12   5        117.86        132.75        16.45 o                         
  10  12   5         26.69         14.04        12.48 o                         
  11  12   5        202.47        174.82        32.57 o                         
 -14  13   5         11.14        -18.02        18.02 o                         
 -13  13   5         57.01         43.64        11.92 o                         
 -12  13   5         66.51         59.58        14.74 o                         
 -11  13   5         42.24         42.23        10.38 o                         
 -10  13   5        264.58        241.21        14.26 o                         
  -9  13   5         50.31         35.65        11.13 o                         
  -8  13   5         67.46         77.03        11.63 o                         
  -7  13   5        251.28        271.66        15.76 o                         
  -6  13   5          0.22         -2.33         9.69 o                         
  -5  13   5          7.90         -8.66         9.66 o                         
  -4  13   5        111.37        103.91        11.76 o                         
  -3  13   5       1380.75       1390.24        28.27 o                         
  -2  13   5       1423.84       1391.34        27.82 o                         
  -1  13   5        472.90        495.07        16.77 o                         
   0  13   5        358.60        400.45        15.29 o                         
   1  13   5        148.03        167.45        11.22 o                         
   2  13   5         74.72         89.58         9.95 o                         
   3  13   5        866.60        982.37        23.59 o                         
   4  13   5        189.07        192.64        11.95 o                         
   5  13   5        154.85        153.35        12.12 o                         
   6  13   5        131.49        133.56        12.87 o                         
   7  13   5        172.91        172.54        17.51 o                         
   8  13   5        121.29        137.50        23.69 o                         
   9  13   5         62.63         27.73        13.17 o                         
  10  13   5         44.23         29.68        17.27 o                         
 -13  14   5         11.83         29.16        18.52 o                         
 -12  14   5         21.05         28.13        15.71 o                         
 -11  14   5         99.08        102.54        15.94 o                         
 -10  14   5          6.56         -2.17        12.08 o                         
  -9  14   5         79.57         66.05        14.11 o                         
  -8  14   5         84.81         84.44        12.69 o                         
  -7  14   5          8.14          3.91        10.89 o                         
  -6  14   5         73.66         58.46        10.79 o                         
  -5  14   5        232.79        256.25        15.94 o                         
  -4  14   5         51.82         33.40        10.10 o                         
  -3  14   5        289.60        289.93        14.73 o                         
  -2  14   5        374.55        365.50        15.55 o                         
  -1  14   5       1743.58       1809.62        33.15 o                         
   0  14   5         13.27         -0.12         9.00 o                         
   1  14   5        381.13        386.85        15.76 o                         
   2  14   5        468.49        487.07        17.54 o                         
   3  14   5         34.56         32.68         8.88 o                         
   4  14   5        144.15        148.48        12.02 o                         
   5  14   5        186.28        189.38        13.20 o                         
   6  14   5          3.91         12.24        10.37 o                         
   7  14   5        212.23        230.76        20.17 o                         
   8  14   5        150.07        176.79        23.32 o                         
   9  14   5          6.98        -17.90        17.90 o                         
 -12  15   5         17.11         -0.14        15.90 o                         
 -11  15   5          6.43         -2.31        20.43 o                         
 -10  15   5         31.29         26.65        15.66 o                         
  -9  15   5         65.50         87.93        15.94 o                         
  -8  15   5          0.35          3.84        12.61 o                         
  -7  15   5        142.07        150.32        14.31 o                         
  -6  15   5        126.82        111.40        15.64 o                         
  -5  15   5          8.95          2.83        10.16 o                         
  -4  15   5          3.79         -4.21        10.85 o                         
  -3  15   5         45.81         24.12         9.74 o                         
  -2  15   5        856.52        894.77        24.37 o                         
  -1  15   5         20.63         10.20         9.24 o                         
   0  15   5        549.12        572.52        19.44 o                         
   1  15   5         33.08         30.20         8.88 o                         
   2  15   5        221.19        234.38        14.36 o                         
   3  15   5          5.87         38.53         9.97 o                         
   4  15   5         70.19         79.31        11.33 o                         
   5  15   5         16.05          9.59        13.88 o                         
   6  15   5        385.56        426.31        31.07 o                         
   7  15   5         36.10         39.56        19.02 o                         
   8  15   5          1.89          7.73        17.72 o                         
   9  15   5         18.39         18.91        19.11 o                         
 -11  16   5          6.06        -16.82        16.82 o                         
 -10  16   5          0.07          4.94        19.00 o                         
  -9  16   5          1.12        -12.84        16.92 o                         
  -8  16   5         10.53         29.54        15.02 o                         
  -7  16   5          2.98         -8.79        12.89 o                         
  -6  16   5          3.36         30.56        18.31 o                         
  -5  16   5        108.59        116.72        19.08 o                         
  -4  16   5         76.02         83.72        12.33 o                         
  -3  16   5        160.58        162.53        13.68 o                         
  -2  16   5        125.46        127.62        15.15 o                         
  -1  16   5        577.63        605.50        24.74 o                         
   0  16   5         26.56         18.85        11.99 o                         
   1  16   5        130.50        138.63        15.56 o                         
   2  16   5         42.04         56.61        12.94 o                         
   3  16   5          3.98          2.40        11.84 o                         
   4  16   5         45.96         49.21        13.58 o                         
   5  16   5        153.54        182.83        48.29 o                         
   6  16   5         28.47         25.21        18.62 o                         
   7  16   5         66.94         98.84        68.53 o                         
   8  16   5          4.42        -25.49        25.49 o                         
 -10  17   5         15.14         34.02        17.23 o                         
  -9  17   5          1.28         -8.97        15.38 o                         
  -8  17   5          1.42        -15.30        15.30 o                         
  -7  17   5         24.64         22.47        14.66 o                         
  -6  17   5          6.44          9.13        14.70 o                         
  -5  17   5         29.21         39.66        18.38 o                         
  -4  17   5         20.85         26.18        13.29 o                         
  -3  17   5        246.32        279.52        20.06 o                         
  -2  17   5        121.42        130.36        16.12 o                         
  -1  17   5         24.30         30.04        13.22 o                         
   0  17   5        147.25        169.79        16.78 o                         
   1  17   5         83.56         78.83        14.52 o                         
   2  17   5          8.87         15.87        13.90 o                         
   3  17   5        152.33        175.64        20.77 o                         
   4  17   5          7.76          2.90        19.15 o                         
   5  17   5         93.47        136.95        44.16 o                         
   6  17   5         85.29         43.61        52.08 o                         
   7  17   5          3.65         14.32        28.33 o                         
  -8  18   5         10.75          9.61        16.46 o                         
  -7  18   5          0.42         19.81        14.99 o                         
  -6  18   5          2.64        -23.01        23.01 o                         
  -5  18   5          0.79        -15.08        15.08 o                         
  -4  18   5         84.45         78.95        19.87 o                         
  -3  18   5         15.18         18.99        14.97 o                         
  -2  18   5         93.41         87.46        16.00 o                         
  -1  18   5         79.74         96.15        15.09 o                         
   0  18   5          8.21          6.51        13.66 o                         
   1  18   5          2.55         -1.00        13.60 o                         
   2  18   5        102.57        140.92        26.94 o                         
   3  18   5          0.91        -20.98        20.98 o                         
   4  18   5        139.24        159.45        28.62 o                         
   5  18   5         13.42         38.01        21.35 o                         
  -6  19   5         24.59        -17.90        25.37 o                         
  -5  19   5         12.37         22.96        26.23 o                         
  -4  19   5         64.21         59.63        19.83 o                         
  -3  19   5        109.25         97.24        20.73 o                         
  -2  19   5          5.92        -22.91        22.91 o                         
  -1  19   5          9.86         -4.94        25.81 o                         
   0  19   5          3.62         24.94        27.79 o                         
   1  19   5        113.60        118.80        40.33 o                         
   2  19   5          6.18          2.73        23.29 o                         
   3  19   5        111.61         67.80        23.67 o                         
   4  19   5          7.61          3.87        21.95 o                         
  -3  20   5         31.20         45.48        30.40 o                         
  -2  20   5         14.58        -10.27        24.19 o                         
  -1  20   5          0.85         17.50        23.57 o                         
   0  20   5         16.74          2.92        22.81 o                         
   1  20   5         17.29        -37.92        37.92 o                         
 -16   0   6        340.89        379.47        27.73 o                         
 -14   0   6        385.91        403.02        25.63 o                         
 -12   0   6         57.77         79.38        13.57 o                         
 -10   0   6         11.44         16.57        10.20 o                         
  -8   0   6       1242.13       1281.82        35.84 o                         
  -6   0   6       4669.61       5117.65        69.20 o                         
  -4   0   6        378.89        377.08        13.29 o                         
  -2   0   6      10072.85       9992.75       124.60 o                         
   0   0   6       2757.47       2392.33        58.39 o                         
   2   0   6       8394.47       8804.10       121.03 o                         
   4   0   6       3985.65       3993.14        68.49 o                         
   6   0   6       4761.74       4800.90        83.42 o                         
   8   0   6        171.62        182.16        17.37 o                         
  10   0   6        842.95        825.26        34.35 o                         
  12   0   6        242.08        249.41        23.51 o                         
  14   0   6         42.48          6.07        24.13 o                         
  16   0   6          0.01        -17.15        31.61 o                         
 -17   1   6         23.97         42.55        12.59 o                         
 -16   1   6         34.45         15.34        11.60 o                         
 -15   1   6        751.20        832.11        25.77 o                         
 -14   1   6        102.11        127.68        12.60 o                         
 -13   1   6        163.79        171.03        13.95 o                         
 -12   1   6        333.35        348.56        15.18 o                         
 -11   1   6          4.83         -1.23         7.27 o                         
 -10   1   6         53.20         38.10         7.40 o                         
  -9   1   6       1260.82       1357.73        24.28 o                         
  -8   1   6        496.81        469.68        13.72 o                         
  -7   1   6       5233.19       5617.16        54.06 o                         
  -6   1   6        582.46        653.19        14.20 o                         
  -5   1   6          0.49         -4.62         4.62 o                         
  -4   1   6       1453.31       1278.93        23.23 o                         
  -3   1   6       1101.67       1025.34        14.66 o                         
  -2   1   6       1793.63       1807.42        17.80 o                         
  -1   1   6       4411.25       4119.53        31.27 o                         
   0   1   6         99.35         78.49         3.79 o                         
   1   1   6         28.30         16.24         9.19 o                         
   2   1   6       2888.17       2872.96        48.37 o                         
   3   1   6       4925.98       4648.00        52.80 o                         
   4   1   6       1852.96       1747.14        28.91 o                         
   5   1   6       6043.08       6172.53        68.75 o                         
   6   1   6        233.17        244.37        14.12 o                         
   7   1   6       3716.02       3742.84        51.28 o                         
   8   1   6       1612.98       1575.44        33.83 o                         
   9   1   6         34.04         29.11         9.15 o                         
  10   1   6         16.05         13.51        13.28 o                         
  11   1   6        777.13        733.01        24.68 o                         
  12   1   6        157.68        157.10        14.78 o                         
  13   1   6         42.81         22.06        13.41 o                         
  14   1   6          6.56         -3.61        14.55 o                         
  15   1   6         12.02         17.59        17.82 o                         
  16   1   6          0.19        -21.43        21.43 o                         
 -17   2   6        200.19        200.41        18.15 o                         
 -16   2   6        125.10        127.93        14.02 o                         
 -15   2   6          5.50          0.75        10.38 o                         
 -14   2   6        457.39        488.86        19.74 o                         
 -13   2   6       1182.73       1244.98        28.27 o                         
 -12   2   6         11.34         -1.55         8.03 o                         
 -11   2   6        463.29        475.74        16.19 o                         
 -10   2   6        872.76        912.59        20.84 o                         
  -9   2   6         15.34         10.41         6.70 o                         
  -8   2   6       1282.07       1270.47        27.95 o                         
  -7   2   6       1452.54       1464.02        29.48 o                         
  -6   2   6       5126.87       5064.14       105.51 o                         
  -5   2   6        431.63        415.13        10.62 o                         
  -4   2   6        731.91        719.85        14.08 o                         
  -3   2   6       1976.76       1934.16        19.32 o                         
  -2   2   6       1801.71       1625.63        22.32 o                         
  -1   2   6       1618.39       1700.26        16.14 o                         
   0   2   6        208.17        170.63         4.10 o                         
   1   2   6       7492.48       7242.23        60.43 o                         
   2   2   6       2522.28       2483.65        25.79 o                         
   3   2   6       8572.20       8556.43       119.52 o                         
   4   2   6       1288.41       1233.50        16.35 o                         
   5   2   6         22.46         28.51         5.04 o                         
   6   2   6       3788.35       3792.09        37.82 o                         
   7   2   6       1679.15       1675.84        30.29 o                         
   8   2   6        579.40        533.46        18.43 o                         
   9   2   6       1377.09       1362.15        30.42 o                         
  10   2   6         62.91         72.77        15.35 o                         
  11   2   6         85.90         50.90        11.57 o                         
  12   2   6         87.28         86.55        14.97 o                         
  13   2   6         52.82         51.61        14.57 o                         
  14   2   6         72.07         46.89        17.99 o                         
  15   2   6          4.80         -5.88        19.66 o                         
  16   2   6         13.38         41.69        21.81 o                         
 -17   3   6          0.74        -12.76        13.56 o                         
 -16   3   6         86.91         69.16        12.62 o                         
 -15   3   6        195.14        204.25        15.05 o                         
 -14   3   6        893.27        955.69        26.22 o                         
 -13   3   6          5.91          2.98         8.87 o                         
 -12   3   6       1541.27       1593.45        30.99 o                         
 -11   3   6        104.14        114.40        10.12 o                         
 -10   3   6        181.43        167.78        10.40 o                         
  -9   3   6        376.72        366.09        13.65 o                         
  -8   3   6         48.42         48.27         7.13 o                         
  -7   3   6       3968.67       3838.30        68.23 o                         
  -6   3   6        420.90        366.54        10.91 o                         
  -5   3   6       3947.63       3863.35        75.56 o                         
  -4   3   6          4.01          2.20         4.41 o                         
  -3   3   6       1632.61       1674.91        17.58 o                         
  -2   3   6       1219.08       1282.64        14.25 o                         
  -1   3   6          8.70         14.77         3.70 o                         
   0   3   6      18372.71      19010.97       208.60 o                         
   1   3   6       8504.82       8469.93        70.40 o                         
   2   3   6       9701.29       9841.99        80.85 o                         
   3   3   6       1431.64       1452.08        19.09 o                         
   4   3   6        852.11        807.54        13.34 o                         
   5   3   6         80.44         71.67         5.79 o                         
   6   3   6         68.44         66.28         5.82 o                         
   7   3   6        225.22        231.68         8.99 o                         
   8   3   6       1869.47       1890.15        26.65 o                         
   9   3   6          0.48          8.76         9.24 o                         
  10   3   6        158.37        163.83        13.22 o                         
  11   3   6          7.47          3.45        15.46 o                         
  12   3   6         29.30         31.44        11.81 o                         
  13   3   6          1.80         -2.92        13.10 o                         
  14   3   6          8.13          6.38        16.83 o                         
  15   3   6        150.40        115.45        23.10 o                         
  16   3   6          0.00          2.86        28.00 o                         
 -17   4   6         68.21         64.70        14.09 o                         
 -16   4   6          1.18        -11.63        12.22 o                         
 -15   4   6         39.87         28.03        10.80 o                         
 -14   4   6          0.76        -10.11        10.11 o                         
 -13   4   6        824.59        857.60        23.73 o                         
 -12   4   6         46.89         38.91         8.88 o                         
 -11   4   6        420.77        425.33        15.82 o                         
 -10   4   6       1746.86       1684.22        29.37 o                         
  -9   4   6        595.38        527.74        15.52 o                         
  -8   4   6         52.97         62.74         7.67 o                         
  -7   4   6        598.59        608.49        14.95 o                         
  -6   4   6       7718.69       7723.46        75.93 o                         
  -5   4   6        324.12        298.17         9.31 o                         
  -4   4   6        969.70        900.11        14.55 o                         
  -3   4   6       3777.21       3881.33        32.32 o                         
  -2   4   6        260.95        265.44         6.28 o                         
  -1   4   6       2572.55       2808.01        32.34 o                         
   0   4   6       2633.45       2627.73        34.10 o                         
   1   4   6      11665.68      11655.27       112.24 o                         
   2   4   6       4677.89       4583.96        43.50 o                         
   3   4   6       3097.92       3080.72        40.15 o                         
   4   4   6        340.21        353.01         9.85 o                         
   5   4   6         93.28        103.49         6.65 o                         
   6   4   6        255.06        245.66         7.58 o                         
   7   4   6       1914.48       1966.95        33.20 o                         
   8   4   6         15.42          9.82         5.41 o                         
   9   4   6       2553.67       2537.63        41.66 o                         
  10   4   6          1.68         19.00        11.28 o                         
  11   4   6          2.64          3.94        13.93 o                         
  12   4   6         46.02         -1.13        12.45 o                         
  13   4   6         73.17         47.83        14.54 o                         
  14   4   6         78.52         71.88        17.12 o                         
  15   4   6          1.59          3.18        16.59 o                         
 -17   5   6          2.17         -7.43        13.25 o                         
 -16   5   6          2.29         12.56        12.35 o                         
 -15   5   6          1.04         20.89        11.50 o                         
 -14   5   6         41.65         49.33        10.52 o                         
 -13   5   6         15.57         36.77        10.13 o                         
 -12   5   6        271.06        248.61        13.71 o                         
 -11   5   6        264.52        266.30        13.69 o                         
 -10   5   6        433.85        408.34        15.01 o                         
  -9   5   6        938.94        944.23        21.39 o                         
  -8   5   6        694.03        717.81        17.17 o                         
  -7   5   6        769.38        754.19        16.54 o                         
  -6   5   6        145.43        144.74         7.83 o                         
  -5   5   6       1918.24       1770.51        23.44 o                         
  -4   5   6        845.94        849.93        20.00 o                         
  -3   5   6        116.17        107.68         6.44 o                         
  -2   5   6         27.99         22.09         5.20 o                         
  -1   5   6       1482.04       1366.26        18.90 o                         
   0   5   6       5176.03       5063.47        46.80 o                         
   1   5   6       6069.08       6013.99        48.49 o                         
   2   5   6       2048.15       2122.51        24.45 o                         
   3   5   6         60.35         54.61         5.61 o                         
   4   5   6        216.11        262.82        12.81 o                         
   5   5   6       2398.38       2468.46        32.72 o                         
   6   5   6         78.69         89.35         6.95 o                         
   7   5   6          0.17          4.03         5.01 o                         
   8   5   6       2064.15       2002.92        25.51 o                         
   9   5   6        264.56        263.79        12.00 o                         
  10   5   6        458.09        409.67        21.04 o                         
  11   5   6         26.90         15.94        12.64 o                         
  12   5   6          1.67          4.67        17.56 o                         
  13   5   6          7.31         10.99        15.07 o                         
  14   5   6         10.03         -3.71        14.34 o                         
  15   5   6        140.87        114.49        42.29 o                         
 -17   6   6          4.54         29.88        20.91 o                         
 -16   6   6         65.77         66.88        14.24 o                         
 -15   6   6          5.38         18.74        11.96 o                         
 -14   6   6         71.80         72.62        12.51 o                         
 -13   6   6         78.86         63.21        10.56 o                         
 -12   6   6         52.19         46.54         9.20 o                         
 -11   6   6         12.50         10.61         9.93 o                         
 -10   6   6        795.28        777.25        20.21 o                         
  -9   6   6       2283.39       2186.75        33.03 o                         
  -8   6   6         10.00         15.23         6.51 o                         
  -7   6   6       1084.84       1092.55        20.27 o                         
  -6   6   6       1017.31        985.68        29.23 o                         
  -5   6   6        541.17        531.16        14.52 o                         
  -4   6   6       1150.08       1077.27        19.63 o                         
  -3   6   6       1629.11       1558.02        23.14 o                         
  -2   6   6         48.91         48.93         5.20 o                         
  -1   6   6       4406.28       4176.36        42.33 o                         
   0   6   6       2307.90       2293.05        27.24 o                         
   1   6   6        559.80        580.55        15.63 o                         
   2   6   6       1347.98       1296.91        16.63 o                         
   3   6   6        721.22        652.48        15.48 o                         
   4   6   6        338.84        333.69         9.14 o                         
   5   6   6        235.15        241.60         8.59 o                         
   6   6   6        743.76        737.40        18.43 o                         
   7   6   6         24.63         24.71         6.37 o                         
   8   6   6         62.58         53.90         7.12 o                         
   9   6   6        629.19        629.41        14.88 o                         
  10   6   6         82.63         83.05         9.24 o                         
  11   6   6        236.35        226.52        13.23 o                         
  12   6   6          7.07         17.68        14.30 o                         
  13   6   6         82.87         67.32        15.51 o                         
  14   6   6         12.23         52.97        33.85 o                         
  15   6   6          1.20         19.60        26.91 o                         
 -17   7   6          1.56        -21.90        34.41 o                         
 -16   7   6          0.05          9.54        13.66 o                         
 -15   7   6         72.92         64.36        17.22 o                         
 -14   7   6          0.90        -10.87        11.94 o                         
 -13   7   6         15.43         12.96        10.79 o                         
 -12   7   6         39.61         37.91        12.64 o                         
 -11   7   6        144.89        118.93        12.63 o                         
 -10   7   6         91.97         84.57         9.15 o                         
  -9   7   6        615.32        572.21        16.68 o                         
  -8   7   6       2631.79       2625.12        39.98 o                         
  -7   7   6          0.28          2.54         6.99 o                         
  -6   7   6        210.40        207.43        10.91 o                         
  -5   7   6        768.76        792.53        18.37 o                         
  -4   7   6       2925.10       2982.31        37.34 o                         
  -3   7   6        384.40        349.41        13.62 o                         
  -2   7   6       4263.34       4412.57        46.16 o                         
  -1   7   6          1.70          1.94         5.51 o                         
   0   7   6       3478.71       3578.34        62.16 o                         
   1   7   6       2022.79       2006.28        26.02 o                         
   2   7   6        640.47        648.93        13.83 o                         
   3   7   6         13.67         11.27         5.28 o                         
   4   7   6       1284.34       1233.41        18.23 o                         
   5   7   6        686.56        687.97        13.98 o                         
   6   7   6         41.57         58.48        13.00 o                         
   7   7   6         70.19         71.32         7.81 o                         
   8   7   6         65.66         53.73         7.66 o                         
   9   7   6         10.91         14.93         7.15 o                         
  10   7   6         96.09        100.46         9.23 o                         
  11   7   6         51.38         31.19         9.27 o                         
  12   7   6        210.62        171.31        22.40 o                         
  13   7   6          1.61         22.98        16.94 o                         
  14   7   6         51.06         50.53        20.12 o                         
 -16   8   6          0.70        -11.62        13.62 o                         
 -15   8   6          0.35         20.03        12.47 o                         
 -14   8   6          3.44          4.44        11.60 o                         
 -13   8   6          1.52          0.87        10.36 o                         
 -12   8   6          0.43          8.77        11.10 o                         
 -11   8   6         34.25         24.58         9.26 o                         
 -10   8   6         27.29         22.41         9.37 o                         
  -9   8   6       1149.32       1183.40        27.49 o                         
  -8   8   6          6.53         -5.95         7.59 o                         
  -7   8   6       1353.98       1301.67        26.48 o                         
  -6   8   6         48.23         50.90         7.90 o                         
  -5   8   6         49.73         51.89         7.80 o                         
  -4   8   6        116.68        129.50         8.86 o                         
  -3   8   6       1917.12       1984.12        24.32 o                         
  -2   8   6        181.23        166.74        10.04 o                         
  -1   8   6       4827.01       4884.49        50.77 o                         
   0   8   6         76.60         75.02         7.06 o                         
   1   8   6         48.89         58.48         6.56 o                         
   2   8   6        333.47        317.42        13.68 o                         
   3   8   6       2045.28       2071.12        25.17 o                         
   4   8   6          7.77          4.78         5.53 o                         
   5   8   6         25.01         13.72         4.71 o                         
   6   8   6         38.59         39.57         5.61 o                         
   7   8   6          0.30         -0.58         6.13 o                         
   8   8   6          7.12          0.89         6.37 o                         
   9   8   6         97.13        107.66         8.80 o                         
  10   8   6          0.35         11.63         8.36 o                         
  11   8   6        176.80        165.60        13.03 o                         
  12   8   6          2.69        -15.02        16.58 o                         
  13   8   6        197.01        164.21        23.80 o                         
  14   8   6          0.86         46.84        29.05 o                         
 -16   9   6          4.41         23.35        15.25 o                         
 -15   9   6          0.50         -9.31        13.64 o                         
 -14   9   6          4.74          7.24        16.75 o                         
 -13   9   6         38.89         19.42        11.72 o                         
 -12   9   6          2.00         -3.80        10.54 o                         
 -11   9   6        194.21        203.25        15.07 o                         
 -10   9   6        238.58        256.08        15.41 o                         
  -9   9   6        408.22        431.35        17.92 o                         
  -8   9   6       2079.14       2128.55        36.90 o                         
  -7   9   6        294.89        287.75        13.64 o                         
  -6   9   6         10.59         -6.31         7.34 o                         
  -5   9   6          9.66          2.87         6.05 o                         
  -4   9   6       2166.35       2096.07        26.86 o                         
  -3   9   6        114.65        119.13         9.42 o                         
  -2   9   6        714.30        728.95        19.75 o                         
  -1   9   6        210.03        229.48        10.59 o                         
   0   9   6        431.11        402.35        12.94 o                         
   1   9   6       3046.06       3158.03        38.29 o                         
   2   9   6         52.65         50.85         6.96 o                         
   3   9   6         73.21         73.33         7.20 o                         
   4   9   6         15.65         14.16         5.76 o                         
   5   9   6        770.51        778.53        16.36 o                         
   6   9   6          0.05         11.39         6.13 o                         
   7   9   6         45.59         61.50         9.19 o                         
   8   9   6        103.18        101.44         9.52 o                         
   9   9   6         11.69          7.93         7.97 o                         
  10   9   6        108.83        101.48        11.07 o                         
  11   9   6          3.18        -14.96        26.93 o                         
  12   9   6        122.04        154.77        32.22 o                         
  13   9   6          1.51          2.92        23.75 o                         
 -15  10   6         12.45          7.07        13.01 o                         
 -14  10   6          1.48         -1.98        12.87 o                         
 -13  10   6         62.30         47.89        12.62 o                         
 -12  10   6         45.83         42.83        11.85 o                         
 -11  10   6         17.86         25.91        10.80 o                         
 -10  10   6        387.02        401.24        18.51 o                         
  -9  10   6        418.07        432.59        18.21 o                         
  -8  10   6         22.62         25.29         8.88 o                         
  -7  10   6        352.53        361.47        15.62 o                         
  -6  10   6       1495.96       1536.49        24.82 o                         
  -5  10   6        137.28        118.64         8.74 o                         
  -4  10   6         10.33          5.53         7.59 o                         
  -3  10   6        214.96        190.46        10.87 o                         
  -2  10   6        138.78        118.41        12.47 o                         
  -1  10   6       1475.85       1480.76        25.47 o                         
   0  10   6        481.35        503.22        19.66 o                         
   1  10   6       2298.31       2321.05        32.50 o                         
   2  10   6       1284.52       1317.49        23.38 o                         
   3  10   6          7.48          7.81         6.53 o                         
   4  10   6        355.83        360.36        13.24 o                         
   5  10   6          6.32         -4.36         7.62 o                         
   6  10   6        104.30        116.34        11.66 o                         
   7  10   6         15.70         14.72         9.82 o                         
   8  10   6          6.86          5.73         8.91 o                         
   9  10   6        275.63        291.59        14.85 o                         
  10  10   6          9.55         -0.62        11.09 o                         
  11  10   6         39.67         30.28        22.14 o                         
  12  10   6          3.90        -26.24        26.24 o                         
  13  10   6         15.27          7.10        27.36 o                         
 -15  11   6          0.38         -2.59        15.30 o                         
 -14  11   6        254.17        240.43        19.85 o                         
 -13  11   6          9.80         -4.42        12.74 o                         
 -12  11   6        133.30        152.61        18.67 o                         
 -11  11   6        128.43        129.72        13.68 o                         
 -10  11   6         28.80         23.94        10.01 o                         
  -9  11   6        328.76        330.56        16.89 o                         
  -8  11   6         49.02         33.09         8.51 o                         
  -7  11   6        437.85        409.47        14.26 o                         
  -6  11   6        175.01        148.99         9.54 o                         
  -5  11   6       1392.62       1437.79        28.49 o                         
  -4  11   6        266.18        285.50        12.97 o                         
  -3  11   6        691.40        656.60        18.04 o                         
  -2  11   6         39.57         30.92         7.73 o                         
  -1  11   6        202.30        192.38        11.15 o                         
   0  11   6       4179.92       4243.30        73.99 o                         
   1  11   6       2099.33       2172.53        32.61 o                         
   2  11   6       1697.70       1722.13        28.78 o                         
   3  11   6        398.58        403.38        14.44 o                         
   4  11   6        262.09        254.61        12.47 o                         
   5  11   6        117.34        122.61        10.49 o                         
   6  11   6          4.84          4.12         9.68 o                         
   7  11   6          0.27          0.29        10.22 o                         
   8  11   6        452.68        457.61        23.35 o                         
   9  11   6         29.56         21.42        10.44 o                         
  10  11   6        153.10        182.56        17.86 o                         
  11  11   6          1.85        -16.13        22.85 o                         
  12  11   6          7.60          9.46        22.19 o                         
 -14  12   6          1.41         -4.37        14.16 o                         
 -13  12   6        254.87        238.07        19.72 o                         
 -12  12   6          1.11         -4.66        12.72 o                         
 -11  12   6        164.36        157.18        15.42 o                         
 -10  12   6         74.92         65.76        13.84 o                         
  -9  12   6          2.36         -0.09         8.85 o                         
  -8  12   6         81.21         74.16         9.12 o                         
  -7  12   6         74.71         60.51        10.34 o                         
  -6  12   6       2087.66       2205.22        38.58 o                         
  -5  12   6         25.28         12.46         8.87 o                         
  -4  12   6       1208.79       1183.66        25.89 o                         
  -3  12   6        381.87        390.03        15.22 o                         
  -2  12   6        232.69        240.98        12.38 o                         
  -1  12   6          1.48         12.70         7.60 o                         
   0  12   6        363.99        342.21        14.06 o                         
   1  12   6       2501.33       2483.00        36.76 o                         
   2  12   6       1090.65       1108.91        23.79 o                         
   3  12   6       1241.41       1286.57        25.77 o                         
   4  12   6         53.68         47.66         8.48 o                         
   5  12   6         78.08         77.21         9.67 o                         
   6  12   6         49.12         46.47        12.19 o                         
   7  12   6        325.85        337.45        24.68 o                         
   8  12   6         49.04         76.24        14.68 o                         
   9  12   6        381.10        354.01        19.34 o                         
  10  12   6         15.12          4.93        21.59 o                         
  11  12   6          0.79          1.05        22.53 o                         
 -14  13   6         63.18         23.28        19.36 o                         
 -13  13   6          9.11          7.21        11.74 o                         
 -12  13   6        105.84        106.94        13.43 o                         
 -11  13   6          0.63         -8.38        11.19 o                         
 -10  13   6          1.20         -9.64         9.64 o                         
  -9  13   6         47.63         45.81        12.04 o                         
  -8  13   6         26.74         30.96        14.63 o                         
  -7  13   6        655.13        688.47        23.20 o                         
  -6  13   6         65.61         40.34        10.15 o                         
  -5  13   6        486.54        478.06        18.37 o                         
  -4  13   6        242.21        257.80        14.10 o                         
  -3  13   6        425.67        409.24        16.31 o                         
  -2  13   6        383.87        402.76        16.05 o                         
  -1  13   6        114.42        137.41        11.19 o                         
   0  13   6        140.38        133.24        10.99 o                         
   1  13   6        255.93        257.06        13.44 o                         
   2  13   6        846.19        868.48        22.17 o                         
   3  13   6        323.03        345.20        15.37 o                         
   4  13   6        143.43        142.56        10.98 o                         
   5  13   6        142.15        144.30        11.84 o                         
   6  13   6         92.20         90.65        13.80 o                         
   7  13   6        308.83        313.27        21.25 o                         
   8  13   6        315.34        340.81        22.58 o                         
   9  13   6          8.52         21.22        13.32 o                         
 -13  14   6         34.10         17.36        14.37 o                         
 -12  14   6          2.47        -16.60        16.60 o                         
 -11  14   6         11.32          6.13        13.17 o                         
 -10  14   6         20.82         -3.93        12.74 o                         
  -9  14   6         62.51         66.02        13.07 o                         
  -8  14   6        193.76        187.15        15.88 o                         
  -7  14   6         50.42         34.25        11.94 o                         
  -6  14   6        393.77        402.44        18.45 o                         
  -5  14   6         19.14         21.93        10.29 o                         
  -4  14   6         29.54         25.12         9.30 o                         
  -3  14   6        351.34        319.32        15.39 o                         
  -2  14   6        287.47        281.99        18.19 o                         
  -1  14   6        181.91        171.40        12.15 o                         
   0  14   6        113.58        132.82        11.22 o                         
   1  14   6        119.26        110.95        10.44 o                         
   2  14   6        118.56        126.70        11.52 o                         
   3  14   6        186.56        187.67        13.21 o                         
   4  14   6        377.65        389.17        22.27 o                         
   5  14   6         18.52         41.59        13.35 o                         
   6  14   6        474.98        501.19        25.86 o                         
   7  14   6        244.15        267.03        21.05 o                         
   8  14   6         23.46         24.04        16.68 o                         
 -12  15   6          0.57        -17.03        17.03 o                         
 -11  15   6          5.41          6.48        15.48 o                         
 -10  15   6         11.51          0.28        14.97 o                         
  -9  15   6         86.84         76.26        14.43 o                         
  -8  15   6         90.66         84.21        14.83 o                         
  -7  15   6        195.00        200.34        16.20 o                         
  -6  15   6         18.19         17.53        11.07 o                         
  -5  15   6         27.43         32.61        11.06 o                         
  -4  15   6        103.98        101.74        12.08 o                         
  -3  15   6         10.63        -11.42        11.42 o                         
  -2  15   6         62.14         63.33        10.75 o                         
  -1  15   6        271.12        273.53        14.59 o                         
   0  15   6         53.41         57.68        10.24 o                         
   1  15   6          2.56         -9.62         9.62 o                         
   2  15   6          1.24         -8.70         9.78 o                         
   3  15   6        304.40        317.22        16.23 o                         
   4  15   6          2.96         -3.14        14.14 o                         
   5  15   6        455.42        477.58        25.94 o                         
   6  15   6          6.39        -18.98        18.98 o                         
   7  15   6        144.48        130.29        23.99 o                         
   8  15   6          2.83          5.41        21.27 o                         
 -11  16   6          5.73         -0.73        25.01 o                         
 -10  16   6         30.85         49.82        16.18 o                         
  -9  16   6          9.48         21.97        15.32 o                         
  -8  16   6        127.06        156.66        25.71 o                         
  -7  16   6          5.43         11.03        13.37 o                         
  -6  16   6          0.95         -6.71        11.93 o                         
  -5  16   6          0.69        -11.38        11.38 o                         
  -4  16   6          8.19         12.01        13.58 o                         
  -3  16   6          3.38        -10.29        10.65 o                         
  -2  16   6        170.59        166.74        20.29 o                         
  -1  16   6         81.64         66.55        10.87 o                         
   0  16   6         22.49         18.79        10.74 o                         
   1  16   6        173.75        191.62        15.39 o                         
   2  16   6         93.75        113.50        14.63 o                         
   3  16   6         49.47         48.15        19.81 o                         
   4  16   6        120.54        124.95        49.55 o                         
   5  16   6          6.99         31.32        18.56 o                         
   6  16   6        148.01        134.85        24.29 o                         
   7  16   6         29.02         20.06        19.79 o                         
  -9  17   6         14.73          9.89        27.12 o                         
  -8  17   6         10.11         13.94        15.58 o                         
  -7  17   6         33.18         19.85        14.65 o                         
  -6  17   6         28.01         31.59        14.27 o                         
  -5  17   6         11.34          8.41        17.91 o                         
  -4  17   6          0.78         -5.74        13.90 o                         
  -3  17   6         13.62         22.12        13.35 o                         
  -2  17   6         17.87         -2.22        13.35 o                         
  -1  17   6         59.31         41.65        13.40 o                         
   0  17   6        133.87        145.04        16.72 o                         
   1  17   6          1.93        -11.16        13.02 o                         
   2  17   6        161.73        142.01        30.40 o                         
   3  17   6         29.90        -20.81        20.81 o                         
   4  17   6         37.17          9.40        19.53 o                         
   5  17   6         73.65         46.55        35.28 o                         
   6  17   6         17.26         28.45        21.38 o                         
  -8  18   6          2.70        -19.26        25.45 o                         
  -7  18   6         13.64         -4.44        25.02 o                         
  -6  18   6         23.66         16.12        15.04 o                         
  -5  18   6         13.08         20.24        15.36 o                         
  -4  18   6          2.15         25.20        19.53 o                         
  -3  18   6         33.56         32.47        14.96 o                         
  -2  18   6          3.73          1.66        13.75 o                         
  -1  18   6          3.98         -3.06        20.88 o                         
   0  18   6          0.24         -8.40        20.41 o                         
   1  18   6        106.96        129.74        44.75 o                         
   2  18   6         38.46         11.84        25.45 o                         
   3  18   6         34.79         21.98        28.81 o                         
   4  18   6         26.45         11.17        19.80 o                         
  -6  19   6          9.91          8.27        24.83 o                         
  -5  19   6        100.20         58.58        64.00 o                         
  -4  19   6          1.69          8.41        35.14 o                         
  -3  19   6          6.56         33.27        23.19 o                         
  -2  19   6         18.10         13.73        22.89 o                         
  -1  19   6          4.17        -12.64        28.93 o                         
   0  19   6         22.45         25.45        22.53 o                         
   1  19   6         49.01          0.47        22.89 o                         
   2  19   6         34.81         18.25        23.00 o                         
 -17   0   7          0.97        -11.39        21.15 o                         
 -15   0   7        255.45        279.86        23.23 o                         
 -13   0   7         42.15         37.66        12.53 o                         
 -11   0   7       2185.15       2344.52        58.58 o                         
  -9   0   7        659.66        651.07        23.94 o                         
  -7   0   7       1142.35       1112.51        28.12 o                         
  -5   0   7       3340.70       3350.15       154.08 o                         
  -3   0   7      13869.96      14552.58       150.46 o                         
  -1   0   7       2640.98       2425.63        51.16 o                         
   1   0   7       1895.95       2022.73        47.87 o                         
   3   0   7       2198.30       2185.87        46.64 o                         
   5   0   7        787.37        718.20        37.77 o                         
   7   0   7        301.79        274.01        19.65 o                         
   9   0   7       1762.38       1672.34        49.52 o                         
  11   0   7       1959.83       1901.90        57.94 o                         
  13   0   7          6.33         15.32        24.09 o                         
  15   0   7        143.99        114.17        31.69 o                         
 -17   1   7         13.91        -12.78        12.78 o                         
 -16   1   7         58.66         58.53        12.28 o                         
 -15   1   7          8.15         -8.83        12.49 o                         
 -14   1   7        231.75        241.83        14.86 o                         
 -13   1   7        295.23        298.33        14.91 o                         
 -12   1   7        606.16        650.64        20.67 o                         
 -11   1   7         39.94         46.69         8.47 o                         
 -10   1   7       4509.54       4786.10        53.50 o                         
  -9   1   7        143.57        151.86         9.34 o                         
  -8   1   7       1500.29       1529.24        24.92 o                         
  -7   1   7        646.86        648.06        15.26 o                         
  -6   1   7          3.32          6.29         5.23 o                         
  -5   1   7       1435.95       1476.43        24.29 o                         
  -4   1   7       8224.46       8027.29        78.81 o                         
  -3   1   7       3726.74       3781.91        69.65 o                         
  -2   1   7       8358.05       8603.10        72.87 o                         
  -1   1   7       1583.25       1530.82        15.48 o                         
   0   1   7          1.33         -1.35         3.35 o                         
   1   1   7          4.53         71.90        11.53 o                         
   2   1   7       2541.54       2460.27        40.89 o                         
   3   1   7         44.92         42.33         7.00 o                         
   4   1   7        823.55        849.13        20.39 o                         
   5   1   7        178.00        179.87        10.63 o                         
   6   1   7          6.16         13.91        11.09 o                         
   7   1   7       1231.88       1233.56        32.57 o                         
   8   1   7        316.03        305.14        15.26 o                         
   9   1   7        225.72        232.64        14.22 o                         
  10   1   7       2066.14       2104.93        41.94 o                         
  11   1   7        118.14         77.60        12.77 o                         
  12   1   7        432.07        442.81        22.33 o                         
  13   1   7        105.36        126.11        15.84 o                         
  14   1   7          9.57         -0.18        25.40 o                         
  15   1   7          5.57         -0.86        37.43 o                         
 -17   2   7          0.82          6.32        13.43 o                         
 -16   2   7          1.61         -4.74        11.66 o                         
 -15   2   7        234.20        230.29        15.26 o                         
 -14   2   7        365.47        417.63        18.31 o                         
 -13   2   7         14.34          0.95         8.79 o                         
 -12   2   7        324.60        335.56        14.96 o                         
 -11   2   7       2294.03       2336.03        35.86 o                         
 -10   2   7        459.23        457.45        14.94 o                         
  -9   2   7       1054.63       1029.19        21.31 o                         
  -8   2   7       2786.97       2925.82        36.60 o                         
  -7   2   7        933.05        955.67        18.52 o                         
  -6   2   7       2706.92       2520.72        39.64 o                         
  -5   2   7        306.04        300.35         9.51 o                         
  -4   2   7          0.85         -0.92         3.66 o                         
  -3   2   7       7321.14       7304.30        61.50 o                         
  -2   2   7       5049.28       4917.26        38.11 o                         
  -1   2   7       2258.11       2082.64        19.18 o                         
   0   2   7          0.15         -2.38         2.38 o                         
   1   2   7       1272.39       1112.18        14.84 o                         
   2   2   7        748.25        793.45        12.31 o                         
   3   2   7       3395.44       3473.41        44.43 o                         
   4   2   7        630.01        591.70        17.06 o                         
   5   2   7         51.08         56.82         8.06 o                         
   6   2   7       1612.59       1558.21        36.30 o                         
   7   2   7          3.48          2.38         7.58 o                         
   8   2   7       1394.82       1418.70        30.95 o                         
   9   2   7        164.89        147.23        12.60 o                         
  10   2   7         31.66         35.73        10.07 o                         
  11   2   7        533.18        551.47        22.35 o                         
  12   2   7        206.74        188.82        16.29 o                         
  13   2   7         16.00         16.61        13.96 o                         
  14   2   7         92.88         95.40        22.45 o                         
  15   2   7          0.09         -6.25        20.04 o                         
 -17   3   7         10.56         11.36        14.50 o                         
 -16   3   7          0.29          4.00        12.18 o                         
 -15   3   7         27.73         25.16        10.85 o                         
 -14   3   7         56.86         46.89        10.60 o                         
 -13   3   7       1018.31       1049.33        26.10 o                         
 -12   3   7        330.72        339.93        15.03 o                         
 -11   3   7         12.42         15.48         7.90 o                         
 -10   3   7         22.63         27.41         7.51 o                         
  -9   3   7       2181.10       2163.71        31.76 o                         
  -8   3   7        339.48        305.97        11.79 o                         
  -7   3   7       3273.24       3403.46        79.09 o                         
  -6   3   7       4547.14       4355.60        52.85 o                         
  -5   3   7       2368.00       2074.97        42.27 o                         
  -4   3   7        147.07        137.44         6.44 o                         
  -3   3   7        305.34        297.41         7.39 o                         
  -2   3   7        561.93        451.10         8.27 o                         
  -1   3   7        201.25        134.09         4.53 o                         
   0   3   7       1147.63       1112.99        15.87 o                         
   1   3   7        551.02        556.95        12.01 o                         
   2   3   7       6941.76       7071.29        76.72 o                         
   3   3   7         13.47         12.21         4.64 o                         
   4   3   7         51.71         39.23         4.78 o                         
   5   3   7       2058.82       2069.36        38.84 o                         
   6   3   7        721.41        708.90        14.28 o                         
   7   3   7       1904.00       1857.48        27.05 o                         
   8   3   7         33.01         24.06         8.67 o                         
   9   3   7        688.41        719.87        23.11 o                         
  10   3   7        103.52        106.25        12.39 o                         
  11   3   7         32.75         38.05        12.39 o                         
  12   3   7         11.43        -11.80        12.77 o                         
  13   3   7        229.46        211.70        20.68 o                         
  14   3   7         24.43         33.62        24.52 o                         
  15   3   7         19.58         -2.44        27.01 o                         
 -17   4   7          3.91         14.60        17.97 o                         
 -16   4   7          0.26        -12.99        16.69 o                         
 -15   4   7         29.74         16.86        13.85 o                         
 -14   4   7        384.49        384.10        18.61 o                         
 -13   4   7         69.16         70.68        10.57 o                         
 -12   4   7        593.08        606.49        19.52 o                         
 -11   4   7         52.32         36.93         9.29 o                         
 -10   4   7         28.99         10.45         7.00 o                         
  -9   4   7        432.72        384.99        13.69 o                         
  -8   4   7       1752.97       1657.35        26.42 o                         
  -7   4   7       2444.13       2373.72        69.30 o                         
  -6   4   7       3025.19       2842.48        33.54 o                         
  -5   4   7       6174.12       6185.76        93.52 o                         
  -4   4   7       1838.42       1754.11        22.17 o                         
  -3   4   7          6.01          3.08         3.64 o                         
  -2   4   7        705.30        553.81         9.42 o                         
  -1   4   7       2341.97       2324.13        25.81 o                         
   0   4   7        486.98        563.20        11.13 o                         
   1   4   7       2760.38       2742.12        29.94 o                         
   2   4   7        176.30        134.47         6.55 o                         
   3   4   7        148.26        127.61         7.25 o                         
   4   4   7       1587.16       1512.36        23.30 o                         
   5   4   7       1683.49       1621.93        22.03 o                         
   6   4   7        529.20        548.01        12.82 o                         
   7   4   7        316.49        334.03        10.93 o                         
   8   4   7       1738.20       1702.32        25.82 o                         
   9   4   7         51.84         42.70         9.36 o                         
  10   4   7         14.27         20.31        10.93 o                         
  11   4   7          8.27          2.06        12.95 o                         
  12   4   7        380.00        332.04        22.69 o                         
  13   4   7         11.90        -15.47        15.47 o                         
  14   4   7         49.45         39.72        19.53 o                         
  15   4   7         54.87         31.29        21.53 o                         
 -17   5   7         14.10         16.25        13.21 o                         
 -16   5   7         69.83         75.17        13.94 o                         
 -15   5   7         20.04         34.80        12.31 o                         
 -14   5   7         10.87          2.74        15.02 o                         
 -13   5   7        687.86        699.51        22.31 o                         
 -12   5   7          5.25        -10.11        10.11 o                         
 -11   5   7         23.96         15.01         7.77 o                         
 -10   5   7        400.79        352.94        14.16 o                         
  -9   5   7          2.19         -6.84         6.84 o                         
  -8   5   7          0.64          2.22         8.75 o                         
  -7   5   7        342.41        341.37        11.97 o                         
  -6   5   7       5734.00       5570.40       115.85 o                         
  -5   5   7       3906.06       3891.81        77.88 o                         
  -4   5   7       1202.36       1182.89        20.49 o                         
  -3   5   7        365.80        335.48        10.41 o                         
  -2   5   7        450.34        430.50        10.00 o                         
  -1   5   7         22.88          9.20         4.27 o                         
   0   5   7       3170.53       3192.49        41.55 o                         
   1   5   7        138.38        104.35         8.18 o                         
   2   5   7        560.24        522.35        13.84 o                         
   3   5   7        677.74        655.30        13.79 o                         
   4   5   7       1796.19       1828.39        25.32 o                         
   5   5   7        871.19        876.92        17.37 o                         
   6   5   7        851.66        840.47        16.53 o                         
   7   5   7        279.70        277.04        10.47 o                         
   8   5   7         42.62         35.57         9.46 o                         
   9   5   7        365.67        366.85        14.14 o                         
  10   5   7        131.91        123.98        14.49 o                         
  11   5   7        100.95         84.79        14.07 o                         
  12   5   7          9.34        -10.62        12.59 o                         
  13   5   7        199.23        153.45        22.65 o                         
  14   5   7         38.17         10.57        19.97 o                         
  15   5   7          1.26         12.33        27.91 o                         
 -17   6   7         13.37          6.41        13.32 o                         
 -16   6   7         63.20         68.28        14.20 o                         
 -15   6   7         74.80         72.14        13.08 o                         
 -14   6   7         57.74         55.26        12.11 o                         
 -13   6   7         15.80         23.30        10.48 o                         
 -12   6   7        144.27        119.93        10.89 o                         
 -11   6   7        163.00        153.22        11.23 o                         
 -10   6   7         31.96         18.44         7.89 o                         
  -9   6   7        383.60        382.86        14.00 o                         
  -8   6   7        177.55        164.39         9.65 o                         
  -7   6   7        313.41        298.47        11.16 o                         
  -6   6   7        118.47        114.04         9.06 o                         
  -5   6   7       2066.42       2068.35        30.56 o                         
  -4   6   7       4661.49       4591.80        49.62 o                         
  -3   6   7        367.31        377.41        11.61 o                         
  -2   6   7        821.19        723.81        12.42 o                         
  -1   6   7        638.71        594.90        12.97 o                         
   0   6   7        826.12        831.64        15.03 o                         
   1   6   7       4710.22       4618.80        44.88 o                         
   2   6   7        582.33        554.89        11.92 o                         
   3   6   7         32.82         30.96         5.34 o                         
   4   6   7       2228.93       2179.89        31.71 o                         
   5   6   7       2636.55       2679.19        37.31 o                         
   6   6   7         26.95         25.00         6.08 o                         
   7   6   7        101.53         98.59         8.21 o                         
   8   6   7          3.85         11.76         7.02 o                         
   9   6   7        112.71         96.02         9.06 o                         
  10   6   7          0.47        -10.88        10.88 o                         
  11   6   7         80.39         59.95        13.91 o                         
  12   6   7         35.87         15.01        11.12 o                         
  13   6   7         15.74          7.61        14.02 o                         
  14   6   7         19.70         31.26        27.86 o                         
 -16   7   7         17.06         39.05        13.57 o                         
 -15   7   7          2.10         10.79        11.94 o                         
 -14   7   7         22.99         18.75        11.33 o                         
 -13   7   7         79.98         73.07        12.21 o                         
 -12   7   7         24.07         39.29        10.30 o                         
 -11   7   7         49.98         55.41        10.07 o                         
 -10   7   7        487.37        492.34        19.23 o                         
  -9   7   7          1.40         -7.80         7.80 o                         
  -8   7   7         54.62         41.17         8.36 o                         
  -7   7   7        536.51        507.71        16.73 o                         
  -6   7   7         95.69        101.03         8.76 o                         
  -5   7   7       1337.05       1365.94        24.70 o                         
  -4   7   7        620.49        558.74        15.24 o                         
  -3   7   7       5116.79       5105.75        55.83 o                         
  -2   7   7         24.19         24.48         6.49 o                         
  -1   7   7        795.82        752.87        15.64 o                         
   0   7   7       2320.11       2277.39        28.66 o                         
   1   7   7        178.23        158.21        10.55 o                         
   2   7   7        660.43        674.38        14.11 o                         
   3   7   7       1679.68       1640.09        38.63 o                         
   4   7   7        423.15        416.64        14.35 o                         
   5   7   7       1319.40       1406.14        25.91 o                         
   6   7   7        472.17        462.48        15.29 o                         
   7   7   7        126.26        121.13         9.19 o                         
   8   7   7          4.87          6.78         6.84 o                         
   9   7   7         40.39         48.47         8.04 o                         
  10   7   7         18.12         19.54        10.83 o                         
  11   7   7         27.98         23.60        10.56 o                         
  12   7   7         20.15         25.55        17.73 o                         
  13   7   7          2.46          9.11        20.99 o                         
  14   7   7          0.11         17.34        28.16 o                         
 -16   8   7         33.42         14.30        13.86 o                         
 -15   8   7          1.27          5.81        12.92 o                         
 -14   8   7         29.27         -4.58        11.85 o                         
 -13   8   7         32.55         33.65        11.79 o                         
 -12   8   7          0.85         -7.27        10.31 o                         
 -11   8   7          8.10         -0.46         9.53 o                         
 -10   8   7         53.65         61.25         9.71 o                         
  -9   8   7         51.13         41.80         9.20 o                         
  -8   8   7        513.41        478.40        17.67 o                         
  -7   8   7         23.66         20.71         7.42 o                         
  -6   8   7         16.81         26.74         9.66 o                         
  -5   8   7         15.05         12.68         8.80 o                         
  -4   8   7       3191.75       3127.17        36.54 o                         
  -3   8   7        516.64        455.51        13.10 o                         
  -2   8   7        376.50        403.46        12.77 o                         
  -1   8   7        110.51         87.46         7.53 o                         
   0   8   7         43.74         48.05         6.85 o                         
   1   8   7        384.39        353.92        11.53 o                         
   2   8   7        848.39        849.71        16.76 o                         
   3   8   7        128.84        109.30         7.50 o                         
   4   8   7       2528.06       2539.60        44.66 o                         
   5   8   7         45.89         51.91         9.47 o                         
   6   8   7          9.30         10.56         8.71 o                         
   7   8   7         29.76         32.45         7.75 o                         
   8   8   7         28.98         27.16         6.99 o                         
   9   8   7         22.16         19.05         7.32 o                         
  10   8   7          2.18         16.03         9.75 o                         
  11   8   7          1.19         -1.29        12.61 o                         
  12   8   7          1.27         -5.21        15.87 o                         
  13   8   7         11.82          5.08        24.88 o                         
  14   8   7         21.08         13.10        26.50 o                         
 -16   9   7         15.57         15.95        15.53 o                         
 -15   9   7         23.51         -4.96        13.17 o                         
 -14   9   7         70.99         69.97        13.58 o                         
 -13   9   7         28.50         30.56        12.14 o                         
 -12   9   7          1.06         11.11        11.28 o                         
 -11   9   7         51.52         50.16        11.19 o                         
 -10   9   7        211.81        199.31        15.18 o                         
  -9   9   7          0.30          2.93         8.64 o                         
  -8   9   7         17.79         22.47         7.98 o                         
  -7   9   7        134.68        134.06        10.70 o                         
  -6   9   7        700.64        711.38        19.73 o                         
  -5   9   7       1184.90       1144.20        21.35 o                         
  -4   9   7        673.14        651.07        14.66 o                         
  -3   9   7        929.81        931.20        22.54 o                         
  -2   9   7        183.89        177.24         9.75 o                         
  -1   9   7          5.54          6.94         6.26 o                         
   0   9   7        789.85        777.74        17.14 o                         
   1   9   7          4.47         -6.33         6.45 o                         
   2   9   7        890.64        845.55        17.69 o                         
   3   9   7       1845.61       1757.57        40.66 o                         
   4   9   7       1140.97       1147.53        29.28 o                         
   5   9   7       1073.47       1161.29        25.35 o                         
   6   9   7        539.16        538.97        18.39 o                         
   7   9   7          0.04         -6.98         8.42 o                         
   8   9   7          5.40          8.84        10.35 o                         
   9   9   7         35.75         21.84         8.36 o                         
  10   9   7          1.00         -9.50        16.82 o                         
  11   9   7          7.60         11.15        22.17 o                         
  12   9   7         45.86         53.28        26.38 o                         
  13   9   7         26.98         36.03        29.59 o                         
 -15  10   7          8.72          0.09        13.88 o                         
 -14  10   7         55.23         33.17        13.25 o                         
 -13  10   7          0.98        -10.66        12.48 o                         
 -12  10   7          6.75          8.14        11.88 o                         
 -11  10   7         63.44         42.21        11.26 o                         
 -10  10   7        135.16        129.65        12.52 o                         
  -9  10   7        187.41        193.80        13.69 o                         
  -8  10   7         41.67         48.38         9.23 o                         
  -7  10   7        288.82        269.90        14.33 o                         
  -6  10   7         93.52         95.82         8.30 o                         
  -5  10   7       1283.14       1296.81        28.49 o                         
  -4  10   7        838.85        828.97        20.53 o                         
  -3  10   7         44.05         41.47         9.40 o                         
  -2  10   7        633.86        666.39        17.37 o                         
  -1  10   7       1865.50       1916.05        40.84 o                         
   0  10   7        162.21        155.93         9.42 o                         
   1  10   7        504.23        531.46        14.90 o                         
   2  10   7        299.46        318.25        12.28 o                         
   3  10   7        107.35         88.44         8.26 o                         
   4  10   7       1426.38       1509.99        39.45 o                         
   5  10   7       1091.84       1122.55        31.24 o                         
   6  10   7        393.25        381.57        24.55 o                         
   7  10   7        223.81        239.46        16.73 o                         
   8  10   7        117.96        111.12        12.26 o                         
   9  10   7         15.69         21.43        10.59 o                         
  10  10   7          3.22         -1.25        15.95 o                         
  11  10   7          7.49          8.88        21.13 o                         
  12  10   7         32.36        -10.20        27.19 o                         
 -15  11   7         19.34         11.57        20.21 o                         
 -14  11   7         44.29         38.06        14.34 o                         
 -13  11   7        185.84        185.07        17.91 o                         
 -12  11   7         10.30         -6.41        11.93 o                         
 -11  11   7          1.24         -6.78        11.14 o                         
 -10  11   7         86.56         79.96        12.22 o                         
  -9  11   7        294.31        287.11        16.31 o                         
  -8  11   7          5.23          3.93        10.20 o                         
  -7  11   7        369.64        341.50        13.67 o                         
  -6  11   7       1194.51       1165.23        24.42 o                         
  -5  11   7        947.59        953.97        23.94 o                         
  -4  11   7         82.93         76.55        10.54 o                         
  -3  11   7         96.06        113.62        13.52 o                         
  -2  11   7        751.46        735.56        19.03 o                         
  -1  11   7        179.32        189.99        10.86 o                         
   0  11   7       1431.34       1448.54        26.08 o                         
   1  11   7        178.14        168.94        10.57 o                         
   2  11   7       1241.78       1225.02        24.04 o                         
   3  11   7        282.97        266.86        12.34 o                         
   4  11   7        393.21        410.42        23.27 o                         
   5  11   7        391.53        413.77        20.41 o                         
   6  11   7        659.72        686.13        26.13 o                         
   7  11   7        391.57        359.72        20.83 o                         
   8  11   7         11.80         18.48        12.08 o                         
   9  11   7        162.79        156.41        14.55 o                         
  10  11   7          1.44        -13.71        22.89 o                         
  11  11   7         12.61        -26.09        26.09 o                         
 -14  12   7        136.03         80.92        22.62 o                         
 -13  12   7         66.82         43.75        15.95 o                         
 -12  12   7        231.65        222.37        18.55 o                         
 -11  12   7         91.06         88.93        13.46 o                         
 -10  12   7         26.35         29.82        10.12 o                         
  -9  12   7         26.96         43.21        10.42 o                         
  -8  12   7        347.78        341.43        14.76 o                         
  -7  12   7        312.33        325.51        24.61 o                         
  -6  12   7        829.06        799.74        23.75 o                         
  -5  12   7        121.60        127.28        12.70 o                         
  -4  12   7         35.28         41.25         8.70 o                         
  -3  12   7        287.51        321.27        14.08 o                         
  -2  12   7        221.90        242.55        12.66 o                         
  -1  12   7        678.66        713.77        19.33 o                         
   0  12   7         97.57         87.71         9.38 o                         
   1  12   7       2336.83       2347.22        35.69 o                         
   2  12   7        144.31        155.38        11.14 o                         
   3  12   7        553.98        555.64        20.29 o                         
   4  12   7         61.84         61.67        12.17 o                         
   5  12   7        222.54        203.70        16.11 o                         
   6  12   7        222.48        218.18        18.11 o                         
   7  12   7        122.35        148.35        16.61 o                         
   8  12   7        332.86        301.37        20.72 o                         
   9  12   7          8.14         -5.21        16.31 o                         
  10  12   7         38.51         65.77        25.56 o                         
 -13  13   7        113.87         93.55        15.06 o                         
 -12  13   7        133.64        161.70        17.00 o                         
 -11  13   7         23.82         10.60        16.22 o                         
 -10  13   7        224.88        225.74        14.47 o                         
  -9  13   7         51.95         47.25        12.37 o                         
  -8  13   7         87.00        109.10        13.42 o                         
  -7  13   7        202.27        208.17        15.08 o                         
  -6  13   7         84.88        109.82        12.29 o                         
  -5  13   7         63.15         62.66        10.69 o                         
  -4  13   7        133.89        149.59        11.69 o                         
  -3  13   7        271.79        270.84        14.29 o                         
  -2  13   7        634.10        613.76        19.10 o                         
  -1  13   7         73.06         84.52         9.96 o                         
   0  13   7        421.99        431.38        16.09 o                         
   1  13   7        303.09        295.74        14.23 o                         
   2  13   7        534.23        536.00        17.66 o                         
   3  13   7         31.75         30.77         8.69 o                         
   4  13   7         54.03         14.11        11.50 o                         
   5  13   7         14.28         16.84        15.76 o                         
   6  13   7         27.00         33.14        18.65 o                         
   7  13   7        225.47        224.88        19.45 o                         
   8  13   7         40.76         34.62        14.75 o                         
   9  13   7        107.43         74.40        28.38 o                         
 -12  14   7         35.81         39.54        21.96 o                         
 -11  14   7        257.35        243.38        20.24 o                         
 -10  14   7          4.01          5.89        12.48 o                         
  -9  14   7        165.40        179.50        23.25 o                         
  -8  14   7         29.23         20.97        11.71 o                         
  -7  14   7        109.11        132.17        13.62 o                         
  -6  14   7         21.03         42.73        12.48 o                         
  -5  14   7         19.30         10.51        10.12 o                         
  -4  14   7         35.36         27.22        10.26 o                         
  -3  14   7        918.61        965.05        25.18 o                         
  -2  14   7        159.68        144.03        11.43 o                         
  -1  14   7        153.86        156.01        12.87 o                         
   0  14   7          3.82          9.52        11.53 o                         
   1  14   7          2.94         18.49         8.71 o                         
   2  14   7        212.59        212.17        13.68 o                         
   3  14   7        278.15        297.08        20.07 o                         
   4  14   7         84.47        106.45        15.48 o                         
   5  14   7         72.99         82.38        15.14 o                         
   6  14   7         70.01         54.70        14.13 o                         
   7  14   7         11.07          3.57        12.92 o                         
 -11  15   7          4.71         -6.83        15.97 o                         
 -10  15   7        285.05        304.38        24.15 o                         
  -9  15   7          0.23        -11.01        12.99 o                         
  -8  15   7        111.51         97.03        14.10 o                         
  -7  15   7         10.33        -11.73        12.46 o                         
  -6  15   7          0.76        -11.65        11.65 o                         
  -5  15   7         15.36         14.92        11.15 o                         
  -4  15   7        313.35        295.98        16.62 o                         
  -3  15   7         77.21         85.57        11.44 o                         
  -2  15   7        133.51        155.61        12.84 o                         
  -1  15   7         39.58         33.95        10.16 o                         
   0  15   7         10.66          9.53        10.18 o                         
   1  15   7         42.73         39.84        10.69 o                         
   2  15   7        151.03        152.64        16.93 o                         
   3  15   7         85.43         78.85        15.11 o                         
   4  15   7        161.57        159.71        17.84 o                         
   5  15   7         26.76          9.44        13.50 o                         
   6  15   7         11.78         -7.22        24.19 o                         
 -10  16   7          3.71          4.32        19.43 o                         
  -9  16   7        141.52        118.24        18.58 o                         
  -8  16   7         36.46         27.47        15.81 o                         
  -7  16   7          4.27        -14.26        14.26 o                         
  -6  16   7         38.40         53.91        12.97 o                         
  -5  16   7         96.98         87.34        13.46 o                         
  -4  16   7         32.35         33.54        11.72 o                         
  -3  16   7        120.24         93.46        12.42 o                         
  -2  16   7          5.11         13.03        10.87 o                         
  -1  16   7          3.01         22.33        10.36 o                         
   0  16   7          0.28         -0.77        10.51 o                         
   1  16   7         19.30         29.50        23.34 o                         
   2  16   7          7.38         -9.84        18.60 o                         
   3  16   7         94.54         87.08        20.44 o                         
   4  16   7         28.11          7.06        20.65 o                         
   5  16   7         14.12        -12.60        17.76 o                         
   6  16   7         19.93         57.91        30.24 o                         
  -9  17   7         37.62          4.39        25.65 o                         
  -8  17   7         26.16         -1.16        18.49 o                         
  -7  17   7         99.80         95.14        17.43 o                         
  -6  17   7          3.99        -10.01        15.32 o                         
  -5  17   7        103.75        106.15        18.14 o                         
  -4  17   7         67.55         72.63        15.24 o                         
  -3  17   7         19.22         37.26        14.63 o                         
  -2  17   7         39.36         32.71        22.58 o                         
  -1  17   7         32.80         16.11        30.71 o                         
   0  17   7          1.21          4.36        19.55 o                         
   1  17   7          8.63        -27.96        27.96 o                         
   2  17   7          1.15         22.28        20.12 o                         
   3  17   7          0.43        -15.84        41.35 o                         
   4  17   7         11.12         -7.32        19.55 o                         
  -7  18   7         35.06         69.29        25.76 o                         
  -6  18   7         68.78         83.46        27.44 o                         
  -5  18   7         21.83         17.29        22.75 o                         
  -4  18   7          0.06         38.68        22.77 o                         
  -3  18   7         24.28         16.99        42.76 o                         
  -2  18   7        119.13        132.10        25.51 o                         
  -1  18   7         11.34        -19.42        22.30 o                         
   0  18   7          0.02         11.38        21.39 o                         
   1  18   7         11.62         35.93        31.02 o                         
   2  18   7          8.35         11.49        21.19 o                         
   3  18   7         11.34         23.15        22.50 o                         
  -5  19   7         18.01        -15.84        53.41 o                         
  -4  19   7          2.16        -24.40        24.40 o                         
  -3  19   7         14.93          6.99        21.93 o                         
  -2  19   7         18.19         26.18        22.33 o                         
  -1  19   7         26.80        -24.32        24.32 o                         
   0  19   7         58.69         49.54        25.05 o                         
 -16   0   8          2.31          7.87        18.59 o                         
 -14   0   8         97.26        102.60        18.34 o                         
 -12   0   8        367.19        409.97        23.02 o                         
 -10   0   8       2767.06       2980.53        69.00 o                         
  -8   0   8       2589.74       2657.20        52.49 o                         
  -6   0   8       5597.15       5789.62       110.37 o                         
  -4   0   8       3165.71       3263.73        47.56 o                         
  -2   0   8       1986.69       1894.82        30.67 o                         
   0   0   8      15593.61      16198.73       208.53 o                         
   2   0   8       5223.63       5220.40       144.41 o                         
   4   0   8        311.28        316.52        19.07 o                         
   6   0   8       1351.41       1391.39        41.25 o                         
   8   0   8        758.21        705.02        45.65 o                         
  10   0   8        563.61        511.83        51.69 o                         
  12   0   8          3.29          8.01        16.40 o                         
  14   0   8        299.09        240.02        39.62 o                         
 -17   1   8         20.63         21.88        12.37 o                         
 -16   1   8          6.62         22.93        11.37 o                         
 -15   1   8          7.83         -7.07         9.90 o                         
 -14   1   8         31.60         45.25        10.39 o                         
 -13   1   8         25.79         24.57         8.59 o                         
 -12   1   8         10.66         26.76         8.70 o                         
 -11   1   8       1557.03       1597.05        29.36 o                         
 -10   1   8         30.99         38.19         7.55 o                         
  -9   1   8         62.74         68.76         7.36 o                         
  -8   1   8         47.64         58.39         7.30 o                         
  -7   1   8       2114.81       2173.07        29.66 o                         
  -6   1   8         53.36         50.59         6.29 o                         
  -5   1   8       6232.25       6137.21       105.22 o                         
  -4   1   8        279.96        262.47         8.60 o                         
  -3   1   8      10083.96      10090.06       123.98 o                         
  -2   1   8       7097.31       6880.26        51.19 o                         
  -1   1   8        307.29        301.41         6.37 o                         
   0   1   8        406.32        364.55        10.89 o                         
   1   1   8       8232.21       8683.49        87.67 o                         
   2   1   8         62.64         45.53         6.80 o                         
   3   1   8       1325.48       1354.66        26.13 o                         
   4   1   8          7.41         -2.25         9.04 o                         
   5   1   8        325.08        313.20        14.30 o                         
   6   1   8        390.07        381.00        16.79 o                         
   7   1   8        513.55        495.12        18.16 o                         
   8   1   8          4.33          0.03         8.88 o                         
   9   1   8        160.67        171.32        13.57 o                         
  10   1   8         26.81         32.94        10.84 o                         
  11   1   8        166.68        167.36        18.76 o                         
  12   1   8        149.51        150.31        16.00 o                         
  13   1   8         64.80         59.90        14.78 o                         
  14   1   8         42.03         71.07        21.84 o                         
  15   1   8        190.36        209.62        41.50 o                         
 -17   2   8         17.01         11.95        12.29 o                         
 -16   2   8         33.47         38.51        12.79 o                         
 -15   2   8          3.74          7.85         9.88 o                         
 -14   2   8          3.35         -1.04         9.69 o                         
 -13   2   8         65.83         87.94        10.26 o                         
 -12   2   8        401.80        392.57        15.81 o                         
 -11   2   8         39.30         44.35         7.68 o                         
 -10   2   8        802.65        821.34        19.90 o                         
  -9   2   8        433.97        403.35        13.54 o                         
  -8   2   8        250.33        259.84        11.03 o                         
  -7   2   8        955.85        975.73        19.18 o                         
  -6   2   8       1169.57       1080.34        19.08 o                         
  -5   2   8        170.22        176.95         8.03 o                         
  -4   2   8       4808.80       4478.21        60.72 o                         
  -3   2   8       7999.88       8014.66        68.32 o                         
  -2   2   8       5797.03       5609.63        43.33 o                         
  -1   2   8       7547.38       7372.97        52.94 o                         
   0   2   8        594.51        550.41        10.68 o                         
   1   2   8         52.61         68.07         8.10 o                         
   2   2   8        304.82        299.36        39.76 o                         
   3   2   8       1113.77       1104.36        23.43 o                         
   4   2   8        543.08        538.56        17.62 o                         
   5   2   8        191.71        183.63        13.04 o                         
   6   2   8       1706.30       1722.81        33.25 o                         
   7   2   8         57.78         68.29         9.71 o                         
   8   2   8          6.93         19.90        10.13 o                         
   9   2   8          4.33        -10.06        10.06 o                         
  10   2   8         27.14         30.56        10.16 o                         
  11   2   8        202.82        205.70        16.68 o                         
  12   2   8         17.60         35.34        12.53 o                         
  13   2   8        295.99        248.51        28.60 o                         
  14   2   8         40.22         63.77        21.37 o                         
  15   2   8         14.39         -0.42        28.70 o                         
 -17   3   8         76.62         91.80        15.19 o                         
 -16   3   8         21.57         38.31        12.65 o                         
 -15   3   8        204.71        222.10        15.58 o                         
 -14   3   8         37.42         47.37        11.56 o                         
 -13   3   8         60.23         66.44         9.88 o                         
 -12   3   8        436.51        449.19        16.76 o                         
 -11   3   8        221.59        218.04        12.33 o                         
 -10   3   8        755.44        777.94        19.62 o                         
  -9   3   8        172.96        181.64        10.36 o                         
  -8   3   8       4282.47       4328.85        69.40 o                         
  -7   3   8          3.46          4.96         6.10 o                         
  -6   3   8         17.16         14.92         6.67 o                         
  -5   3   8         77.04         66.62         5.95 o                         
  -4   3   8       2833.71       2873.80        29.05 o                         
  -3   3   8       3066.33       2961.30        27.74 o                         
  -2   3   8       7478.54       7375.49        54.42 o                         
  -1   3   8       2626.42       2537.46        23.20 o                         
   0   3   8       2629.43       2544.47        28.43 o                         
   1   3   8       1897.15       1853.15        22.70 o                         
   2   3   8        761.71        782.56        13.48 o                         
   3   3   8         31.99         19.60        17.05 o                         
   4   3   8          3.09          3.44         7.15 o                         
   5   3   8       1579.17       1541.58        30.16 o                         
   6   3   8        175.13        170.89        11.90 o                         
   7   3   8        773.56        788.66        23.14 o                         
   8   3   8          8.03         10.90        11.44 o                         
   9   3   8         17.66          1.54         9.59 o                         
  10   3   8         65.67         47.02        11.16 o                         
  11   3   8          0.11         -0.43        10.89 o                         
  12   3   8        256.25        223.21        19.96 o                         
  13   3   8         13.67         15.20        14.72 o                         
  14   3   8         62.66         49.18        19.79 o                         
  15   3   8         21.97          2.33        27.08 o                         
 -17   4   8          1.93          4.71        12.93 o                         
 -16   4   8        254.54        256.60        19.06 o                         
 -15   4   8         25.88         24.71        11.71 o                         
 -14   4   8        262.32        265.03        15.67 o                         
 -13   4   8        131.72        145.21        12.36 o                         
 -12   4   8          0.93         -2.91         9.54 o                         
 -11   4   8        106.27        100.64         9.69 o                         
 -10   4   8         43.78         42.91         7.83 o                         
  -9   4   8       1358.40       1372.86        25.25 o                         
  -8   4   8          4.83         -1.59         6.17 o                         
  -7   4   8       1299.55       1238.91        32.26 o                         
  -6   4   8       1182.88       1095.69        19.50 o                         
  -5   4   8        958.16        970.04        17.24 o                         
  -4   4   8         63.27         56.80         5.62 o                         
  -3   4   8       2697.41       2619.33        29.71 o                         
  -2   4   8       7121.66       7361.77        54.92 o                         
  -1   4   8       4338.68       4123.91        35.85 o                         
   0   4   8       3437.55       3296.13        51.37 o                         
   1   4   8        462.16        481.72        11.18 o                         
   2   4   8        301.08        313.10         9.31 o                         
   3   4   8         31.63         26.72         5.25 o                         
   4   4   8        508.41        483.73        13.52 o                         
   5   4   8         13.81          2.68         5.20 o                         
   6   4   8       1664.57       1740.89        33.53 o                         
   7   4   8          1.58          7.95         8.52 o                         
   8   4   8         21.32         -1.68        10.52 o                         
   9   4   8         10.17          5.01         9.40 o                         
  10   4   8         53.32         44.82        10.58 o                         
  11   4   8        154.06        149.31        17.08 o                         
  12   4   8          9.77         23.04        14.05 o                         
  13   4   8        182.78        173.59        20.21 o                         
  14   4   8          0.56         -8.62        29.03 o                         
 -17   5   8         41.26         76.36        16.31 o                         
 -16   5   8         15.66         29.61        13.16 o                         
 -15   5   8        183.27        198.02        17.16 o                         
 -14   5   8         22.56         31.76        12.04 o                         
 -13   5   8         27.12         15.94        11.08 o                         
 -12   5   8          0.32         -8.14         8.14 o                         
 -11   5   8         14.62         22.12         8.19 o                         
 -10   5   8        748.39        720.35        20.66 o                         
  -9   5   8        141.01        140.11         9.84 o                         
  -8   5   8        926.36        957.37        20.02 o                         
  -7   5   8        153.81        149.11         8.86 o                         
  -6   5   8        253.96        246.02         9.94 o                         
  -5   5   8       1555.44       1473.08        27.22 o                         
  -4   5   8        755.88        722.10        16.33 o                         
  -3   5   8       1201.94       1101.38        17.31 o                         
  -2   5   8       1272.40       1307.43        18.29 o                         
  -1   5   8       5912.71       5822.54        64.52 o                         
   0   5   8       2916.13       2827.56        35.46 o                         
   1   5   8       2791.50       2702.21        71.35 o                         
   2   5   8        141.68        160.68         7.72 o                         
   3   5   8        116.65        126.14         7.30 o                         
   4   5   8        473.22        482.03        12.46 o                         
   5   5   8       2534.35       2658.99        31.38 o                         
   6   5   8         41.79         47.36         6.03 o                         
   7   5   8        141.90        141.57        11.70 o                         
   8   5   8         14.12          9.89         9.62 o                         
   9   5   8        232.70        243.21        17.81 o                         
  10   5   8         33.43         27.64        11.90 o                         
  11   5   8        127.86        105.99        14.85 o                         
  12   5   8        194.98        156.71        18.14 o                         
  13   5   8          3.62          7.80        16.60 o                         
  14   5   8          5.86        -30.29        30.29 o                         
 -17   6   8        158.25        138.04        22.85 o                         
 -16   6   8         84.98         71.78        14.51 o                         
 -15   6   8          7.23         -7.67        12.05 o                         
 -14   6   8         82.68         62.86        14.55 o                         
 -13   6   8         16.23         26.07        10.52 o                         
 -12   6   8         15.16          7.67        11.49 o                         
 -11   6   8        411.37        379.32        17.60 o                         
 -10   6   8        452.58        439.43        18.76 o                         
  -9   6   8       2526.82       2508.69        41.34 o                         
  -8   6   8         26.95         31.20         8.02 o                         
  -7   6   8         21.01         24.33         7.48 o                         
  -6   6   8        682.97        680.62        18.04 o                         
  -5   6   8        463.41        460.65        14.38 o                         
  -4   6   8         93.67         90.00         8.21 o                         
  -3   6   8        711.01        694.62        15.64 o                         
  -2   6   8        985.64        977.03        21.45 o                         
  -1   6   8        335.69        325.09        10.07 o                         
   0   6   8       3509.76       3579.80        67.92 o                         
   1   6   8        586.60        587.48        15.97 o                         
   2   6   8        292.27        298.86         9.99 o                         
   3   6   8       1260.64       1260.11        20.65 o                         
   4   6   8       1617.99       1626.59        25.84 o                         
   5   6   8        650.57        637.83        15.65 o                         
   6   6   8        455.69        472.67        14.11 o                         
   7   6   8        124.44        109.96        10.06 o                         
   8   6   8         26.68         25.01         9.82 o                         
   9   6   8        211.98        229.42        17.32 o                         
  10   6   8        110.70         88.54        13.78 o                         
  11   6   8         32.59         17.35        15.31 o                         
  12   6   8         35.28         35.75        14.43 o                         
  13   6   8         25.47         -1.04        17.08 o                         
  14   6   8         21.00         11.98        29.21 o                         
 -16   7   8         53.89         72.32        15.40 o                         
 -15   7   8          7.74         13.43        13.05 o                         
 -14   7   8        101.71         86.43        13.48 o                         
 -13   7   8          8.52         -6.14        13.77 o                         
 -12   7   8        216.19        246.12        16.62 o                         
 -11   7   8         41.37         25.89         9.50 o                         
 -10   7   8        923.61        903.84        25.39 o                         
  -9   7   8        190.93        192.72        13.16 o                         
  -8   7   8        317.20        318.38        14.39 o                         
  -7   7   8         22.01          0.29         7.23 o                         
  -6   7   8        346.19        299.67        16.20 o                         
  -5   7   8        286.48        239.40        11.13 o                         
  -4   7   8       2055.14       2050.75        30.65 o                         
  -3   7   8        304.98        298.91        10.61 o                         
  -2   7   8        241.51        244.90        10.85 o                         
  -1   7   8        164.40        157.66         8.44 o                         
   0   7   8       1230.10       1157.19        19.42 o                         
   1   7   8         51.45         89.13         8.16 o                         
   2   7   8        673.20        682.52        21.36 o                         
   3   7   8        144.64        136.68        10.83 o                         
   4   7   8       3931.99       4053.51        59.07 o                         
   5   7   8        365.59        392.03        13.86 o                         
   6   7   8         64.46         64.30         8.16 o                         
   7   7   8         79.33         89.54         8.45 o                         
   8   7   8        965.72        960.15        47.67 o                         
   9   7   8          1.99         11.93        11.21 o                         
  10   7   8         84.74         71.41        13.46 o                         
  11   7   8         27.34         19.66        13.12 o                         
  12   7   8          4.83        -10.16        16.86 o                         
  13   7   8          2.87         51.05        26.87 o                         
  14   7   8          0.17          7.35        28.35 o                         
 -16   8   8          5.88        -12.20        14.12 o                         
 -15   8   8         10.68         -0.01        13.01 o                         
 -14   8   8         53.25         46.27        13.61 o                         
 -13   8   8         83.83         86.01        13.33 o                         
 -12   8   8          3.06         -0.67        11.14 o                         
 -11   8   8        683.27        690.63        24.29 o                         
 -10   8   8          8.45         14.61         9.28 o                         
  -9   8   8        346.24        368.47        16.42 o                         
  -8   8   8          0.14         -8.46         8.46 o                         
  -7   8   8        456.17        454.67        16.95 o                         
  -6   8   8          0.10         -5.75         6.84 o                         
  -5   8   8        187.32        176.77        12.79 o                         
  -4   8   8         66.70         57.22         7.17 o                         
  -3   8   8        388.16        377.65        12.77 o                         
  -2   8   8        168.63        153.98         8.92 o                         
  -1   8   8         22.95          7.74         6.22 o                         
   0   8   8        685.09        672.12        15.41 o                         
   1   8   8        500.54        474.10        14.96 o                         
   2   8   8        647.37        638.12        20.25 o                         
   3   8   8       3669.97       3710.66        56.51 o                         
   4   8   8         10.26         14.75         9.56 o                         
   5   8   8       1015.69       1047.56        27.72 o                         
   6   8   8         31.54         16.65        11.33 o                         
   7   8   8       1123.60       1163.46        27.48 o                         
   8   8   8          9.27         -1.10        11.54 o                         
   9   8   8        576.06        598.98        31.71 o                         
  10   8   8          0.07         13.46        13.20 o                         
  11   8   8         17.65        -25.04        29.53 o                         
  12   8   8         15.63          6.00        22.87 o                         
  13   8   8         17.57          5.81        26.64 o                         
 -15   9   8         52.63         60.59        14.72 o                         
 -14   9   8         28.72         23.49        13.72 o                         
 -13   9   8          8.56         20.31        18.27 o                         
 -12   9   8        110.51        112.02        13.98 o                         
 -11   9   8          1.41         -6.66        12.68 o                         
 -10   9   8        353.22        345.57        17.33 o                         
  -9   9   8        275.20        269.64        15.24 o                         
  -8   9   8         41.28         32.00         8.68 o                         
  -7   9   8         23.02         17.52         8.07 o                         
  -6   9   8        248.07        257.89        13.15 o                         
  -5   9   8        179.60        174.55         9.17 o                         
  -4   9   8        270.70        272.65        10.19 o                         
  -3   9   8         31.13         25.73         7.47 o                         
  -2   9   8        111.42         85.37         8.38 o                         
  -1   9   8        750.15        784.58        17.71 o                         
   0   9   8       1028.81       1028.28        19.88 o                         
   1   9   8       1156.79       1097.87        20.32 o                         
   2   9   8        999.60        999.41        26.63 o                         
   3   9   8         86.54         78.54        10.27 o                         
   4   9   8       1046.60       1041.25        28.52 o                         
   5   9   8        394.85        378.78        18.05 o                         
   6   9   8         60.61         71.35        10.96 o                         
   7   9   8         86.66         89.17        11.82 o                         
   8   9   8        498.03        527.42        24.45 o                         
   9   9   8         29.44         18.99        15.90 o                         
  10   9   8        120.87        145.08        22.01 o                         
  11   9   8         86.24         95.36        29.77 o                         
  12   9   8         82.44         89.51        31.03 o                         
  13   9   8          2.75         -6.72        28.06 o                         
 -15  10   8          0.06         -4.28        13.57 o                         
 -14  10   8         49.30         60.65        13.68 o                         
 -13  10   8         13.70         11.55        11.85 o                         
 -12  10   8         20.74         12.78        11.94 o                         
 -11  10   8        133.87        125.87        13.97 o                         
 -10  10   8         67.37         56.73        11.73 o                         
  -9  10   8        446.41        418.21        18.86 o                         
  -8  10   8         29.89          7.92         8.73 o                         
  -7  10   8         13.30         -3.58        12.50 o                         
  -6  10   8        226.25        239.07        11.24 o                         
  -5  10   8         80.96         72.58         7.57 o                         
  -4  10   8        121.20        126.49        10.05 o                         
  -3  10   8         25.35         21.63         7.49 o                         
  -2  10   8       1900.78       1905.41        30.26 o                         
  -1  10   8        611.02        606.12        16.48 o                         
   0  10   8        381.17        382.91        13.15 o                         
   1  10   8        643.58        643.05        16.45 o                         
   2  10   8        290.43        286.25        16.32 o                         
   3  10   8        299.78        329.55        17.56 o                         
   4  10   8        647.25        655.42        23.75 o                         
   5  10   8        262.20        276.79        16.80 o                         
   6  10   8        596.20        681.86        25.07 o                         
   7  10   8        101.33        116.12        14.06 o                         
   8  10   8          0.50          4.58        31.18 o                         
   9  10   8        174.45        175.89        22.55 o                         
  10  10   8         72.88         95.69        21.38 o                         
  11  10   8         83.30        104.52        29.86 o                         
  12  10   8         20.18         40.15        25.75 o                         
 -14  11   8          1.45        -13.90        13.90 o                         
 -13  11   8         27.57          6.37        12.95 o                         
 -12  11   8         21.75         30.34        11.92 o                         
 -11  11   8         13.09         21.52        11.93 o                         
 -10  11   8        338.27        359.22        19.29 o                         
  -9  11   8        396.90        403.77        18.38 o                         
  -8  11   8        427.27        447.70        16.16 o                         
  -7  11   8          4.86          0.83         7.84 o                         
  -6  11   8         25.39         27.91         9.01 o                         
  -5  11   8         35.80         23.25         8.78 o                         
  -4  11   8          9.97         11.15         8.41 o                         
  -3  11   8        115.79        113.73        10.21 o                         
  -2  11   8        870.73        828.53        20.43 o                         
  -1  11   8        676.67        672.35        18.11 o                         
   0  11   8        277.04        289.62        12.63 o                         
   1  11   8        395.13        394.14        14.02 o                         
   2  11   8         42.81         19.39         9.72 o                         
   3  11   8        302.39        304.76        17.93 o                         
   4  11   8        121.10        119.11        13.30 o                         
   5  11   8       1218.86       1256.49        34.97 o                         
   6  11   8         10.75         15.86        10.79 o                         
   7  11   8        243.50        281.08        19.03 o                         
   8  11   8          5.10         12.51        17.09 o                         
   9  11   8         37.58         32.00        16.29 o                         
  10  11   8         28.35         16.36        24.25 o                         
  11  11   8         45.83         17.51        25.49 o                         
 -14  12   8         67.52         55.02        19.51 o                         
 -13  12   8         63.75         49.37        16.13 o                         
 -12  12   8         30.85          8.74        18.89 o                         
 -11  12   8          2.28         15.98        11.91 o                         
 -10  12   8         26.37         34.13        10.22 o                         
  -9  12   8        356.73        384.00        16.29 o                         
  -8  12   8        312.47        344.87        15.00 o                         
  -7  12   8        507.07        488.90        19.99 o                         
  -6  12   8          3.83          1.77        16.82 o                         
  -5  12   8          1.31         10.07         8.95 o                         
  -4  12   8         74.18         65.36         9.63 o                         
  -3  12   8        492.45        500.70        17.25 o                         
  -2  12   8        445.04        438.43        15.89 o                         
  -1  12   8        885.54        924.66        22.22 o                         
   0  12   8         40.90         21.43         8.05 o                         
   1  12   8          0.53         -3.67         7.83 o                         
   2  12   8         43.31          7.66        21.03 o                         
   3  12   8         83.37         82.03        12.65 o                         
   4  12   8        444.78        466.42        22.50 o                         
   5  12   8          5.06         14.50        11.89 o                         
   6  12   8        689.75        762.46        29.34 o                         
   7  12   8         37.65         30.73        12.84 o                         
   8  12   8         20.84         44.24        23.05 o                         
   9  12   8         36.20         40.06        24.77 o                         
  10  12   8          5.28        -21.55        25.45 o                         
 -13  13   8         11.70         26.48        13.00 o                         
 -12  13   8         39.16         25.19        11.46 o                         
 -11  13   8         80.65         47.43        11.12 o                         
 -10  13   8         50.33         57.33        10.50 o                         
  -9  13   8          1.56         -5.91        14.14 o                         
  -8  13   8        146.25        143.16        15.15 o                         
  -7  13   8        161.21        168.22        14.40 o                         
  -6  13   8        161.03        175.51        14.07 o                         
  -5  13   8        177.64        184.52        13.47 o                         
  -4  13   8        144.99        142.19        13.55 o                         
  -3  13   8        493.34        488.78        17.93 o                         
  -2  13   8        501.07        487.14        18.36 o                         
  -1  13   8         31.52         12.25        12.70 o                         
   0  13   8          2.47         20.44         8.76 o                         
   1  13   8        136.75        146.60        11.45 o                         
   2  13   8         86.79         92.02        15.74 o                         
   3  13   8         22.24         39.85        13.17 o                         
   4  13   8         94.75         93.05        14.53 o                         
   5  13   8        276.63        286.68        19.40 o                         
   6  13   8         29.37         26.01        13.44 o                         
   7  13   8        208.70        203.49        33.98 o                         
   8  13   8         70.89         57.21        25.16 o                         
   9  13   8          0.69        -26.54        26.98 o                         
 -12  14   8         33.10         13.05        16.23 o                         
 -11  14   8         16.52         14.62        14.04 o                         
 -10  14   8        197.33        200.52        18.53 o                         
  -9  14   8         15.32         -3.42        12.89 o                         
  -8  14   8         46.83         64.64        12.90 o                         
  -7  14   8        110.29        111.38        13.90 o                         
  -6  14   8        155.20        168.06        14.36 o                         
  -5  14   8         23.06         15.43        10.50 o                         
  -4  14   8        403.10        400.34        17.99 o                         
  -3  14   8         43.43         39.23        10.00 o                         
  -2  14   8        289.77        275.33        15.05 o                         
  -1  14   8        150.47        159.49        12.47 o                         
   0  14   8        284.55        295.35        14.98 o                         
   1  14   8         61.68         64.58        18.05 o                         
   2  14   8        153.32        180.74        17.02 o                         
   3  14   8        128.68        132.84        15.85 o                         
   4  14   8         16.30         -3.94        12.63 o                         
   5  14   8          7.70          3.50        12.88 o                         
   6  14   8        126.55        136.41        17.79 o                         
   7  14   8         46.63         10.51        22.35 o                         
 -11  15   8        149.32        140.67        30.18 o                         
 -10  15   8          0.77        -10.14        15.86 o                         
  -9  15   8         24.25         13.53        13.42 o                         
  -8  15   8         19.64         22.59        13.14 o                         
  -7  15   8        168.35        150.95        15.37 o                         
  -6  15   8         62.70         34.34        11.59 o                         
  -5  15   8        285.01        274.12        17.18 o                         
  -4  15   8         10.13          7.41        10.84 o                         
  -3  15   8        366.64        368.94        18.55 o                         
  -2  15   8          1.05        -10.12        10.12 o                         
  -1  15   8          0.71         17.26        10.49 o                         
   0  15   8         47.68         51.59        13.73 o                         
   1  15   8        247.90        251.31        20.24 o                         
   2  15   8         21.09         10.37        13.40 o                         
   3  15   8          1.66          6.27        16.01 o                         
   4  15   8          0.11          0.95        13.73 o                         
   5  15   8          2.10         -3.03        18.97 o                         
 -10  16   8        104.87         85.04        26.75 o                         
  -9  16   8          2.00         16.35        33.05 o                         
  -8  16   8         32.94         20.84        19.76 o                         
  -7  16   8         14.20         -9.31        14.11 o                         
  -6  16   8        167.88        160.28        16.30 o                         
  -5  16   8          1.61         -2.36        18.18 o                         
  -4  16   8        368.05        390.77        19.95 o                         
  -3  16   8         44.11         34.57        11.56 o                         
  -2  16   8         71.12         35.75        15.03 o                         
  -1  16   8         54.75         39.76        14.32 o                         
   0  16   8         76.91         69.67        15.51 o                         
   1  16   8         23.53         16.44        13.95 o                         
   2  16   8         18.34          0.16        14.12 o                         
   3  16   8          3.00         -1.47        26.92 o                         
   4  16   8          0.00         38.15        19.28 o                         
  -8  17   8         97.55        124.44        28.69 o                         
  -7  17   8         26.07         39.09        30.05 o                         
  -6  17   8         29.40         36.19        22.71 o                         
  -5  17   8         65.97         82.41        25.07 o                         
  -4  17   8         38.65         72.26        29.30 o                         
  -3  17   8        257.73        288.94        31.35 o                         
  -2  17   8        235.83        269.54        29.82 o                         
  -1  17   8         12.00         51.11        21.18 o                         
   0  17   8         37.18         22.72        20.52 o                         
   1  17   8        109.18         84.32        22.53 o                         
   2  17   8         13.52        -12.71        21.24 o                         
   3  17   8          8.24        -19.45        19.45 o                         
  -6  18   8          0.19         45.84        24.85 o                         
  -5  18   8          0.01         -7.95        35.12 o                         
  -4  18   8         31.73         35.87        23.68 o                         
  -3  18   8        151.89        117.19        25.77 o                         
  -2  18   8         71.28         70.44        48.38 o                         
  -1  18   8        130.22         58.88        29.48 o                         
   0  18   8          4.75        -21.64        21.64 o                         
   1  18   8          0.63         -5.24        21.07 o                         
 -17   0   9          3.40         -0.10        18.74 o                         
 -15   0   9          0.79          1.29        13.98 o                         
 -13   0   9        179.31        199.71        18.46 o                         
 -11   0   9        410.58        424.57        21.75 o                         
  -9   0   9         97.91         87.13        12.02 o                         
  -7   0   9       1878.55       1956.98        67.67 o                         
  -5   0   9        131.80        125.20        10.27 o                         
  -3   0   9          5.04         10.81         8.43 o                         
  -1   0   9       4290.73       4092.89       115.87 o                         
   1   0   9      13043.91      13755.93       185.44 o                         
   3   0   9        135.49        120.72        13.95 o                         
   5   0   9        933.69        918.84        33.83 o                         
   7   0   9        187.91        175.68        20.33 o                         
   9   0   9        243.01        228.97        39.60 o                         
  11   0   9         28.09        -12.08        16.39 o                         
  13   0   9         65.90         18.26        18.79 o                         
 -17   1   9          7.29         -5.99        14.34 o                         
 -16   1   9          1.88          6.11        12.15 o                         
 -15   1   9          2.11         -9.90         9.90 o                         
 -14   1   9        172.94        165.64        12.94 o                         
 -13   1   9         62.43         67.88        10.04 o                         
 -12   1   9         74.02         75.26         9.83 o                         
 -11   1   9        148.71        145.75        10.58 o                         
 -10   1   9        237.88        232.91        11.87 o                         
  -9   1   9         18.95          7.36         7.17 o                         
  -8   1   9        185.42        183.26         9.79 o                         
  -7   1   9         79.48         86.06         7.74 o                         
  -6   1   9       2753.11       2773.93        61.46 o                         
  -5   1   9        110.18         99.09         6.05 o                         
  -4   1   9        107.05        121.79         6.27 o                         
  -3   1   9        234.52        221.95         7.10 o                         
  -2   1   9        202.92        191.00         6.11 o                         
  -1   1   9        257.95        240.30         6.07 o                         
   0   1   9       9549.03       9742.62       111.56 o                         
   1   1   9        521.52        491.21        17.42 o                         
   2   1   9       5132.99       5205.46        62.13 o                         
   3   1   9       1860.44       1904.18        33.26 o                         
   4   1   9        502.27        560.41        18.32 o                         
   5   1   9        754.25        744.66        21.63 o                         
   6   1   9         98.72        101.35        10.47 o                         
   7   1   9          7.42         13.00         8.63 o                         
   8   1   9        271.60        245.46        15.55 o                         
   9   1   9         56.76         37.66        10.45 o                         
  10   1   9         97.36         92.30        14.56 o                         
  11   1   9          7.45          2.03        15.20 o                         
  12   1   9          9.60         28.40        12.86 o                         
  13   1   9         40.48         35.24        14.53 o                         
  14   1   9         71.20         54.95        19.72 o                         
 -17   2   9         23.35         11.00        17.92 o                         
 -16   2   9         39.19         27.09        12.59 o                         
 -15   2   9         22.46         23.85        10.06 o                         
 -14   2   9         57.21         82.15        11.49 o                         
 -13   2   9        374.55        439.38        17.70 o                         
 -12   2   9        444.99        446.74        16.84 o                         
 -11   2   9         28.44         28.51         7.91 o                         
 -10   2   9        112.29        104.33         8.96 o                         
  -9   2   9         16.27         14.87         6.93 o                         
  -8   2   9       1692.41       1760.73        27.70 o                         
  -7   2   9       2548.96       2610.99        33.72 o                         
  -6   2   9        329.22        312.64        10.92 o                         
  -5   2   9        526.95        476.16        12.35 o                         
  -4   2   9       3484.71       3350.03        47.95 o                         
  -3   2   9        705.60        681.64        11.84 o                         
  -2   2   9       2116.12       2042.66        21.19 o                         
  -1   2   9        541.85        535.95        12.05 o                         
   0   2   9          8.56          5.85         4.86 o                         
   1   2   9       4126.28       4079.88        58.53 o                         
   2   2   9       6321.69       6489.41        73.02 o                         
   3   2   9       1096.76       1149.39        26.17 o                         
   4   2   9       3070.86       3168.64        46.54 o                         
   5   2   9         10.24         12.39        13.09 o                         
   6   2   9          7.63          2.13         8.30 o                         
   7   2   9         30.89         29.30        10.48 o                         
   8   2   9        174.06        175.21        13.57 o                         
   9   2   9        296.65        283.55        25.77 o                         
  10   2   9         17.14          3.43        10.62 o                         
  11   2   9         42.21         32.32        12.28 o                         
  12   2   9         64.27         44.31        13.16 o                         
  13   2   9          1.96         35.96        16.11 o                         
  14   2   9          7.64         43.27        28.63 o                         
 -17   3   9         27.32          3.73        13.80 o                         
 -16   3   9        109.53         96.09        14.46 o                         
 -15   3   9         22.02         21.10        11.24 o                         
 -14   3   9         14.40         12.19         9.69 o                         
 -13   3   9         43.88         29.73        10.58 o                         
 -12   3   9        183.89        201.35        12.36 o                         
 -11   3   9        179.43        181.57        11.83 o                         
 -10   3   9        112.14        124.44         9.68 o                         
  -9   3   9       1963.82       1953.64        30.81 o                         
  -8   3   9       1474.70       1487.48        25.43 o                         
  -7   3   9        364.08        371.36        12.41 o                         
  -6   3   9        794.30        740.17        24.31 o                         
  -5   3   9       1232.21       1119.56        19.05 o                         
  -4   3   9         36.67         40.49         4.87 o                         
  -3   3   9       2753.89       2743.59        27.14 o                         
  -2   3   9        454.39        432.40         8.94 o                         
  -1   3   9        974.56        886.81        12.11 o                         
   0   3   9        599.05        567.25        12.11 o                         
   1   3   9       1381.97       1402.04        32.20 o                         
   2   3   9       1343.09       1399.66        30.60 o                         
   3   3   9       4161.43       4238.56        55.17 o                         
   4   3   9        914.73        903.88        22.99 o                         
   5   3   9        574.23        589.79        19.43 o                         
   6   3   9        518.42        478.96        18.22 o                         
   7   3   9        174.74        182.47        13.23 o                         
   8   3   9         69.21         70.94        14.28 o                         
   9   3   9         25.75         18.90        10.65 o                         
  10   3   9        213.11        206.78        15.97 o                         
  11   3   9          2.50         -2.59        15.55 o                         
  12   3   9         30.40         54.82        15.40 o                         
  13   3   9         27.80         41.67        15.13 o                         
  14   3   9         12.74         34.55        29.96 o                         
 -17   4   9         46.62         60.64        16.20 o                         
 -16   4   9         43.66         46.32        13.35 o                         
 -15   4   9        260.17        273.65        18.65 o                         
 -14   4   9         55.10         53.68        11.70 o                         
 -13   4   9         10.70         -4.05         8.89 o                         
 -12   4   9          7.49         24.10         9.18 o                         
 -11   4   9        353.13        369.67        15.04 o                         
 -10   4   9          2.76          9.35         7.56 o                         
  -9   4   9        614.12        620.43        18.25 o                         
  -8   4   9        517.71        516.21        20.67 o                         
  -7   4   9        594.80        546.15        14.76 o                         
  -6   4   9        140.70        156.42         8.92 o                         
  -5   4   9          6.07          6.66         5.83 o                         
  -4   4   9       1444.70       1426.44        21.55 o                         
  -3   4   9         48.63         49.76         5.84 o                         
  -2   4   9       2419.98       2388.34        39.00 o                         
  -1   4   9        533.87        534.89        18.71 o                         
   0   4   9        578.91        545.24        12.37 o                         
   1   4   9        575.83        613.84        13.04 o                         
   2   4   9       1749.43       1732.04        23.50 o                         
   3   4   9       1885.78       1914.85        37.56 o                         
   4   4   9        728.40        753.95        20.79 o                         
   5   4   9       1336.20       1328.93        29.18 o                         
   6   4   9          5.18         -0.66         7.94 o                         
   7   4   9        204.83        231.59        14.32 o                         
   8   4   9          6.62        -10.72        10.72 o                         
   9   4   9        274.43        276.55        17.44 o                         
  10   4   9          4.69         -1.11        10.54 o                         
  11   4   9        172.92        202.10        20.44 o                         
  12   4   9          9.59         22.07        14.37 o                         
  13   4   9         12.32        -22.15        27.46 o                         
  14   4   9          0.05        -21.04        29.80 o                         
 -17   5   9          4.49        -15.51        15.51 o                         
 -16   5   9        130.09        116.99        16.03 o                         
 -15   5   9        117.49        147.50        16.09 o                         
 -14   5   9         95.21         96.74        19.12 o                         
 -13   5   9        160.75        149.16        14.01 o                         
 -12   5   9        254.73        266.26        16.97 o                         
 -11   5   9        103.67        104.03        10.05 o                         
 -10   5   9        818.69        845.71        21.17 o                         
  -9   5   9        489.74        493.52        15.96 o                         
  -8   5   9        681.52        652.37        17.14 o                         
  -7   5   9        513.67        447.52        13.71 o                         
  -6   5   9          3.91          5.46         6.46 o                         
  -5   5   9        661.27        634.70        16.37 o                         
  -4   5   9        404.35        429.24        12.97 o                         
  -3   5   9        481.13        464.65        11.49 o                         
  -2   5   9        954.97        924.67        15.47 o                         
  -1   5   9       2414.10       2459.89        61.87 o                         
   0   5   9        781.87        749.93        15.09 o                         
   1   5   9         66.73         80.75         6.93 o                         
   2   5   9       1170.96       1175.70        19.35 o                         
   3   5   9       1022.16       1033.25        18.39 o                         
   4   5   9       2381.72       2401.22        44.72 o                         
   5   5   9        165.31        155.85        11.47 o                         
   6   5   9        696.58        713.64        22.26 o                         
   7   5   9        128.15        148.17        12.83 o                         
   8   5   9         49.92         34.88        10.44 o                         
   9   5   9        211.55        190.08        17.23 o                         
  10   5   9        304.18        290.88        21.01 o                         
  11   5   9          1.25         -1.88        13.10 o                         
  12   5   9         30.10         21.29        18.68 o                         
  13   5   9          1.10         -4.21        25.39 o                         
  14   5   9         11.56         16.22        27.89 o                         
 -16   6   9          0.83         -7.47        16.63 o                         
 -15   6   9         36.68         28.11        12.69 o                         
 -14   6   9        266.95        276.12        18.89 o                         
 -13   6   9          1.65        -10.90        10.90 o                         
 -12   6   9        446.82        480.81        20.77 o                         
 -11   6   9        369.48        367.40        17.69 o                         
 -10   6   9        349.82        330.06        16.43 o                         
  -9   6   9        409.79        416.56        17.45 o                         
  -8   6   9          8.69         20.49         8.48 o                         
  -7   6   9         72.01         59.46         8.26 o                         
  -6   6   9       3512.43       3456.03        72.60 o                         
  -5   6   9        131.68        128.02         8.86 o                         
  -4   6   9       1165.10       1177.86        22.04 o                         
  -3   6   9        127.33        108.08         7.68 o                         
  -2   6   9        332.99        313.90        10.83 o                         
  -1   6   9        376.16        360.56        10.42 o                         
   0   6   9       2114.84       2138.83        62.33 o                         
   1   6   9          2.45         12.68         7.69 o                         
   2   6   9          0.78         -6.62         7.04 o                         
   3   6   9        239.12        223.72        11.34 o                         
   4   6   9         46.93         36.88         5.98 o                         
   5   6   9        488.25        510.92        21.06 o                         
   6   6   9        118.61        101.42        11.43 o                         
   7   6   9        273.22        322.05        18.95 o                         
   8   6   9        893.28        863.74        30.19 o                         
   9   6   9         67.50         48.53        19.79 o                         
  10   6   9         27.08         56.49        13.50 o                         
  11   6   9        155.46        164.35        24.19 o                         
  12   6   9          5.54         -0.95        24.42 o                         
  13   6   9          0.05         38.15        28.48 o                         
 -16   7   9          6.31         -6.42        13.78 o                         
 -15   7   9        237.55        287.84        20.37 o                         
 -14   7   9         13.81         16.11        13.77 o                         
 -13   7   9        781.99        838.74        28.41 o                         
 -12   7   9          1.29         -2.02        10.48 o                         
 -11   7   9        294.20        266.47        16.19 o                         
 -10   7   9         88.68         75.14        10.04 o                         
  -9   7   9         64.69         47.33         9.19 o                         
  -8   7   9        243.60        228.90        13.62 o                         
  -7   7   9       1970.92       1960.38        34.26 o                         
  -6   7   9        329.64        306.70        13.40 o                         
  -5   7   9       2614.04       2666.10        37.59 o                         
  -4   7   9        365.66        330.64        12.27 o                         
  -3   7   9          3.89          5.29         5.90 o                         
  -2   7   9         79.78         73.44         7.17 o                         
  -1   7   9        231.52        233.99        16.32 o                         
   0   7   9          3.84         10.11        11.73 o                         
   1   7   9        831.68        830.24        22.46 o                         
   2   7   9         87.87        107.73        10.31 o                         
   3   7   9        646.45        594.31        19.15 o                         
   4   7   9         16.51         10.16         7.67 o                         
   5   7   9         25.77         21.92         8.31 o                         
   6   7   9         62.20         60.74        11.02 o                         
   7   7   9       1873.59       1874.89       120.47 o                         
   8   7   9         12.13        -11.02        11.02 o                         
   9   7   9        804.15        929.08        43.43 o                         
  10   7   9         50.18         66.73        21.43 o                         
  11   7   9         13.87         33.50        18.42 o                         
  12   7   9         17.09          8.80        24.86 o                         
  13   7   9         54.66         47.53        31.05 o                         
 -16   8   9          5.22         -9.19        13.89 o                         
 -15   8   9          0.58         11.66        13.53 o                         
 -14   8   9        454.21        486.64        24.11 o                         
 -13   8   9          9.60         30.54        11.78 o                         
 -12   8   9        430.85        432.63        21.10 o                         
 -11   8   9         13.50         17.02        10.38 o                         
 -10   8   9         74.65         97.74        11.89 o                         
  -9   8   9        131.50        145.68        12.57 o                         
  -8   8   9        784.81        769.58        22.59 o                         
  -7   8   9        144.81        124.52        11.05 o                         
  -6   8   9       3612.46       3698.99        71.26 o                         
  -5   8   9         95.11         80.06         9.73 o                         
  -4   8   9         36.02         33.02         7.53 o                         
  -3   8   9         25.96         23.39         6.55 o                         
  -2   8   9         20.64         10.94         6.18 o                         
  -1   8   9         32.66         21.37         5.93 o                         
   0   8   9        702.01        664.89        21.33 o                         
   1   8   9          2.77         -1.46         8.17 o                         
   2   8   9        696.16        691.40        21.66 o                         
   3   8   9         62.82         63.60         9.39 o                         
   4   8   9        146.40        136.44        11.90 o                         
   5   8   9         25.87         24.47         8.98 o                         
   6   8   9       1310.34       1367.43        56.33 o                         
   7   8   9         51.74         57.57        17.10 o                         
   8   8   9       1616.62       1750.40        88.85 o                         
   9   8   9          0.29          9.17        22.89 o                         
  10   8   9         27.61         46.63        19.54 o                         
  11   8   9         13.26          5.75        18.16 o                         
  12   8   9         44.53         10.94        26.25 o                         
  13   8   9          1.48        -33.28        33.28 o                         
 -15   9   9         36.50         -6.00        14.42 o                         
 -14   9   9         19.82        -14.44        16.62 o                         
 -13   9   9        223.48        214.57        17.78 o                         
 -12   9   9         28.35          9.84        12.14 o                         
 -11   9   9         43.18         29.54        11.19 o                         
 -10   9   9        351.56        350.55        18.06 o                         
  -9   9   9         32.18         44.28        11.19 o                         
  -8   9   9        405.72        443.85        18.02 o                         
  -7   9   9        974.60        970.97        24.94 o                         
  -6   9   9          0.56         -5.64         9.66 o                         
  -5   9   9        829.81        810.02        17.52 o                         
  -4   9   9        172.42        181.79        16.58 o                         
  -3   9   9          4.18         13.96         8.47 o                         
  -2   9   9          0.41         14.69         6.66 o                         
  -1   9   9        386.70        398.31        13.18 o                         
   0   9   9         19.56         12.34         7.25 o                         
   1   9   9         46.03         54.91        10.07 o                         
   2   9   9         92.93         79.04        13.07 o                         
   3   9   9        166.41        144.09        12.83 o                         
   4   9   9        236.04        220.42        14.70 o                         
   5   9   9        178.55        168.29        13.46 o                         
   6   9   9        272.59        245.24        15.97 o                         
   7   9   9        785.80        806.88        39.25 o                         
   8   9   9          0.85         17.07        16.80 o                         
   9   9   9        355.28        367.78        39.53 o                         
  10   9   9         80.67         95.55        27.60 o                         
  11   9   9          2.04        -27.16        27.16 o                         
  12   9   9         27.11        104.72        32.67 o                         
 -15  10   9        108.24         98.37        20.71 o                         
 -14  10   9         66.31         73.48        15.21 o                         
 -13  10   9         31.83         46.45        13.50 o                         
 -12  10   9         66.65         65.44        13.42 o                         
 -11  10   9        255.10        244.38        18.94 o                         
 -10  10   9         95.18        100.21        13.13 o                         
  -9  10   9        268.25        265.91        16.11 o                         
  -8  10   9          1.65         -5.45         9.37 o                         
  -7  10   9         65.24         70.89        10.54 o                         
  -6  10   9        754.87        752.29        18.29 o                         
  -5  10   9        491.10        506.34        17.81 o                         
  -4  10   9        227.98        207.66        12.00 o                         
  -3  10   9        149.43        136.17        10.48 o                         
  -2  10   9          8.17         10.88         7.17 o                         
  -1  10   9         40.93         39.86         9.37 o                         
   0  10   9         64.04         68.08         8.21 o                         
   1  10   9        102.90         93.39        11.81 o                         
   2  10   9        123.36        125.10        12.78 o                         
   3  10   9        697.41        701.29        24.33 o                         
   4  10   9         65.50         69.17        11.47 o                         
   5  10   9        285.07        300.15        20.94 o                         
   6  10   9         62.01         76.12        13.26 o                         
   7  10   9         32.57         64.14        25.63 o                         
   8  10   9        233.25        237.02        49.19 o                         
   9  10   9        108.99        102.38        20.39 o                         
  10  10   9         19.98          1.42        18.87 o                         
  11  10   9        182.31        143.90        37.74 o                         
 -14  11   9         46.66         48.60        14.80 o                         
 -13  11   9         11.17         -7.61        13.39 o                         
 -12  11   9        129.19        127.70        15.52 o                         
 -11  11   9         18.91         23.16        12.03 o                         
 -10  11   9        521.84        559.00        23.64 o                         
  -9  11   9        178.78        179.68        16.37 o                         
  -8  11   9        275.25        254.17        13.35 o                         
  -7  11   9          0.41         -8.00         8.00 o                         
  -6  11   9         44.70         41.65         9.77 o                         
  -5  11   9        223.05        223.29        13.68 o                         
  -4  11   9        717.19        724.29        20.51 o                         
  -3  11   9         98.14         98.37         9.82 o                         
  -2  11   9          4.39          6.10         7.82 o                         
  -1  11   9         92.67        108.46         9.68 o
[truncated: 213,355 more chars]
